# Supplementary material for: Genetic engineering of Treponema pallidum subsp. pallidum, the Syphilis Spirochete
Source: PLoS Pathog. 2021 Jul 6;17(7):e1009612. doi: 10.1371/journal.ppat.1009612 (PMC8284648; doi:10.1371/journal.ppat.1009612)
Supplement: S1 Table — (XLSX) [file ppat.1009612.s001.xlsx]

## Sheet: Proteins & Peptides
Protein FDR Confidence: Combined	Master	Accession	Description	Exp. q-value: Combined	Sum PEP Score	Coverage [%]	# Peptides	# PSMs	# Unique Peptides	# AAs	MW [kDa]	calc. pI	Score Sequest HT: Sequest HT	# Peptides (by Search Engine): Sequest HT	# Protein Groups
High	Master Protein	A0A0H3BJ87	Zinc metalloprotease OS=Treponema pallidum subsp. pallidum (strain SS14) OX=455434 GN=TPASS_0600 PE=3 SV=1	0	13.816	12	4	4	4	450	49.5	9.6	11.76	4	1
	Checked	Confidence	Identifying Node	PSM Ambiguity	Annotated Sequence	Modifications	# Proteins	Master Protein Accessions	Protein Accessions	# Missed Cleavages	Charge	DeltaScore	DeltaCn	Rank	Search Engine Rank	m/z [Da]	MH+ [Da]	Theo. MH+ [Da]	DeltaM [ppm]	Deltam/z [Da]	Activation Type	MS Order	Isolation Interference [%]	Ion Inject Time [ms]	RT [min]	First Scan	Spectrum File	File ID	XCorr	# Protein Groups	Percolator q-Value	Percolator PEP
	FALSE	High	Sequest HT (A2)	Unambiguous	GLQFQQAISGPLR		1	A0A0H3BJ87	A0A0H3BJ87	0	2	0.566	0	1	1	707.894	1414.78	1414.78	-0.14	-0.0001	HCD (High Energy Collision Dissociation)	MS2	31.1449	42.504	68.1402	41859	FU031521_032921_LG_SS14_TprA_KO.raw	F1	3.18	1	0.0002098	0.0001139
	FALSE	High	Sequest HT (A2)	Unambiguous	IPVEPGSLYAVGPLKR		1	A0A0H3BJ87	A0A0H3BJ87	1	3	0.6935	0	1	1	565.998	1695.98	1695.98	0.05	3e-05	HCD (High Energy Collision Dissociation)	MS2	47.1236	29.049	66.4368	40308	FU031521_032921_LG_SS14_TprA_KO.raw	F1	2.61	1	0.0002098	0.006665
	FALSE	High	Sequest HT (A2)	Unambiguous	ISPVYVYDSSDNSPAR		1	A0A0H3BJ87	A0A0H3BJ87	0	2	0.7957	0	1	1	885.422	1769.84	1769.83	1.13	0.001	HCD (High Energy Collision Dissociation)	MS2	0	45	51.7834	27381	FU031521_032921_LG_SS14_TprA_KO.raw	F1	3.28	1	0.0002098	6.155e-05
	FALSE	High	Sequest HT (A2)	Unambiguous	VGLQDGDTILR		1	A0A0H3BJ87	A0A0H3BJ87	0	2	0.4572	0	1	1	593.826	1186.64	1186.64	1.27	0.00075	HCD (High Energy Collision Dissociation)	MS2	50.919	34.758	54.4811	29669	FU031521_032921_LG_SS14_TprA_KO.raw	F1	2.69	1	0.0002098	0.0003266
High	Master Protein	A0A0H3BII0	zf-RING_7 domain-containing protein OS=Treponema pallidum subsp. pallidum (strain SS14) OX=455434 GN=TPASS_0494 PE=4 SV=1	0	45.801	47	12	20	12	273	31.4	4.74	50.82	12	1
	Checked	Confidence	Identifying Node	PSM Ambiguity	Annotated Sequence	Modifications	# Proteins	Master Protein Accessions	Protein Accessions	# Missed Cleavages	Charge	DeltaScore	DeltaCn	Rank	Search Engine Rank	m/z [Da]	MH+ [Da]	Theo. MH+ [Da]	DeltaM [ppm]	Deltam/z [Da]	Activation Type	MS Order	Isolation Interference [%]	Ion Inject Time [ms]	RT [min]	First Scan	Spectrum File	File ID	XCorr	# Protein Groups	Percolator q-Value	Percolator PEP
	FALSE	High	Sequest HT (A2)	Unambiguous	mVPANVFENLR	M1(Oxidation)	1	A0A0H3BII0	A0A0H3BII0	0	2	0.4576	0	1	1	653.334	1305.66	1305.66	-0.23	-0.00015	HCD (High Energy Collision Dissociation)	MS2	29.6089	45	66.6359	40491	FU031521_032921_LG_SS14_TprA_KO.raw	F1	2.36	1	0.0002098	0.0007505
	FALSE	High	Sequest HT (A2)	Unambiguous	FLVAQEELLTR		1	A0A0H3BII0	A0A0H3BII0	0	2	0.5572	0	1	1	659.871	1318.73	1318.74	-1.47	-0.00097	HCD (High Energy Collision Dissociation)	MS2	50.0585	45	69.7754	43355	FU031521_032921_LG_SS14_TprA_KO.raw	F1	2.71	1	0.0002098	0.001677
	FALSE	High	Sequest HT (A2)	Unambiguous	FLVAQEELLTR		1	A0A0H3BII0	A0A0H3BII0	0	2	0.6884	0	1	1	659.872	1318.74	1318.74	0	0	HCD (High Energy Collision Dissociation)	MS2	0	27.512	70.1288	43654	FU031521_032921_LG_SS14_TprA_KO.raw	F1	2.76	1	0.0002098	0.0002461
	FALSE	High	Sequest HT (A2)	Unambiguous	LAEEIKLDQEDIVQQER		1	A0A0H3BII0	A0A0H3BII0	1	2	0.6633	0	1	1	1028.53	2056.05	2056.06	-1.77	-0.00182	HCD (High Energy Collision Dissociation)	MS2	0	45	57.8453	32641	FU031521_032921_LG_SS14_TprA_KO.raw	F1	2.97	1	0.0002098	0.008754
	FALSE	High	Sequest HT (A2)	Unambiguous	LAEEIKLDQEDIVQQER		1	A0A0H3BII0	A0A0H3BII0	1	3	0.6318	0	1	1	686.023	2056.06	2056.06	-0.32	-0.00022	HCD (High Energy Collision Dissociation)	MS2	26.6828	42.361	57.8097	32616	FU031521_032921_LG_SS14_TprA_KO.raw	F1	5.73	1	0.0002098	2.584e-08
	FALSE	High	Sequest HT (A2)	Unambiguous	GNVcAGcHmILPAQFSTGVR	C4(Carbamidomethyl); C7(Carbamidomethyl); M9(Oxidation)	1	A0A0H3BII0	A0A0H3BII0	0	3	0.5956	0	1	1	731.012	2191.02	2191.02	0.14	0.00011	HCD (High Energy Collision Dissociation)	MS2	28.6351	38.43	59.3276	33882	FU031521_032921_LG_SS14_TprA_KO.raw	F1	3.66	1	0.0002098	0.0003077
	FALSE	High	Sequest HT (A2)	Unambiguous	LDQEDIVQQER		1	A0A0H3BII0	A0A0H3BII0	0	2	0.2885	0	1	1	686.84	1372.67	1372.67	1.48	0.00102	HCD (High Energy Collision Dissociation)	MS2	41.0063	45	36.8923	16662	FU031521_032921_LG_SS14_TprA_KO.raw	F1	1.56	1	0.0002098	0.009962
	FALSE	High	Sequest HT (A2)	Unambiguous	NRLETEIAEAPK		1	A0A0H3BII0	A0A0H3BII0	1	2	0.5538	0	1	1	685.868	1370.73	1370.73	0.76	0.00052	HCD (High Energy Collision Dissociation)	MS2	4.24025	45	41.4336	19639	FU031521_032921_LG_SS14_TprA_KO.raw	F1	3.25	1	0.0002098	0.0003601
	FALSE	High	Sequest HT (A2)	Unambiguous	REDAEVAmDNISTQR	M8(Oxidation)	1	A0A0H3BII0	A0A0H3BII0	1	3	0.8288	0	1	1	584.272	1750.8	1750.8	-0.62	-0.00036	HCD (High Energy Collision Dissociation)	MS2	18.1617	45	26.1103	9140	FU031521_032921_LG_SS14_TprA_KO.raw	F1	4.44	1	0.0002098	8.015e-06
	FALSE	High	Sequest HT (A2)	Unambiguous	REDAEVAmDNISTQR	M8(Oxidation)	1	A0A0H3BII0	A0A0H3BII0	1	3	0.6887	0	1	1	584.272	1750.8	1750.8	-0.02	-1e-05	HCD (High Energy Collision Dissociation)	MS2	8.17628	45	26.4526	9396	FU031521_032921_LG_SS14_TprA_KO.raw	F1	4.53	1	0.0002098	9.55e-08
	FALSE	High	Sequest HT (A2)	Unambiguous	EDAEVAmDNISTQR	M7(Oxidation)	1	A0A0H3BII0	A0A0H3BII0	0	2	1	0	1	1	797.858	1594.71	1594.7	5.15	0.00411	HCD (High Energy Collision Dissociation)	MS2	7.04522	45	29.7427	11606	FU031521_032921_LG_SS14_TprA_KO.raw	F1	3.71	1	0.0002098	1.23e-05
	FALSE	High	Sequest HT (A2)	Unambiguous	EDAEVAmDNISTQR	M7(Oxidation)	1	A0A0H3BII0	A0A0H3BII0	0	2	0.9583	0	1	1	797.854	1594.7	1594.7	0.2	0.00016	HCD (High Energy Collision Dissociation)	MS2	0	45	29.3983	11385	FU031521_032921_LG_SS14_TprA_KO.raw	F1	2.88	1	0.0002098	8.763e-06
	FALSE	High	Sequest HT (A2)	Unambiguous	ALQVVLAQK		1	A0A0H3BII0	A0A0H3BII0	0	2	0.2238	0	1	1	485.308	969.609	969.609	-0.23	-0.00011	HCD (High Energy Collision Dissociation)	MS2	64.5942	23.172	46.6225	23200	FU031521_032921_LG_SS14_TprA_KO.raw	F1	2.77	1	0.0002098	0.001297
	FALSE	High	Sequest HT (A2)	Unambiguous	mVPANVFENLR	M1(Oxidation)	1	A0A0H3BII0	A0A0H3BII0	0	2	0.5575	0	1	1	653.334	1305.66	1305.66	-0.31	-0.0002	HCD (High Energy Collision Dissociation)	MS2	18.8439	35.923	66.2988	40199	FU031521_032921_LG_SS14_TprA_KO.raw	F1	2.26	1	0.0005885	0.02588
	FALSE	High	Sequest HT (A2)	Unambiguous	NVEYESVREEVAR		1	A0A0H3BII0	A0A0H3BII0	1	3	0.3941	0	1	1	527.261	1579.77	1579.77	-0.86	-0.00045	HCD (High Energy Collision Dissociation)	MS2	46.2677	31.698	40.1611	19039	FU031521_032921_LG_SS14_TprA_KO.raw	F1	1.7	1	0.0009682	0.03151
	FALSE	High	Sequest HT (A2)	Unambiguous	EYDALDREIQEAK		1	A0A0H3BII0	A0A0H3BII0	1	3	0.5351	0	1	1	527.258	1579.76	1579.76	0.07	4e-05	HCD (High Energy Collision Dissociation)	MS2	40.3449	33.224	48.4742	24709	FU031521_032921_LG_SS14_TprA_KO.raw	F1	1.85	1	0.00148	0.05001
	FALSE	High	Sequest HT (A2)	Unambiguous	LTTELcK	C6(Carbamidomethyl)	1	A0A0H3BII0	A0A0H3BII0	0	2	0.341	0	1	1	432.728	864.449	864.45	-0.82	-0.00035	HCD (High Energy Collision Dissociation)	MS2	13.6839	45	26.7686	9614	FU031521_032921_LG_SS14_TprA_KO.raw	F1	1.73	1	0.00148	0.03993
	FALSE	High	Sequest HT (A2)	Unambiguous	LDQEDIVQQER		1	A0A0H3BII0	A0A0H3BII0	0	2	0.5849	0	1	1	686.84	1372.67	1372.67	1.04	0.00071	HCD (High Energy Collision Dissociation)	MS2	15.3956	45	37.2628	16948	FU031521_032921_LG_SS14_TprA_KO.raw	F1	1.59	1	0.00148	0.04466
	FALSE	High	Sequest HT (A2)	Unambiguous	EYDALDREIQEAK		1	A0A0H3BII0	A0A0H3BII0	1	2	0.5673	0	1	1	790.385	1579.76	1579.76	1.94	0.00153	HCD (High Energy Collision Dissociation)	MS2	58.908	45	48.48	24715	FU031521_032921_LG_SS14_TprA_KO.raw	F1	3.12	1	0.00148	0.05016
	FALSE	High	Sequest HT (A2)	Unambiguous	NRLETEIAEAPK		1	A0A0H3BII0	A0A0H3BII0	1	2	0.0777	0	1	1	685.869	1370.73	1370.73	1.84	0.00126	HCD (High Energy Collision Dissociation)	MS2	32.7391	45	41.7717	19896	FU031521_032921_LG_SS14_TprA_KO.raw	F1	1.93	1	0.004841	0.1573
High	Master Protein	A0A0H3BKH2	V-type ATPase, subunit K OS=Treponema pallidum subsp. pallidum (strain SS14) OX=455434 GN=atpK1 PE=4 SV=1	0	2.065	10	1	1	1	140	14.1	8.16	2.5	1	1
	Checked	Confidence	Identifying Node	PSM Ambiguity	Annotated Sequence	Modifications	# Proteins	Master Protein Accessions	Protein Accessions	# Missed Cleavages	Charge	DeltaScore	DeltaCn	Rank	Search Engine Rank	m/z [Da]	MH+ [Da]	Theo. MH+ [Da]	DeltaM [ppm]	Deltam/z [Da]	Activation Type	MS Order	Isolation Interference [%]	Ion Inject Time [ms]	RT [min]	First Scan	Spectrum File	File ID	XCorr	# Protein Groups	Percolator q-Value	Percolator PEP
	FALSE	High	Sequest HT (A2)	Unambiguous	AAAAGADALAETGK		1	A0A0H3BKH2	A0A0H3BKH2	0	2	0.436	0	1	1	608.812	1216.62	1216.62	-0.56	-0.00034	HCD (High Energy Collision Dissociation)	MS2	56.8038	45	30.1077	11886	FU031521_032921_LG_SS14_TprA_KO.raw	F1	2.5	1	0.0002098	0.008604
High	Master Protein	A0A0H3BJ68	V-type ATPase, subunit I OS=Treponema pallidum subsp. pallidum (strain SS14) OX=455434 GN=atpI1 PE=3 SV=1	0	3.333	2	1	1	1	622	69	7.87	3.15	1	1
	Checked	Confidence	Identifying Node	PSM Ambiguity	Annotated Sequence	Modifications	# Proteins	Master Protein Accessions	Protein Accessions	# Missed Cleavages	Charge	DeltaScore	DeltaCn	Rank	Search Engine Rank	m/z [Da]	MH+ [Da]	Theo. MH+ [Da]	DeltaM [ppm]	Deltam/z [Da]	Activation Type	MS Order	Isolation Interference [%]	Ion Inject Time [ms]	RT [min]	First Scan	Spectrum File	File ID	XCorr	# Protein Groups	Percolator q-Value	Percolator PEP
	FALSE	High	Sequest HT (A2)	Unambiguous	LLAYSEYQGAIR		1	A0A0H3BJ68	A0A0H3BJ68	0	2	0.6032	0	1	1	692.367	1383.73	1383.73	0.64	0.00044	HCD (High Energy Collision Dissociation)	MS2	40.5985	45	58.0373	32810	FU031521_032921_LG_SS14_TprA_KO.raw	F1	3.15	1	0.0002098	0.000465
High	Master Protein	A0A0H3BIK4	V-type ATP synthase subunit I OS=Treponema pallidum subsp. pallidum (strain SS14) OX=455434 GN=atpI2 PE=3 SV=1	0	9.723	7	2	2	2	454	50.8	8.13	7.57	2	1
	Checked	Confidence	Identifying Node	PSM Ambiguity	Annotated Sequence	Modifications	# Proteins	Master Protein Accessions	Protein Accessions	# Missed Cleavages	Charge	DeltaScore	DeltaCn	Rank	Search Engine Rank	m/z [Da]	MH+ [Da]	Theo. MH+ [Da]	DeltaM [ppm]	Deltam/z [Da]	Activation Type	MS Order	Isolation Interference [%]	Ion Inject Time [ms]	RT [min]	First Scan	Spectrum File	File ID	XCorr	# Protein Groups	Percolator q-Value	Percolator PEP
	FALSE	High	Sequest HT (A2)	Unambiguous	DLVAGLDNVTTGR		1	A0A0H3BIK4	A0A0H3BIK4	0	2	0.6398	0	1	1	665.852	1330.7	1330.7	0.23	0.00016	HCD (High Energy Collision Dissociation)	MS2	27.6195	45	62.0476	36344	FU031521_032921_LG_SS14_TprA_KO.raw	F1	3.22	1	0.0002098	4.229e-05
	FALSE	High	Sequest HT (A2)	Unambiguous	SSVAHDSANEEQFQGEK		1	A0A0H3BIK4	A0A0H3BIK4	0	3	0.8023	0	1	1	621.61	1862.82	1862.82	0.86	0.00053	HCD (High Energy Collision Dissociation)	MS2	8.15305	45	22.8134	6893	FU031521_032921_LG_SS14_TprA_KO.raw	F1	4.35	1	0.0002098	4.475e-06
High	Master Protein	A0A0H3BJD2	V-type ATP synthase beta chain OS=Treponema pallidum subsp. pallidum (strain SS14) OX=455434 GN=atpB2 PE=3 SV=1	0	6.171	9	3	4	3	480	53	5.95	10.98	3	1
	Checked	Confidence	Identifying Node	PSM Ambiguity	Annotated Sequence	Modifications	# Proteins	Master Protein Accessions	Protein Accessions	# Missed Cleavages	Charge	DeltaScore	DeltaCn	Rank	Search Engine Rank	m/z [Da]	MH+ [Da]	Theo. MH+ [Da]	DeltaM [ppm]	Deltam/z [Da]	Activation Type	MS Order	Isolation Interference [%]	Ion Inject Time [ms]	RT [min]	First Scan	Spectrum File	File ID	XCorr	# Protein Groups	Percolator q-Value	Percolator PEP
	FALSE	High	Sequest HT (A2)	Unambiguous	VVmFLSLADAPSIER	M3(Oxidation)	1	A0A0H3BJD2	A0A0H3BJD2	0	2	0.3476	0	1	1	832.438	1663.87	1663.87	-2.52	-0.0021	HCD (High Energy Collision Dissociation)	MS2	0	45	84.4284	54951	FU031521_032921_LG_SS14_TprA_KO.raw	F1	3.28	1	0.0002098	0.001227
	FALSE	High	Sequest HT (A2)	Unambiguous	VVmFLSLADAPSIER	M3(Oxidation)	1	A0A0H3BJD2	A0A0H3BJD2	0	2	0.2831	0	1	1	832.441	1663.88	1663.87	1.73	0.00144	HCD (High Energy Collision Dissociation)	MS2	0	45	84.0397	54611	FU031521_032921_LG_SS14_TprA_KO.raw	F1	2.72	1	0.0002098	0.002031
	FALSE	High	Sequest HT (A2)	Unambiguous	GYPGYLYSDLAELYER		1	A0A0H3BJD2	A0A0H3BJD2	0	2	0.6214	0	1	1	954.955	1908.9	1908.9	0.91	0.00086	HCD (High Energy Collision Dissociation)	MS2	19.716	45	93.6501	61483	FU031521_032921_LG_SS14_TprA_KO.raw	F1	2.43	1	0.0004122	0.01511
	FALSE	High	Sequest HT (A2)	Unambiguous	cALTAAEYLAFEK	C1(Carbamidomethyl)	1	A0A0H3BJD2	A0A0H3BJD2	0	2	0.5569	0	1	1	743.865	1486.72	1486.72	-1.48	-0.0011	HCD (High Energy Collision Dissociation)	MS2	71.6392	45	79.0627	51204	FU031521_032921_LG_SS14_TprA_KO.raw	F1	2.55	1	0.001332	0.03638
High	Master Protein	A0A0H3BIV5	V-type ATP synthase beta chain OS=Treponema pallidum subsp. pallidum (strain SS14) OX=455434 GN=atpB1 PE=3 SV=1	0	20.488	20	6	8	6	430	47.2	5.36	20.85	6	1
	Checked	Confidence	Identifying Node	PSM Ambiguity	Annotated Sequence	Modifications	# Proteins	Master Protein Accessions	Protein Accessions	# Missed Cleavages	Charge	DeltaScore	DeltaCn	Rank	Search Engine Rank	m/z [Da]	MH+ [Da]	Theo. MH+ [Da]	DeltaM [ppm]	Deltam/z [Da]	Activation Type	MS Order	Isolation Interference [%]	Ion Inject Time [ms]	RT [min]	First Scan	Spectrum File	File ID	XCorr	# Protein Groups	Percolator q-Value	Percolator PEP
	FALSE	High	Sequest HT (A2)	Unambiguous	EIAIIQEQVPSNR		1	A0A0H3BIV5	A0A0H3BIV5	0	2	0.9088	0	1	1	748.907	1496.81	1496.81	-0.62	-0.00046	HCD (High Energy Collision Dissociation)	MS2	11.8359	25.345	55.4337	30453	FU031521_032921_LG_SS14_TprA_KO.raw	F1	3.29	1	0.0002098	0.0004712
	FALSE	High	Sequest HT (A2)	Unambiguous	GYPGDLYSQLASR		1	A0A0H3BIV5	A0A0H3BIV5	0	2	0.3919	0	1	1	713.852	1426.7	1426.7	-0.22	-0.00016	HCD (High Energy Collision Dissociation)	MS2	25.8619	25.416	64.7406	38778	FU031521_032921_LG_SS14_TprA_KO.raw	F1	2.22	1	0.0002098	0.003853
	FALSE	High	Sequest HT (A2)	Unambiguous	GYPGDLYSQLASR		1	A0A0H3BIV5	A0A0H3BIV5	0	2	0.4444	0	1	1	713.851	1426.7	1426.7	-0.63	-0.00045	HCD (High Energy Collision Dissociation)	MS2	20.6749	29.635	64.4007	38460	FU031521_032921_LG_SS14_TprA_KO.raw	F1	2.43	1	0.0002098	0.001677
	FALSE	High	Sequest HT (A2)	Unambiguous	TGIPmIDVFNTLVVSQK	M5(Oxidation)	1	A0A0H3BIV5	A0A0H3BIV5	0	2	0.2372	0	1	1	939.507	1878.01	1878	0.92	0.00087	HCD (High Energy Collision Dissociation)	MS2	81.1509	45	93.8026	61607	FU031521_032921_LG_SS14_TprA_KO.raw	F1	3.33	1	0.0002098	7.346e-06
	FALSE	High	Sequest HT (A2)	Unambiguous	LPIFSSSGEPYNELLAR		1	A0A0H3BIV5	A0A0H3BIV5	0	2	0.5099	0	1	1	946.991	1892.97	1892.98	-0.6	-0.00057	HCD (High Energy Collision Dissociation)	MS2	44.1783	45	85.4577	55811	FU031521_032921_LG_SS14_TprA_KO.raw	F1	3.55	1	0.0002098	0.0001924
	FALSE	High	Sequest HT (A2)	Unambiguous	VEIGGPSVNPAKR		1	A0A0H3BIV5	A0A0H3BIV5	1	3	0.7959	0	1	1	441.917	1323.74	1323.74	-1.54	-0.00068	HCD (High Energy Collision Dissociation)	MS2	9.52281	45	32.9017	13673	FU031521_032921_LG_SS14_TprA_KO.raw	F1	3.92	1	0.0002098	0.001444
	FALSE	High	Sequest HT (A2)	Unambiguous	SmGFAmSEWDEK	M2(Oxidation); M6(Oxidation)	1	A0A0H3BIV5	A0A0H3BIV5	0	2	1	0	1	1	725.287	1449.57	1449.57	0.55	0.0004	HCD (High Energy Collision Dissociation)	MS2	73.1282	45	44.9754	21994	FU031521_032921_LG_SS14_TprA_KO.raw	F1	1.31	1	0.0002098	0.002018
	FALSE	High	Sequest HT (A2)	Unambiguous	TGIPmIDVFNTLVVSQK	M5(Oxidation)	1	A0A0H3BIV5	A0A0H3BIV5	0	2	0.0142	0	1	1	939.508	1878.01	1878	2.1	0.00197	HCD (High Energy Collision Dissociation)	MS2	0	45	93.4387	61326	FU031521_032921_LG_SS14_TprA_KO.raw	F1	2.11	1	0.003503	0.1297
High	Master Protein	A0A0H3BKP3	V-type ATP synthase alpha chain OS=Treponema pallidum subsp. pallidum (strain SS14) OX=455434 GN=atpA2 PE=3 SV=1	0	23.333	20	8	8	8	605	66.7	5.74	22.36	8	1
	Checked	Confidence	Identifying Node	PSM Ambiguity	Annotated Sequence	Modifications	# Proteins	Master Protein Accessions	Protein Accessions	# Missed Cleavages	Charge	DeltaScore	DeltaCn	Rank	Search Engine Rank	m/z [Da]	MH+ [Da]	Theo. MH+ [Da]	DeltaM [ppm]	Deltam/z [Da]	Activation Type	MS Order	Isolation Interference [%]	Ion Inject Time [ms]	RT [min]	First Scan	Spectrum File	File ID	XCorr	# Protein Groups	Percolator q-Value	Percolator PEP
	FALSE	High	Sequest HT (A2)	Unambiguous	mEEmPAEEGFPAYLPTR	M1(Oxidation); M4(Oxidation)	1	A0A0H3BKP3	A0A0H3BKP3	0	2	0.9474	0	1	1	1000.44	1999.88	1999.88	0.51	0.00051	HCD (High Energy Collision Dissociation)	MS2	57.6566	45	66.5821	40442	FU031521_032921_LG_SS14_TprA_KO.raw	F1	2.28	1	0.0002098	0.001854
	FALSE	High	Sequest HT (A2)	Unambiguous	AVVQVYEDDTGmR	M12(Oxidation)	1	A0A0H3BKP3	A0A0H3BKP3	0	2	0.8062	0	1	1	749.845	1498.68	1498.68	-0.66	-0.0005	HCD (High Energy Collision Dissociation)	MS2	59.4872	45	39.4859	18594	FU031521_032921_LG_SS14_TprA_KO.raw	F1	3.2	1	0.0002098	9.664e-05
	FALSE	High	Sequest HT (A2)	Unambiguous	DmGmHVAImADSTSR	M2(Oxidation); M4(Oxidation); M9(Oxidation)	1	A0A0H3BKP3	A0A0H3BKP3	0	3	1	0	1	1	557.238	1669.7	1669.7	1.15	0.00064	HCD (High Energy Collision Dissociation)	MS2	68.9792	45	25.1409	8407	FU031521_032921_LG_SS14_TprA_KO.raw	F1	3.32	1	0.0002098	0.0002441
	FALSE	High	Sequest HT (A2)	Unambiguous	LVGPDALPGEDR		1	A0A0H3BKP3	A0A0H3BKP3	0	2	0.5584	0	1	1	619.823	1238.64	1238.64	0.71	0.00044	HCD (High Energy Collision Dissociation)	MS2	32.5554	45	48.2399	24508	FU031521_032921_LG_SS14_TprA_KO.raw	F1	3.17	1	0.0002098	0.0002953
	FALSE	High	Sequest HT (A2)	Unambiguous	TILIANTSNmPVSAR	M10(Oxidation)	1	A0A0H3BKP3	A0A0H3BKP3	0	2	0.7069	0	1	1	802.429	1603.85	1603.85	2.05	0.00165	HCD (High Energy Collision Dissociation)	MS2	24.147	45	48.2832	24547	FU031521_032921_LG_SS14_TprA_KO.raw	F1	2.9	1	0.0002098	0.004435
	FALSE	High	Sequest HT (A2)	Unambiguous	GAGAYTIDEEIGR		1	A0A0H3BKP3	A0A0H3BKP3	0	2	0.4024	0	1	1	676.328	1351.65	1351.65	-0.44	-0.00029	HCD (High Energy Collision Dissociation)	MS2	60.7576	45	50.3588	26250	FU031521_032921_LG_SS14_TprA_KO.raw	F1	3.33	1	0.0002098	4.307e-05
	FALSE	High	Sequest HT (A2)	Unambiguous	GSVLSSFK		1	A0A0H3BKP3	A0A0H3BKP3	0	2	0.5026	0	1	1	412.729	824.451	824.451	-0.45	-0.00019	HCD (High Energy Collision Dissociation)	MS2	0	45	46.03	22800	FU031521_032921_LG_SS14_TprA_KO.raw	F1	1.89	1	0.0005885	0.02339
	FALSE	High	Sequest HT (A2)	Unambiguous	EGSVSIIGAVSPPGGDFSEPVTQHTK		1	A0A0H3BKP3	A0A0H3BKP3	0	3	0.1535	0	1	1	866.1	2596.28	2596.29	-1.7	-0.00147	HCD (High Energy Collision Dissociation)	MS2	73.2288	45	70.2818	43774	FU031521_032921_LG_SS14_TprA_KO.raw	F1	2.28	1	0.001983	0.08059
High	Master Protein	A0A0H3BKJ3	V-type ATP synthase alpha chain OS=Treponema pallidum subsp. pallidum (strain SS14) OX=455434 GN=atpA1 PE=3 SV=1	0	46.519	33	13	16	13	589	65	6.18	43.38	13	1
	Checked	Confidence	Identifying Node	PSM Ambiguity	Annotated Sequence	Modifications	# Proteins	Master Protein Accessions	Protein Accessions	# Missed Cleavages	Charge	DeltaScore	DeltaCn	Rank	Search Engine Rank	m/z [Da]	MH+ [Da]	Theo. MH+ [Da]	DeltaM [ppm]	Deltam/z [Da]	Activation Type	MS Order	Isolation Interference [%]	Ion Inject Time [ms]	RT [min]	First Scan	Spectrum File	File ID	XCorr	# Protein Groups	Percolator q-Value	Percolator PEP
	FALSE	High	Sequest HT (A2)	Unambiguous	EAQLQVFEITR		1	A0A0H3BKJ3	A0A0H3BKJ3	0	2	0.4334	0	1	1	667.36	1333.71	1333.71	0.9	0.0006	HCD (High Energy Collision Dissociation)	MS2	50.3326	45	69.2358	42886	FU031521_032921_LG_SS14_TprA_KO.raw	F1	2.93	1	0.0002098	0.000221
	FALSE	High	Sequest HT (A2)	Unambiguous	GSVTIGGTVSPAGGNFEEPVTQATLK		1	A0A0H3BKJ3	A0A0H3BKJ3	0	2	0.6593	0	1	1	1259.15	2517.29	2517.28	0.78	0.00098	HCD (High Energy Collision Dissociation)	MS2	0	45	69.0063	42665	FU031521_032921_LG_SS14_TprA_KO.raw	F1	2.26	1	0.0002098	0.003541
	FALSE	High	Sequest HT (A2)	Unambiguous	GSVTIGGTVSPAGGNFEEPVTQATLK		1	A0A0H3BKJ3	A0A0H3BKJ3	0	3	0.6013	0	1	1	839.767	2517.29	2517.28	1.11	0.00093	HCD (High Energy Collision Dissociation)	MS2	9.4436	45	69.0372	42697	FU031521_032921_LG_SS14_TprA_KO.raw	F1	5.97	1	0.0002098	1.575e-07
	FALSE	High	Sequest HT (A2)	Unambiguous	EASVYTGVTLAEYYR		1	A0A0H3BKJ3	A0A0H3BKJ3	0	2	0.3915	0	1	1	861.422	1721.84	1721.84	-0.43	-0.00037	HCD (High Energy Collision Dissociation)	MS2	20.2733	45	72.2052	45367	FU031521_032921_LG_SS14_TprA_KO.raw	F1	2.81	1	0.0002098	0.006744
	FALSE	High	Sequest HT (A2)	Unambiguous	NADVDVVVIAAcGER	C12(Carbamidomethyl)	1	A0A0H3BKJ3	A0A0H3BKJ3	0	2	0.532	0	1	1	794.393	1587.78	1587.78	-0.56	-0.00044	HCD (High Energy Collision Dissociation)	MS2	61.9429	45	63.6061	37722	FU031521_032921_LG_SS14_TprA_KO.raw	F1	3.44	1	0.0002098	2.775e-05
	FALSE	High	Sequest HT (A2)	Unambiguous	GSFLDSVYLQQNSFDTVDSAVPVAR		1	A0A0H3BKJ3	A0A0H3BKJ3	0	3	0.5401	0	1	1	905.78	2715.33	2715.33	-0.15	-0.00013	HCD (High Energy Collision Dissociation)	MS2	70.2588	45	91.5141	60003	FU031521_032921_LG_SS14_TprA_KO.raw	F1	3.24	1	0.0002098	3.968e-05
	FALSE	High	Sequest HT (A2)	Unambiguous	VVGEEGTSmEDFLVYLK	M9(Oxidation)	1	A0A0H3BKJ3	A0A0H3BKJ3	0	2	0.6618	0	1	1	966.47	1931.93	1931.93	1.09	0.00105	HCD (High Energy Collision Dissociation)	MS2	0	45	84.0068	54586	FU031521_032921_LG_SS14_TprA_KO.raw	F1	3.4	1	0.0002098	0.0001391
	FALSE	High	Sequest HT (A2)	Unambiguous	QmGLDVLLLADSTSR	M2(Oxidation)	1	A0A0H3BKJ3	A0A0H3BKJ3	0	2	0.5495	0	1	1	817.924	1634.84	1634.84	-0.37	-0.00031	HCD (High Energy Collision Dissociation)	MS2	0	45	83.0295	53996	FU031521_032921_LG_SS14_TprA_KO.raw	F1	2.93	1	0.0002098	0.0009001
	FALSE	High	Sequest HT (A2)	Unambiguous	TVIVcNTSSmPVASR	C5(Carbamidomethyl); M10(Oxidation)	1	A0A0H3BKJ3	A0A0H3BKJ3	0	2	0.7303	0	1	1	819.403	1637.8	1637.8	0.57	0.00047	HCD (High Energy Collision Dissociation)	MS2	0	45	34.6481	14984	FU031521_032921_LG_SS14_TprA_KO.raw	F1	2.67	1	0.0002098	0.0002959
	FALSE	High	Sequest HT (A2)	Unambiguous	IDSEAEGIIR		1	A0A0H3BKJ3	A0A0H3BKJ3	0	2	0.4275	0	1	1	551.79	1102.57	1102.57	-0.64	-0.00035	HCD (High Energy Collision Dissociation)	MS2	6.0779	45	41.9343	20016	FU031521_032921_LG_SS14_TprA_KO.raw	F1	2.62	1	0.0002098	0.0003406
	FALSE	High	Sequest HT (A2)	Unambiguous	LKPTEPLVTSIR		1	A0A0H3BKJ3	A0A0H3BKJ3	0	3	0.7826	0	1	1	451.942	1353.81	1353.81	0.03	1e-05	HCD (High Energy Collision Dissociation)	MS2	73.0892	45	49.5098	25522	FU031521_032921_LG_SS14_TprA_KO.raw	F1	2.53	1	0.0002098	0.0003234
	FALSE	High	Sequest HT (A2)	Unambiguous	VGYFLER		1	A0A0H3BKJ3	A0A0H3BKJ3	0	2	0.5542	0	1	1	442.237	883.467	883.467	0.17	8e-05	HCD (High Energy Collision Dissociation)	MS2	39.2628	45	51.5968	27212	FU031521_032921_LG_SS14_TprA_KO.raw	F1	1.66	1	0.0002098	0.008853
	FALSE	High	Sequest HT (A2)	Unambiguous	EASVYTGVTLAEYYR		1	A0A0H3BKJ3	A0A0H3BKJ3	0	2	0.4569	0	1	1	861.422	1721.84	1721.84	-1.06	-0.00092	HCD (High Energy Collision Dissociation)	MS2	0	45	72.54	45670	FU031521_032921_LG_SS14_TprA_KO.raw	F1	3.13	1	0.00148	0.03978
	FALSE	High	Sequest HT (A2)	Unambiguous	TSEWmFTPHVSVGER	M5(Oxidation)	1	A0A0H3BKJ3	A0A0H3BKJ3	0	3	0.2733	0	1	1	593.611	1778.82	1778.82	0.28	0.00017	HCD (High Energy Collision Dissociation)	MS2	31.7028	31.823	61.1414	35531	FU031521_032921_LG_SS14_TprA_KO.raw	F1	1.72	1	0.001814	0.06532
	FALSE	High	Sequest HT (A2)	Unambiguous	AFLQGESTK		1	A0A0H3BKJ3	A0A0H3BKJ3	0	2	0.3716	0	1	1	490.755	980.503	980.505	-1.32	-0.00065	HCD (High Energy Collision Dissociation)	MS2	29.3808	45	29.8208	11662	FU031521_032921_LG_SS14_TprA_KO.raw	F1	2.18	1	0.003352	0.1054
	FALSE	High	Sequest HT (A2)	Unambiguous	LKPTEPLVTSIR		1	A0A0H3BKJ3	A0A0H3BKJ3	0	2	0.2099	0	1	1	677.409	1353.81	1353.81	0.87	0.00059	HCD (High Energy Collision Dissociation)	MS2	70.933	45	49.5327	25546	FU031521_032921_LG_SS14_TprA_KO.raw	F1	1.62	1	0.003503	0.1329
High	Master Protein	A0A0H3BJC2	UvrABC system protein A OS=Treponema pallidum subsp. pallidum (strain SS14) OX=455434 GN=uvrA PE=3 SV=1	0	4.802	2	1	1	1	960	105.9	7.58	3.15	1	1
	Checked	Confidence	Identifying Node	PSM Ambiguity	Annotated Sequence	Modifications	# Proteins	Master Protein Accessions	Protein Accessions	# Missed Cleavages	Charge	DeltaScore	DeltaCn	Rank	Search Engine Rank	m/z [Da]	MH+ [Da]	Theo. MH+ [Da]	DeltaM [ppm]	Deltam/z [Da]	Activation Type	MS Order	Isolation Interference [%]	Ion Inject Time [ms]	RT [min]	First Scan	Spectrum File	File ID	XCorr	# Protein Groups	Percolator q-Value	Percolator PEP
	FALSE	High	Sequest HT (A2)	Unambiguous	LGQSALTLSGGEAQR		1	A0A0H3BJC2	A0A0H3BJC2	0	2	0.5048	0	1	1	744.394	1487.78	1487.78	-0.12	-9e-05	HCD (High Energy Collision Dissociation)	MS2	26.4654	45	45.1477	22145	FU031521_032921_LG_SS14_TprA_KO.raw	F1	3.15	1	0.0002098	1.578e-05
High	Master Protein	A0A0H3BM11	Uridine phosphorylase OS=Treponema pallidum subsp. pallidum (strain SS14) OX=455434 GN=udp PE=3 SV=1	0	12.894	23	4	4	4	258	27.9	6.8	11.39	4	1
	Checked	Confidence	Identifying Node	PSM Ambiguity	Annotated Sequence	Modifications	# Proteins	Master Protein Accessions	Protein Accessions	# Missed Cleavages	Charge	DeltaScore	DeltaCn	Rank	Search Engine Rank	m/z [Da]	MH+ [Da]	Theo. MH+ [Da]	DeltaM [ppm]	Deltam/z [Da]	Activation Type	MS Order	Isolation Interference [%]	Ion Inject Time [ms]	RT [min]	First Scan	Spectrum File	File ID	XCorr	# Protein Groups	Percolator q-Value	Percolator PEP
	FALSE	High	Sequest HT (A2)	Unambiguous	TGAVLLVIGNQTR		1	A0A0H3BM11	A0A0H3BM11	0	2	0.6145	0	1	1	671.396	1341.79	1341.78	0.31	0.00021	HCD (High Energy Collision Dissociation)	MS2	17.5874	41.192	66.3791	40253	FU031521_032921_LG_SS14_TprA_KO.raw	F1	2.49	1	0.0002098	0.002216
	FALSE	High	Sequest HT (A2)	Unambiguous	EYAPVEFPAVPDFTVTAALK		1	A0A0H3BM11	A0A0H3BM11	0	2	0.5915	0	1	1	1083.06	2165.12	2165.12	0.4	0.00043	HCD (High Energy Collision Dissociation)	MS2	20.7173	44.82	99.4948	65287	FU031521_032921_LG_SS14_TprA_KO.raw	F1	3.06	1	0.0002098	0.0005297
	FALSE	High	Sequest HT (A2)	Unambiguous	LLITQDSPR		1	A0A0H3BM11	A0A0H3BM11	0	2	0.6987	0	1	1	521.798	1042.59	1042.59	-0.76	-0.0004	HCD (High Energy Collision Dissociation)	MS2	0	29.017	40.0103	18984	FU031521_032921_LG_SS14_TprA_KO.raw	F1	2.39	1	0.0002098	0.002736
	FALSE	High	Sequest HT (A2)	Unambiguous	AQGLEDIQVHDTENAIR		1	A0A0H3BM11	A0A0H3BM11	0	3	0.5536	0	1	1	636.986	1908.94	1908.94	0.65	0.00041	HCD (High Energy Collision Dissociation)	MS2	75.5421	45	50.6556	26497	FU031521_032921_LG_SS14_TprA_KO.raw	F1	3.45	1	0.0002098	3.978e-05
High	Master Protein	A0A0H3BJR8	Uridine monophosphate kinase OS=Treponema pallidum subsp. pallidum (strain SS14) OX=455434 GN=smbA PE=3 SV=1	0	33.491	37	7	10	7	251	27.3	6.23	25.43	7	1
	Checked	Confidence	Identifying Node	PSM Ambiguity	Annotated Sequence	Modifications	# Proteins	Master Protein Accessions	Protein Accessions	# Missed Cleavages	Charge	DeltaScore	DeltaCn	Rank	Search Engine Rank	m/z [Da]	MH+ [Da]	Theo. MH+ [Da]	DeltaM [ppm]	Deltam/z [Da]	Activation Type	MS Order	Isolation Interference [%]	Ion Inject Time [ms]	RT [min]	First Scan	Spectrum File	File ID	XCorr	# Protein Groups	Percolator q-Value	Percolator PEP
	FALSE	High	Sequest HT (A2)	Unambiguous	TVINLSDVAHVYTGDPR		1	A0A0H3BJR8	A0A0H3BJR8	0	2	0.5903	0	1	1	928.979	1856.95	1856.95	0.35	0.00033	HCD (High Energy Collision Dissociation)	MS2	53.1926	45	71.5859	44845	FU031521_032921_LG_SS14_TprA_KO.raw	F1	3.49	1	0.0002098	0.0008266
	FALSE	High	Sequest HT (A2)	Unambiguous	TVINLSDVAHVYTGDPR		1	A0A0H3BJR8	A0A0H3BJR8	0	3	0.6895	0	1	1	619.655	1856.95	1856.95	0.74	0.00046	HCD (High Energy Collision Dissociation)	MS2	20.0971	45	71.4781	44761	FU031521_032921_LG_SS14_TprA_KO.raw	F1	3.06	1	0.0002098	5.556e-05
	FALSE	High	Sequest HT (A2)	Unambiguous	mVTVLSLGGSIVAPETPDIELLGR	M1(Oxidation)	1	A0A0H3BJR8	A0A0H3BJR8	0	2	0.8358	0	1	1	1242.17	2483.34	2483.34	-0.93	-0.00116	HCD (High Energy Collision Dissociation)	MS2	9.95651	45	100.297	66109	FU031521_032921_LG_SS14_TprA_KO.raw	F1	5.42	1	0.0002098	7.742e-07
	FALSE	High	Sequest HT (A2)	Unambiguous	mVTVLSLGGSIVAPETPDIELLGR	M1(Oxidation)	1	A0A0H3BJR8	A0A0H3BJR8	0	3	0.8624	0	1	1	828.453	2483.35	2483.34	1.1	0.00091	HCD (High Energy Collision Dissociation)	MS2	4.53045	45	100.284	66095	FU031521_032921_LG_SS14_TprA_KO.raw	F1	4.07	1	0.0002098	8.773e-08
	FALSE	High	Sequest HT (A2)	Unambiguous	KLIVVSGGGAPAR		1	A0A0H3BJR8	A0A0H3BJR8	1	3	1	0	1	1	408.918	1224.74	1224.74	-1.71	-0.0007	HCD (High Energy Collision Dissociation)	MS2	35.3753	45	33.6258	14154	FU031521_032921_LG_SS14_TprA_KO.raw	F1	3.71	1	0.0002098	0.0001416
	FALSE	High	Sequest HT (A2)	Unambiguous	SGIQVIcATGR	C7(Carbamidomethyl)	1	A0A0H3BJR8	A0A0H3BJR8	0	2	0.5612	0	1	1	581.306	1161.6	1161.6	-0.18	-0.0001	HCD (High Energy Collision Dissociation)	MS2	31.0296	45	43.273	20975	FU031521_032921_LG_SS14_TprA_KO.raw	F1	2.94	1	0.0002098	0.000441
	FALSE	High	Sequest HT (A2)	Unambiguous	LIVVSGGGAPAR		1	A0A0H3BJR8	A0A0H3BJR8	0	2	0.6861	0	1	1	548.827	1096.65	1096.65	0	0	HCD (High Energy Collision Dissociation)	MS2	21.1221	42.716	39.4482	18564	FU031521_032921_LG_SS14_TprA_KO.raw	F1	2.74	1	0.0002098	0.0005265
	FALSE	High	Sequest HT (A2)	Unambiguous	DLPNLER		1	A0A0H3BJR8	A0A0H3BJR8	0	2	0.4746	0	1	1	428.73	856.452	856.452	-0.38	-0.00016	HCD (High Energy Collision Dissociation)	MS2	45.5184	45	41.4509	19654	FU031521_032921_LG_SS14_TprA_KO.raw	F1	1.18	1	0.001332	0.03584
	FALSE	High	Sequest HT (A2)	Unambiguous	DLPNLER		1	A0A0H3BJR8	A0A0H3BJR8	0	2	0.528	0	1	1	428.729	856.451	856.452	-1.32	-0.00056	HCD (High Energy Collision Dissociation)	MS2	63.7258	45	41.1085	19423	FU031521_032921_LG_SS14_TprA_KO.raw	F1	1.25	1	0.001814	0.07314
	FALSE	High	Sequest HT (A2)	Unambiguous	SLSSPAcAKPAHEGDNQEDR	C7(Carbamidomethyl)	1	A0A0H3BJR8	A0A0H3BJR8	0	4	1	0	1	1	542.996	2168.96	2168.96	-0.58	-0.00031	HCD (High Energy Collision Dissociation)	MS2	7.87817	45	18.9276	4311	FU031521_032921_LG_SS14_TprA_KO.raw	F1	1.68	1	0.002336	0.08786
High	Master Protein	A0A0H3BLZ4	Uncharacterized protein OS=Treponema pallidum subsp. pallidum (strain SS14) OX=455434 GN=TPASS_1002 PE=4 SV=1	0	4.405	9	2	2	2	222	24.8	8.98	4.34	2	1
	Checked	Confidence	Identifying Node	PSM Ambiguity	Annotated Sequence	Modifications	# Proteins	Master Protein Accessions	Protein Accessions	# Missed Cleavages	Charge	DeltaScore	DeltaCn	Rank	Search Engine Rank	m/z [Da]	MH+ [Da]	Theo. MH+ [Da]	DeltaM [ppm]	Deltam/z [Da]	Activation Type	MS Order	Isolation Interference [%]	Ion Inject Time [ms]	RT [min]	First Scan	Spectrum File	File ID	XCorr	# Protein Groups	Percolator q-Value	Percolator PEP
	FALSE	High	Sequest HT (A2)	Unambiguous	TLYVQAEDR		1	A0A0H3BLZ4	A0A0H3BLZ4	0	2	0.4192	0	1	1	547.778	1094.55	1094.55	1.05	0.00058	HCD (High Energy Collision Dissociation)	MS2	52.3341	45	32.4499	13347	FU031521_032921_LG_SS14_TprA_KO.raw	F1	2.29	1	0.0002098	0.001449
	FALSE	High	Sequest HT (A2)	Unambiguous	HGYAPDGASVR		1	A0A0H3BLZ4	A0A0H3BLZ4	0	2	0.9363	0	1	1	565.272	1129.54	1129.54	-1.39	-0.00079	HCD (High Energy Collision Dissociation)	MS2	0	45	21.0311	5695	FU031521_032921_LG_SS14_TprA_KO.raw	F1	2.04	1	0.0007784	0.02716
High	Master Protein	A0A0H3BLT3	Uncharacterized protein OS=Treponema pallidum subsp. pallidum (strain SS14) OX=455434 GN=TPASS_1001 PE=4 SV=1	0	4.74	8	2	2	2	393	43.4	7.52	5.94	2	1
	Checked	Confidence	Identifying Node	PSM Ambiguity	Annotated Sequence	Modifications	# Proteins	Master Protein Accessions	Protein Accessions	# Missed Cleavages	Charge	DeltaScore	DeltaCn	Rank	Search Engine Rank	m/z [Da]	MH+ [Da]	Theo. MH+ [Da]	DeltaM [ppm]	Deltam/z [Da]	Activation Type	MS Order	Isolation Interference [%]	Ion Inject Time [ms]	RT [min]	First Scan	Spectrum File	File ID	XCorr	# Protein Groups	Percolator q-Value	Percolator PEP
	FALSE	High	Sequest HT (A2)	Unambiguous	IAVPAAYQESVDAAR		1	A0A0H3BLT3	A0A0H3BLT3	0	2	0.6024	0	1	1	780.905	1560.8	1560.8	0.49	0.00038	HCD (High Energy Collision Dissociation)	MS2	0	45	55.3663	30390	FU031521_032921_LG_SS14_TprA_KO.raw	F1	2.54	1	0.0002098	0.002032
	FALSE	High	Sequest HT (A2)	Unambiguous	HDFVLPFEGINTQPAR		1	A0A0H3BLT3	A0A0H3BLT3	0	3	0.3824	0	1	1	614.317	1840.94	1840.93	0.91	0.00056	HCD (High Energy Collision Dissociation)	MS2	0	45	77.5055	49814	FU031521_032921_LG_SS14_TprA_KO.raw	F1	3.4	1	0.0002098	0.008945
High	Master Protein	A0A0H3BLS8	Uncharacterized protein OS=Treponema pallidum subsp. pallidum (strain SS14) OX=455434 GN=TPASS_0996 PE=4 SV=1	0	14.92	15	5	5	5	538	61.4	7.68	13.23	5	1
	Checked	Confidence	Identifying Node	PSM Ambiguity	Annotated Sequence	Modifications	# Proteins	Master Protein Accessions	Protein Accessions	# Missed Cleavages	Charge	DeltaScore	DeltaCn	Rank	Search Engine Rank	m/z [Da]	MH+ [Da]	Theo. MH+ [Da]	DeltaM [ppm]	Deltam/z [Da]	Activation Type	MS Order	Isolation Interference [%]	Ion Inject Time [ms]	RT [min]	First Scan	Spectrum File	File ID	XCorr	# Protein Groups	Percolator q-Value	Percolator PEP
	FALSE	High	Sequest HT (A2)	Unambiguous	YGLLLPTLLTASQK		1	A0A0H3BLS8	A0A0H3BLS8	0	2	0.6598	0	1	1	759.451	1517.89	1517.89	0.56	0.00043	HCD (High Energy Collision Dissociation)	MS2	25.1675	45	97.0242	63699	FU031521_032921_LG_SS14_TprA_KO.raw	F1	2.91	1	0.0002098	0.001735
	FALSE	High	Sequest HT (A2)	Unambiguous	VVSDELEVGQR		1	A0A0H3BLS8	A0A0H3BLS8	0	2	0.6246	0	1	1	615.819	1230.63	1230.63	-0.72	-0.00045	HCD (High Energy Collision Dissociation)	MS2	47.2532	45	38.7288	17974	FU031521_032921_LG_SS14_TprA_KO.raw	F1	2.93	1	0.0002098	4.951e-05
	FALSE	High	Sequest HT (A2)	Unambiguous	EKLDAPNAENSSAVSTEYDTVR		1	A0A0H3BLS8	A0A0H3BLS8	1	3	0.9239	0	1	1	799.379	2396.12	2396.12	0.54	0.00043	HCD (High Energy Collision Dissociation)	MS2	0	45	45.5357	22456	FU031521_032921_LG_SS14_TprA_KO.raw	F1	4.6	1	0.0002098	4.221e-06
	FALSE	High	Sequest HT (A2)	Unambiguous	VRPSSTDEVQVK		1	A0A0H3BLS8	A0A0H3BLS8	0	3	1	0	1	1	448.908	1344.71	1344.71	-2.16	-0.00097	HCD (High Energy Collision Dissociation)	MS2	54.6515	45	20.9467	5632	FU031521_032921_LG_SS14_TprA_KO.raw	F1	2.78	1	0.0007784	0.02938
	FALSE	High	Sequest HT (A2)	Unambiguous	GTAmSPTGTRDPSDVDLSER	M4(Oxidation)	1	A0A0H3BLS8	A0A0H3BLS8	1	3	1	0	1	1	703.33	2107.97	2107.96	8.73	0.00614	HCD (High Energy Collision Dissociation)	MS2	16.7762	45	34.3539	14740	FU031521_032921_LG_SS14_TprA_KO.raw	F1	1.76	1	0.003352	0.1129
High	Master Protein	A0A0H3BJQ9	Uncharacterized protein OS=Treponema pallidum subsp. pallidum (strain SS14) OX=455434 GN=TPASS_0994 PE=4 SV=1	0	4.085	6	1	1	1	269	29.5	7.65	3.57	1	1
	Checked	Confidence	Identifying Node	PSM Ambiguity	Annotated Sequence	Modifications	# Proteins	Master Protein Accessions	Protein Accessions	# Missed Cleavages	Charge	DeltaScore	DeltaCn	Rank	Search Engine Rank	m/z [Da]	MH+ [Da]	Theo. MH+ [Da]	DeltaM [ppm]	Deltam/z [Da]	Activation Type	MS Order	Isolation Interference [%]	Ion Inject Time [ms]	RT [min]	First Scan	Spectrum File	File ID	XCorr	# Protein Groups	Percolator q-Value	Percolator PEP
	FALSE	High	Sequest HT (A2)	Unambiguous	LLLETDTPYLAPVPHR		1	A0A0H3BJQ9	A0A0H3BJQ9	0	3	0.5742	0	1	1	612.34	1835.01	1835.01	-0.39	-0.00024	HCD (High Energy Collision Dissociation)	MS2	18.9056	40.452	72.9979	46096	FU031521_032921_LG_SS14_TprA_KO.raw	F1	3.57	1	0.0002098	8.218e-05
High	Master Protein	A0A0H3BKG6	Uncharacterized protein OS=Treponema pallidum subsp. pallidum (strain SS14) OX=455434 GN=TPASS_0979 PE=4 SV=1	0	33.944	41	7	11	7	257	29	6.06	32.74	7	1
	Checked	Confidence	Identifying Node	PSM Ambiguity	Annotated Sequence	Modifications	# Proteins	Master Protein Accessions	Protein Accessions	# Missed Cleavages	Charge	DeltaScore	DeltaCn	Rank	Search Engine Rank	m/z [Da]	MH+ [Da]	Theo. MH+ [Da]	DeltaM [ppm]	Deltam/z [Da]	Activation Type	MS Order	Isolation Interference [%]	Ion Inject Time [ms]	RT [min]	First Scan	Spectrum File	File ID	XCorr	# Protein Groups	Percolator q-Value	Percolator PEP
	FALSE	High	Sequest HT (A2)	Unambiguous	NLHETVLALPLDR		1	A0A0H3BKG6	A0A0H3BKG6	0	3	0.7812	0	1	1	497.615	1490.83	1490.83	-0.54	-0.00027	HCD (High Energy Collision Dissociation)	MS2	0	45	68.7406	42443	FU031521_032921_LG_SS14_TprA_KO.raw	F1	3.84	1	0.0002098	4.642e-06
	FALSE	High	Sequest HT (A2)	Unambiguous	ILVESESPFmSPATYR	M10(Oxidation)	1	A0A0H3BKG6	A0A0H3BKG6	0	2	0.6996	0	1	1	921.951	1842.89	1842.89	0.32	0.0003	HCD (High Energy Collision Dissociation)	MS2	19.3068	45	65.5603	39547	FU031521_032921_LG_SS14_TprA_KO.raw	F1	4.96	1	0.0002098	1.343e-07
	FALSE	High	Sequest HT (A2)	Unambiguous	ILVESESPFmSPATYR	M10(Oxidation)	1	A0A0H3BKG6	A0A0H3BKG6	0	2	0.5159	0	1	1	921.95	1842.89	1842.89	-0.79	-0.00073	HCD (High Energy Collision Dissociation)	MS2	0	45	65.2207	39241	FU031521_032921_LG_SS14_TprA_KO.raw	F1	3.45	1	0.0002098	0.0001758
	FALSE	High	Sequest HT (A2)	Unambiguous	mQIFDTHAHIGLIHPDPVER	M1(Oxidation)	1	A0A0H3BKG6	A0A0H3BKG6	0	5	0.5748	0	1	1	469.24	2342.17	2342.17	-0.55	-0.00026	HCD (High Energy Collision Dissociation)	MS2	32.0598	45	60.183	34663	FU031521_032921_LG_SS14_TprA_KO.raw	F1	2.54	1	0.0002098	0.001122
	FALSE	High	Sequest HT (A2)	Unambiguous	IPDQGGVFHcYSEDAEYAR	C10(Carbamidomethyl)	1	A0A0H3BKG6	A0A0H3BKG6	0	3	0.8925	0	1	1	738.657	2213.96	2213.96	0.76	0.00056	HCD (High Energy Collision Dissociation)	MS2	26.3515	45	55.6879	30635	FU031521_032921_LG_SS14_TprA_KO.raw	F1	3.35	1	0.0002098	5.575e-05
	FALSE	High	Sequest HT (A2)	Unambiguous	IPDQGGVFHcYSEDAEYAR	C10(Carbamidomethyl)	1	A0A0H3BKG6	A0A0H3BKG6	0	3	0.8394	0	1	1	738.658	2213.96	2213.96	1.91	0.00141	HCD (High Energy Collision Dissociation)	MS2	35.1505	45	55.3516	30374	FU031521_032921_LG_SS14_TprA_KO.raw	F1	2.49	1	0.0002098	0.005559
	FALSE	High	Sequest HT (A2)	Unambiguous	SQIGLFITQLDIASK		1	A0A0H3BKG6	A0A0H3BKG6	0	2	0.795	0	1	1	817.461	1633.92	1633.92	-0.46	-0.00037	HCD (High Energy Collision Dissociation)	MS2	5.91633	45	95.553	62771	FU031521_032921_LG_SS14_TprA_KO.raw	F1	4.44	1	0.0002098	1.661e-06
	FALSE	High	Sequest HT (A2)	Unambiguous	GAGQDILDILSER		1	A0A0H3BKG6	A0A0H3BKG6	0	2	0.727	0	1	1	693.865	1386.72	1386.72	-0.07	-5e-05	HCD (High Energy Collision Dissociation)	MS2	0	45	89.5207	58556	FU031521_032921_LG_SS14_TprA_KO.raw	F1	3.7	1	0.0002098	4.52e-06
	FALSE	High	Sequest HT (A2)	Unambiguous	GAGQDILDILSER		1	A0A0H3BKG6	A0A0H3BKG6	0	2	0.6381	0	1	1	693.866	1386.72	1386.72	1.34	0.00093	HCD (High Energy Collision Dissociation)	MS2	39.2837	45	89.1804	58323	FU031521_032921_LG_SS14_TprA_KO.raw	F1	3.62	1	0.0002098	1.341e-05
	FALSE	High	Sequest HT (A2)	Unambiguous	NScAcFHLPE	C3(Carbamidomethyl); C5(Carbamidomethyl)	1	A0A0H3BKG6	A0A0H3BKG6	0	2	1	0	1	1	617.753	1234.5	1234.5	-0.1	-6e-05	HCD (High Energy Collision Dissociation)	MS2	54.4114	45	54.6639	29832	FU031521_032921_LG_SS14_TprA_KO.raw	F1	1.54	1	0.0004122	0.01569
	FALSE	High	Sequest HT (A2)	Unambiguous	mQIFDTHAHIGLIHPDPVER	M1(Oxidation)	1	A0A0H3BKG6	A0A0H3BKG6	0	4	0.5813	0	1	1	586.302	2342.19	2342.17	7.07	0.00414	HCD (High Energy Collision Dissociation)	MS2	10.933	23.97	60.2182	34689	FU031521_032921_LG_SS14_TprA_KO.raw	F1	2.89	1	0.0005885	0.02478
High	Master Protein	A0A0H3BK41	Uncharacterized protein OS=Treponema pallidum subsp. pallidum (strain SS14) OX=455434 GN=TPASS_0977 PE=3 SV=1	0	25.161	41	7	9	7	286	30.9	7.21	26.38	7	1
	Checked	Confidence	Identifying Node	PSM Ambiguity	Annotated Sequence	Modifications	# Proteins	Master Protein Accessions	Protein Accessions	# Missed Cleavages	Charge	DeltaScore	DeltaCn	Rank	Search Engine Rank	m/z [Da]	MH+ [Da]	Theo. MH+ [Da]	DeltaM [ppm]	Deltam/z [Da]	Activation Type	MS Order	Isolation Interference [%]	Ion Inject Time [ms]	RT [min]	First Scan	Spectrum File	File ID	XCorr	# Protein Groups	Percolator q-Value	Percolator PEP
	FALSE	High	Sequest HT (A2)	Unambiguous	QGGPFGFIR		1	A0A0H3BK41	A0A0H3BK41	0	2	0.5121	0	1	1	489.761	978.515	978.516	-0.53	-0.00026	HCD (High Energy Collision Dissociation)	MS2	58.9085	45	67.5269	41310	FU031521_032921_LG_SS14_TprA_KO.raw	F1	2.48	1	0.0002098	0.003164
	FALSE	High	Sequest HT (A2)	Unambiguous	VTHANAISPSAGLSLQQVVHR		1	A0A0H3BK41	A0A0H3BK41	0	4	0.5879	0	1	1	547.051	2185.18	2185.18	0.2	0.00011	HCD (High Energy Collision Dissociation)	MS2	44.3364	45	58.2657	33011	FU031521_032921_LG_SS14_TprA_KO.raw	F1	3.98	1	0.0002098	9.262e-06
	FALSE	High	Sequest HT (A2)	Unambiguous	GTAVGLWGTVAENTTPSQEAmQQHAAcTAPDTHR	M21(Oxidation); C27(Carbamidomethyl)	1	A0A0H3BK41	A0A0H3BK41	0	4	0.8363	0	1	1	903.166	3609.64	3609.64	-0.46	-0.00042	HCD (High Energy Collision Dissociation)	MS2	40.5742	45	60.4679	34914	FU031521_032921_LG_SS14_TprA_KO.raw	F1	3.42	1	0.0002098	0.003361
	FALSE	High	Sequest HT (A2)	Unambiguous	VAFAVDAcAQSIDAAAR	C8(Carbamidomethyl)	1	A0A0H3BK41	A0A0H3BK41	0	2	0.5695	0	1	1	868.424	1735.84	1735.84	-1.08	-0.00093	HCD (High Energy Collision Dissociation)	MS2	32.8134	20.692	63.1567	37312	FU031521_032921_LG_SS14_TprA_KO.raw	F1	3.67	1	0.0002098	7.086e-07
	FALSE	High	Sequest HT (A2)	Unambiguous	DTGIETLFLDIPTGm	M15(Oxidation)	1	A0A0H3BK41	A0A0H3BK41	0	2	0.7675	0	1	1	819.9	1638.79	1638.79	0.28	0.00023	HCD (High Energy Collision Dissociation)	MS2	0	45	101.974	67633	FU031521_032921_LG_SS14_TprA_KO.raw	F1	4	1	0.0002098	3.285e-05
	FALSE	High	Sequest HT (A2)	Unambiguous	IEPLTGmQYR	M7(Oxidation)	1	A0A0H3BK41	A0A0H3BK41	0	2	0.4512	0	1	1	612.308	1223.61	1223.61	-0.17	-0.00011	HCD (High Energy Collision Dissociation)	MS2	0	45	40.3513	19110	FU031521_032921_LG_SS14_TprA_KO.raw	F1	2.15	1	0.0002098	0.00172
	FALSE	High	Sequest HT (A2)	Unambiguous	LFPAEEQPVR		1	A0A0H3BK41	A0A0H3BK41	0	2	0.3101	0	1	1	593.316	1185.63	1185.63	-0.61	-0.00036	HCD (High Energy Collision Dissociation)	MS2	19.9689	40.857	45.0822	22091	FU031521_032921_LG_SS14_TprA_KO.raw	F1	2.58	1	0.0005885	0.01752
	FALSE	High	Sequest HT (A2)	Unambiguous	IEPLTGmQYR	M7(Oxidation)	1	A0A0H3BK41	A0A0H3BK41	0	2	0.1314	0	1	1	612.308	1223.61	1223.61	-0.58	-0.00036	HCD (High Energy Collision Dissociation)	MS2	33.4767	45	40.0112	18985	FU031521_032921_LG_SS14_TprA_KO.raw	F1	1.75	1	0.001332	0.03714
	FALSE	High	Sequest HT (A2)	Unambiguous	LFPAEEQPVR		1	A0A0H3BK41	A0A0H3BK41	0	2	0.0901	0	1	1	593.315	1185.62	1185.63	-3.18	-0.00188	HCD (High Energy Collision Dissociation)	MS2	9.49583	27.957	45.4238	22350	FU031521_032921_LG_SS14_TprA_KO.raw	F1	2.33	1	0.00148	0.05625
High	Master Protein	A0A0H3BLQ4	Uncharacterized protein OS=Treponema pallidum subsp. pallidum (strain SS14) OX=455434 GN=TPASS_0969 PE=4 SV=1	0	10.723	11	5	5	5	539	59.6	8.15	9.66	5	1
	Checked	Confidence	Identifying Node	PSM Ambiguity	Annotated Sequence	Modifications	# Proteins	Master Protein Accessions	Protein Accessions	# Missed Cleavages	Charge	DeltaScore	DeltaCn	Rank	Search Engine Rank	m/z [Da]	MH+ [Da]	Theo. MH+ [Da]	DeltaM [ppm]	Deltam/z [Da]	Activation Type	MS Order	Isolation Interference [%]	Ion Inject Time [ms]	RT [min]	First Scan	Spectrum File	File ID	XCorr	# Protein Groups	Percolator q-Value	Percolator PEP
	FALSE	High	Sequest HT (A2)	Unambiguous	TAGSVQIGTGDVLFNK		1	A0A0H3BLQ4	A0A0H3BLQ4	0	2	0.3019	0	1	1	803.925	1606.84	1606.84	-0.35	-0.00028	HCD (High Energy Collision Dissociation)	MS2	52.9837	45	65.3516	39350	FU031521_032921_LG_SS14_TprA_KO.raw	F1	3.08	1	0.0002098	0.0088
	FALSE	High	Sequest HT (A2)	Unambiguous	LYGSYADQVR		1	A0A0H3BLQ4	A0A0H3BLQ4	0	2	0.6473	0	1	1	586.291	1171.57	1171.57	-0.25	-0.00014	HCD (High Energy Collision Dissociation)	MS2	18.3425	45	38.0352	17484	FU031521_032921_LG_SS14_TprA_KO.raw	F1	2.41	1	0.0002098	0.001069
	FALSE	High	Sequest HT (A2)	Unambiguous	VFDEVELQAK		1	A0A0H3BLQ4	A0A0H3BLQ4	0	2	0.4554	0	1	1	589.308	1177.61	1177.61	-0.31	-0.00018	HCD (High Energy Collision Dissociation)	MS2	43.4444	33.345	50.9154	26684	FU031521_032921_LG_SS14_TprA_KO.raw	F1	2.13	1	0.0002098	0.001277
	FALSE	High	Sequest HT (A2)	Unambiguous	EFLQEVQR		1	A0A0H3BLQ4	A0A0H3BLQ4	0	2	0.2402	0	1	1	524.775	1048.54	1048.54	0.15	8e-05	HCD (High Energy Collision Dissociation)	MS2	36.3601	45	44.2387	21410	FU031521_032921_LG_SS14_TprA_KO.raw	F1	2.04	1	0.0004122	0.01452
	FALSE	High	Sequest HT (A2)	Unambiguous	VFAQAQVDEAEHNEVR		1	A0A0H3BLQ4	A0A0H3BLQ4	0	2	0.4833	0	1	1	921.444	1841.88	1841.88	1.34	0.00123	HCD (High Energy Collision Dissociation)	MS2	68.2876	45	43.0322	20760	FU031521_032921_LG_SS14_TprA_KO.raw	F1	1.2	1	0.003352	0.1086
Medium	Master Protein	A0A0H3BKF6	Uncharacterized protein OS=Treponema pallidum subsp. pallidum (strain SS14) OX=455434 GN=TPASS_0968 PE=4 SV=1	0.046	0.899	2	1	1	1	540	60.1	9.11	1.9	1	1
	Checked	Confidence	Identifying Node	PSM Ambiguity	Annotated Sequence	Modifications	# Proteins	Master Protein Accessions	Protein Accessions	# Missed Cleavages	Charge	DeltaScore	DeltaCn	Rank	Search Engine Rank	m/z [Da]	MH+ [Da]	Theo. MH+ [Da]	DeltaM [ppm]	Deltam/z [Da]	Activation Type	MS Order	Isolation Interference [%]	Ion Inject Time [ms]	RT [min]	First Scan	Spectrum File	File ID	XCorr	# Protein Groups	Percolator q-Value	Percolator PEP
	FALSE	High	Sequest HT (A2)	Unambiguous	VGAVVSmDTR	M7(Oxidation)	1	A0A0H3BKF6	A0A0H3BKF6	0	2	0.4	0	1	1	525.767	1050.53	1050.52	1.52	0.0008	HCD (High Energy Collision Dissociation)	MS2	69.3449	45	21.5536	6043	FU031521_032921_LG_SS14_TprA_KO.raw	F1	1.9	1	0.003503	0.1263
High	Master Protein	A0A0H3BJN9	Uncharacterized protein OS=Treponema pallidum subsp. pallidum (strain SS14) OX=455434 GN=TPASS_0967 PE=4 SV=1	0	11.352	12	5	5	5	517	56.6	8.02	13.41	5	1
	Checked	Confidence	Identifying Node	PSM Ambiguity	Annotated Sequence	Modifications	# Proteins	Master Protein Accessions	Protein Accessions	# Missed Cleavages	Charge	DeltaScore	DeltaCn	Rank	Search Engine Rank	m/z [Da]	MH+ [Da]	Theo. MH+ [Da]	DeltaM [ppm]	Deltam/z [Da]	Activation Type	MS Order	Isolation Interference [%]	Ion Inject Time [ms]	RT [min]	First Scan	Spectrum File	File ID	XCorr	# Protein Groups	Percolator q-Value	Percolator PEP
	FALSE	High	Sequest HT (A2)	Unambiguous	LSIAAGDIAWNADGVK		1	A0A0H3BJN9	A0A0H3BJN9	0	2	0.4522	0	1	1	800.92	1600.83	1600.83	0.25	0.0002	HCD (High Energy Collision Dissociation)	MS2	67.259	45	73.645	46714	FU031521_032921_LG_SS14_TprA_KO.raw	F1	3.14	1	0.0002098	0.0007115
	FALSE	High	Sequest HT (A2)	Unambiguous	VAQDAFDGEYR		1	A0A0H3BJN9	A0A0H3BJN9	0	2	0.5798	0	1	1	635.787	1270.57	1270.57	-2.12	-0.00135	HCD (High Energy Collision Dissociation)	MS2	0	45	38.3534	17707	FU031521_032921_LG_SS14_TprA_KO.raw	F1	2.38	1	0.0002098	0.00247
	FALSE	High	Sequest HT (A2)	Unambiguous	AAAQETGTDLYQR		1	A0A0H3BJN9	A0A0H3BJN9	0	2	0.7393	0	1	1	712.346	1423.68	1423.68	2.28	0.00162	HCD (High Energy Collision Dissociation)	MS2	66.0901	45	30.779	12241	FU031521_032921_LG_SS14_TprA_KO.raw	F1	3.03	1	0.0002098	0.0003564
	FALSE	High	Sequest HT (A2)	Unambiguous	DFIISAGQEFLEK		1	A0A0H3BJN9	A0A0H3BJN9	0	2	0.6421	0	1	1	748.885	1496.76	1496.76	0.34	0.00026	HCD (High Energy Collision Dissociation)	MS2	0	45	86.1645	56234	FU031521_032921_LG_SS14_TprA_KO.raw	F1	2.71	1	0.00148	0.05714
	FALSE	High	Sequest HT (A2)	Unambiguous	VIADLPQR		1	A0A0H3BJN9	A0A0H3BJN9	0	2	0.7477	0	1	1	456.27	911.532	911.531	1.71	0.00078	HCD (High Energy Collision Dissociation)	MS2	45.0797	45	36.8914	16661	FU031521_032921_LG_SS14_TprA_KO.raw	F1	2.14	1	0.003503	0.1241
High	Master Protein	A0A0H3BK31	Uncharacterized protein OS=Treponema pallidum subsp. pallidum (strain SS14) OX=455434 GN=TPASS_0966 PE=4 SV=1	0	3.205	2	1	2	1	544	60.2	9.07	4.97	1	1
	Checked	Confidence	Identifying Node	PSM Ambiguity	Annotated Sequence	Modifications	# Proteins	Master Protein Accessions	Protein Accessions	# Missed Cleavages	Charge	DeltaScore	DeltaCn	Rank	Search Engine Rank	m/z [Da]	MH+ [Da]	Theo. MH+ [Da]	DeltaM [ppm]	Deltam/z [Da]	Activation Type	MS Order	Isolation Interference [%]	Ion Inject Time [ms]	RT [min]	First Scan	Spectrum File	File ID	XCorr	# Protein Groups	Percolator q-Value	Percolator PEP
	FALSE	High	Sequest HT (A2)	Unambiguous	NSmLDAFAAHLR	M3(Oxidation)	1	A0A0H3BK31	A0A0H3BK31	0	3	0.3481	0	1	1	454.559	1361.66	1361.66	-0.64	-0.00029	HCD (High Energy Collision Dissociation)	MS2	14.316	45	60.0457	34535	FU031521_032921_LG_SS14_TprA_KO.raw	F1	2.7	1	0.0002098	0.0006232
	FALSE	High	Sequest HT (A2)	Unambiguous	NSmLDAFAAHLR	M3(Oxidation)	1	A0A0H3BK31	A0A0H3BK31	0	3	0.4386	0	1	1	454.56	1361.66	1361.66	1.31	0.0006	HCD (High Energy Collision Dissociation)	MS2	47.1127	45	60.389	34836	FU031521_032921_LG_SS14_TprA_KO.raw	F1	2.28	1	0.0002098	0.008742
High	Master Protein	A0A0H3BK19	Uncharacterized protein OS=Treponema pallidum subsp. pallidum (strain SS14) OX=455434 GN=TPASS_0956 PE=4 SV=1	0	37.32	55	10	10	10	323	36	6.3	29.51	10	1
	Checked	Confidence	Identifying Node	PSM Ambiguity	Annotated Sequence	Modifications	# Proteins	Master Protein Accessions	Protein Accessions	# Missed Cleavages	Charge	DeltaScore	DeltaCn	Rank	Search Engine Rank	m/z [Da]	MH+ [Da]	Theo. MH+ [Da]	DeltaM [ppm]	Deltam/z [Da]	Activation Type	MS Order	Isolation Interference [%]	Ion Inject Time [ms]	RT [min]	First Scan	Spectrum File	File ID	XCorr	# Protein Groups	Percolator q-Value	Percolator PEP
	FALSE	High	Sequest HT (A2)	Unambiguous	LLVILSQK		1	A0A0H3BK19	A0A0H3BK19	0	2	1	0	1	1	457.308	913.609	913.608	0.82	0.00037	HCD (High Energy Collision Dissociation)	MS2	36.7457	45	60.6784	35120	FU031521_032921_LG_SS14_TprA_KO.raw	F1	2	1	0.0002098	0.01325
	FALSE	High	Sequest HT (A2)	Unambiguous	LAFSSLSHTLAPFPEGELDAHLSDADFTR		1	A0A0H3BK19	A0A0H3BK19	0	4	0.6678	0	1	1	786.889	3144.54	3144.53	2.49	0.00196	HCD (High Energy Collision Dissociation)	MS2	52.1585	44.264	90.4466	59232	FU031521_032921_LG_SS14_TprA_KO.raw	F1	3.07	1	0.0002098	5.063e-06
	FALSE	High	Sequest HT (A2)	Unambiguous	VFTEEDDLDLVAQSLPLVLK		1	A0A0H3BK19	A0A0H3BK19	0	2	0.7278	0	1	1	1122.6	2244.2	2244.2	0.14	0.00016	HCD (High Energy Collision Dissociation)	MS2	0	45	102.412	67936	FU031521_032921_LG_SS14_TprA_KO.raw	F1	4.96	1	0.0002098	5.412e-08
	FALSE	High	Sequest HT (A2)	Unambiguous	LYImYANAFVQTPAQYLPEDEFEAQNEAYSR	M4(Oxidation)	1	A0A0H3BK19	A0A0H3BK19	0	3	0.7456	0	1	1	1229.9	3687.69	3687.69	-0.22	-0.00026	HCD (High Energy Collision Dissociation)	MS2	0	45	96.2002	63149	FU031521_032921_LG_SS14_TprA_KO.raw	F1	5.11	1	0.0002098	1.869e-06
	FALSE	High	Sequest HT (A2)	Unambiguous	YALSSLETAYPGFTR		1	A0A0H3BK19	A0A0H3BK19	0	2	0.4831	0	1	1	838.42	1675.83	1675.83	0.19	0.00016	HCD (High Energy Collision Dissociation)	MS2	10.6603	45	76.1045	48669	FU031521_032921_LG_SS14_TprA_KO.raw	F1	2.96	1	0.0002098	6.657e-05
	FALSE	High	Sequest HT (A2)	Unambiguous	AGFDEALDR		1	A0A0H3BK19	A0A0H3BK19	0	2	0.7349	0	1	1	497.235	993.464	993.464	0.01	0	HCD (High Energy Collision Dissociation)	MS2	40.7208	45	41.8532	19966	FU031521_032921_LG_SS14_TprA_KO.raw	F1	2.49	1	0.0002098	0.002186
	FALSE	High	Sequest HT (A2)	Unambiguous	FYAAAPESFGGGmEK	M13(Oxidation)	1	A0A0H3BK19	A0A0H3BK19	0	2	0.7757	0	1	1	789.35	1577.69	1577.69	-0.64	-0.0005	HCD (High Energy Collision Dissociation)	MS2	18.0706	38.976	50.695	26519	FU031521_032921_LG_SS14_TprA_KO.raw	F1	3.21	1	0.0002098	0.000161
	FALSE	High	Sequest HT (A2)	Unambiguous	ALAIDPESVPHNK		1	A0A0H3BK19	A0A0H3BK19	0	3	0.6392	0	1	1	464.249	1390.73	1390.73	0.59	0.00027	HCD (High Energy Collision Dissociation)	MS2	62.7976	26.589	43.6535	21127	FU031521_032921_LG_SS14_TprA_KO.raw	F1	3.16	1	0.0002098	0.0001121
	FALSE	High	Sequest HT (A2)	Unambiguous	YcSAHDPDHHITYADALcIPLNNR	C2(Carbamidomethyl); C18(Carbamidomethyl)	1	A0A0H3BK19	A0A0H3BK19	0	4	0.4252	0	1	1	714.076	2853.28	2853.28	-0.83	-0.00059	HCD (High Energy Collision Dissociation)	MS2	53.4105	45	62.7746	36956	FU031521_032921_LG_SS14_TprA_KO.raw	F1	2.54	1	0.001332	0.03913
	FALSE	High	Sequest HT (A2)	Unambiguous	VYEALHLQNPAHR		1	A0A0H3BK19	A0A0H3BK19	0	3	0.2011	0	1	1	516.607	1547.81	1547.81	-1.12	-0.00058	HCD (High Energy Collision Dissociation)	MS2	44.6155	45	40.8925	19313	FU031521_032921_LG_SS14_TprA_KO.raw	F1	1.89	1	0.001814	0.06867
High	Master Protein	A0A0H3BKC8	Uncharacterized protein OS=Treponema pallidum subsp. pallidum (strain SS14) OX=455434 GN=TPASS_0931 PE=4 SV=1	0	1.934	3	1	1	1	476	55.4	8.68	2.16	1	1
	Checked	Confidence	Identifying Node	PSM Ambiguity	Annotated Sequence	Modifications	# Proteins	Master Protein Accessions	Protein Accessions	# Missed Cleavages	Charge	DeltaScore	DeltaCn	Rank	Search Engine Rank	m/z [Da]	MH+ [Da]	Theo. MH+ [Da]	DeltaM [ppm]	Deltam/z [Da]	Activation Type	MS Order	Isolation Interference [%]	Ion Inject Time [ms]	RT [min]	First Scan	Spectrum File	File ID	XCorr	# Protein Groups	Percolator q-Value	Percolator PEP
	FALSE	High	Sequest HT (A2)	Unambiguous	VPLAATEmGNSPR	M8(Oxidation)	1	A0A0H3BKC8	A0A0H3BKC8	0	2	0.7824	0	1	1	679.841	1358.68	1358.67	1.55	0.00106	HCD (High Energy Collision Dissociation)	MS2	33.6483	45	29.9266	11749	FU031521_032921_LG_SS14_TprA_KO.raw	F1	2.16	1	0.0002098	0.01163
High	Master Protein	A0A0H3BJZ9	Uncharacterized protein OS=Treponema pallidum subsp. pallidum (strain SS14) OX=455434 GN=TPASS_0929 PE=4 SV=1	0	5.69	11	2	2	2	256	28.2	5.35	5.35	2	1
	Checked	Confidence	Identifying Node	PSM Ambiguity	Annotated Sequence	Modifications	# Proteins	Master Protein Accessions	Protein Accessions	# Missed Cleavages	Charge	DeltaScore	DeltaCn	Rank	Search Engine Rank	m/z [Da]	MH+ [Da]	Theo. MH+ [Da]	DeltaM [ppm]	Deltam/z [Da]	Activation Type	MS Order	Isolation Interference [%]	Ion Inject Time [ms]	RT [min]	First Scan	Spectrum File	File ID	XCorr	# Protein Groups	Percolator q-Value	Percolator PEP
	FALSE	High	Sequest HT (A2)	Unambiguous	FLEEEAHTFSTR		1	A0A0H3BJZ9	A0A0H3BJZ9	0	3	0.4354	0	1	1	489.569	1466.69	1466.69	1.25	0.00061	HCD (High Energy Collision Dissociation)	MS2	82.0482	45	46.8833	23388	FU031521_032921_LG_SS14_TprA_KO.raw	F1	2.71	1	0.0002098	0.002565
	FALSE	High	Sequest HT (A2)	Unambiguous	TDAEPSAPDFSDAATR		1	A0A0H3BJZ9	A0A0H3BJZ9	0	2	0.7462	0	1	1	825.865	1650.72	1650.72	-1.13	-0.00093	HCD (High Energy Collision Dissociation)	MS2	15.6144	45	44.5755	21709	FU031521_032921_LG_SS14_TprA_KO.raw	F1	2.64	1	0.0002098	0.0007964
High	Master Protein	A0A0H3BLR1	Uncharacterized protein OS=Treponema pallidum subsp. pallidum (strain SS14) OX=455434 GN=TPASS_0928 PE=4 SV=1	0	5.885	9	2	2	2	246	27.5	9.88	5.43	2	1
	Checked	Confidence	Identifying Node	PSM Ambiguity	Annotated Sequence	Modifications	# Proteins	Master Protein Accessions	Protein Accessions	# Missed Cleavages	Charge	DeltaScore	DeltaCn	Rank	Search Engine Rank	m/z [Da]	MH+ [Da]	Theo. MH+ [Da]	DeltaM [ppm]	Deltam/z [Da]	Activation Type	MS Order	Isolation Interference [%]	Ion Inject Time [ms]	RT [min]	First Scan	Spectrum File	File ID	XCorr	# Protein Groups	Percolator q-Value	Percolator PEP
	FALSE	High	Sequest HT (A2)	Unambiguous	AAVVQLAGTEQTK		1	A0A0H3BLR1	A0A0H3BLR1	0	2	0.4925	0	1	1	658.364	1315.72	1315.72	-1.01	-0.00066	HCD (High Energy Collision Dissociation)	MS2	0	45	38.327	17687	FU031521_032921_LG_SS14_TprA_KO.raw	F1	3.35	1	0.0002098	9.394e-05
	FALSE	High	Sequest HT (A2)	Unambiguous	YVVLGEER		1	A0A0H3BLR1	A0A0H3BLR1	0	2	0.5	0	1	1	482.758	964.509	964.51	-0.54	-0.00026	HCD (High Energy Collision Dissociation)	MS2	47.4086	45	39.3532	18494	FU031521_032921_LG_SS14_TprA_KO.raw	F1	2.08	1	0.0002098	0.01387
High	Master Protein	A0A0H3BJI4	Uncharacterized protein OS=Treponema pallidum subsp. pallidum (strain SS14) OX=455434 GN=TPASS_0882 PE=4 SV=1	0	6.172	5	2	3	2	500	55.9	6.73	8.66	2	1
	Checked	Confidence	Identifying Node	PSM Ambiguity	Annotated Sequence	Modifications	# Proteins	Master Protein Accessions	Protein Accessions	# Missed Cleavages	Charge	DeltaScore	DeltaCn	Rank	Search Engine Rank	m/z [Da]	MH+ [Da]	Theo. MH+ [Da]	DeltaM [ppm]	Deltam/z [Da]	Activation Type	MS Order	Isolation Interference [%]	Ion Inject Time [ms]	RT [min]	First Scan	Spectrum File	File ID	XCorr	# Protein Groups	Percolator q-Value	Percolator PEP
	FALSE	High	Sequest HT (A2)	Unambiguous	LVVmSSEENSVVR	M4(Oxidation)	1	A0A0H3BJI4	A0A0H3BJI4	0	2	0.8097	0	1	1	732.872	1464.74	1464.74	0.99	0.00073	HCD (High Energy Collision Dissociation)	MS2	0	45	38.8745	18099	FU031521_032921_LG_SS14_TprA_KO.raw	F1	3.1	1	0.0002098	0.0003691
	FALSE	High	Sequest HT (A2)	Unambiguous	LVVmSSEENSVVR	M4(Oxidation)	1	A0A0H3BJI4	A0A0H3BJI4	0	2	0.7755	0	1	1	732.872	1464.74	1464.74	0.75	0.00055	HCD (High Energy Collision Dissociation)	MS2	0	45	39.2149	18371	FU031521_032921_LG_SS14_TprA_KO.raw	F1	2.94	1	0.0002098	0.000107
	FALSE	High	Sequest HT (A2)	Unambiguous	ASAAVGLAGIGR		1	A0A0H3BJI4	A0A0H3BJI4	0	2	0.4733	0	1	1	521.803	1042.6	1042.6	-0.92	-0.00048	HCD (High Energy Collision Dissociation)	MS2	0	45	48.6322	24803	FU031521_032921_LG_SS14_TprA_KO.raw	F1	2.62	1	0.0002098	0.006285
High	Master Protein	A0A0H3BJW0	Uncharacterized protein OS=Treponema pallidum subsp. pallidum (strain SS14) OX=455434 GN=TPASS_0860 PE=3 SV=1	0	5.182	10	2	2	2	240	26.3	9.95	5.38	2	1
	Checked	Confidence	Identifying Node	PSM Ambiguity	Annotated Sequence	Modifications	# Proteins	Master Protein Accessions	Protein Accessions	# Missed Cleavages	Charge	DeltaScore	DeltaCn	Rank	Search Engine Rank	m/z [Da]	MH+ [Da]	Theo. MH+ [Da]	DeltaM [ppm]	Deltam/z [Da]	Activation Type	MS Order	Isolation Interference [%]	Ion Inject Time [ms]	RT [min]	First Scan	Spectrum File	File ID	XCorr	# Protein Groups	Percolator q-Value	Percolator PEP
	FALSE	High	Sequest HT (A2)	Unambiguous	ASAGAEVQFSHVR		1	A0A0H3BJW0	A0A0H3BJW0	0	3	0.6434	0	1	1	453.567	1358.69	1358.68	5	0.00226	HCD (High Energy Collision Dissociation)	MS2	33.1176	45	34.3521	14739	FU031521_032921_LG_SS14_TprA_KO.raw	F1	2.86	1	0.0002098	0.003439
	FALSE	High	Sequest HT (A2)	Unambiguous	TLQQGVSFEPAR		1	A0A0H3BJW0	A0A0H3BJW0	0	2	0.1667	0	1	1	666.849	1332.69	1332.69	0.18	0.00012	HCD (High Energy Collision Dissociation)	MS2	30.137	45	46.5776	23167	FU031521_032921_LG_SS14_TprA_KO.raw	F1	2.52	1	0.0002098	0.001914
High	Master Protein	A0A0H3BLG8	Uncharacterized protein OS=Treponema pallidum subsp. pallidum (strain SS14) OX=455434 GN=TPASS_0858 PE=3 SV=1	0	72.472	43	12	26	12	408	43.4	8.63	93.18	12	1
	Checked	Confidence	Identifying Node	PSM Ambiguity	Annotated Sequence	Modifications	# Proteins	Master Protein Accessions	Protein Accessions	# Missed Cleavages	Charge	DeltaScore	DeltaCn	Rank	Search Engine Rank	m/z [Da]	MH+ [Da]	Theo. MH+ [Da]	DeltaM [ppm]	Deltam/z [Da]	Activation Type	MS Order	Isolation Interference [%]	Ion Inject Time [ms]	RT [min]	First Scan	Spectrum File	File ID	XCorr	# Protein Groups	Percolator q-Value	Percolator PEP
	FALSE	High	Sequest HT (A2)	Unambiguous	IGGLSLGANLK		1	A0A0H3BLG8	A0A0H3BLG8	0	2	0.7594	0	1	1	521.816	1042.63	1042.63	-0.09	-4e-05	HCD (High Energy Collision Dissociation)	MS2	9.34905	45	60.0186	34514	FU031521_032921_LG_SS14_TprA_KO.raw	F1	3.45	1	0.0002098	3.352e-05
	FALSE	High	Sequest HT (A2)	Unambiguous	IGGLSLGANLK		1	A0A0H3BLG8	A0A0H3BLG8	0	2	0.4488	0	1	1	521.817	1042.63	1042.63	0.85	0.00044	HCD (High Energy Collision Dissociation)	MS2	22.1586	45	60.3541	34802	FU031521_032921_LG_SS14_TprA_KO.raw	F1	3.32	1	0.0002098	2.363e-05
	FALSE	High	Sequest HT (A2)	Unambiguous	SFTSEEPNLYIGLAATNLGLTVK		1	A0A0H3BLG8	A0A0H3BLG8	0	3	0.8098	0	1	1	813.431	2438.28	2438.28	-1.24	-0.001	HCD (High Energy Collision Dissociation)	MS2	0	27.623	100.254	66064	FU031521_032921_LG_SS14_TprA_KO.raw	F1	5.1	1	0.0002098	6.946e-08
	FALSE	High	Sequest HT (A2)	Unambiguous	SFTSEEPNLYIGLAATNLGLTVK		1	A0A0H3BLG8	A0A0H3BLG8	0	2	0.7908	0	1	1	1219.65	2438.28	2438.28	1.25	0.00152	HCD (High Energy Collision Dissociation)	MS2	4.17194	45	100.282	66094	FU031521_032921_LG_SS14_TprA_KO.raw	F1	5.45	1	0.0002098	4.397e-09
	FALSE	High	Sequest HT (A2)	Unambiguous	DAQGLQHTSVSSDIGLQWVGNVAK		1	A0A0H3BLG8	A0A0H3BLG8	0	3	0.6256	0	1	1	837.427	2510.27	2510.26	1.48	0.00124	HCD (High Energy Collision Dissociation)	MS2	11.7338	45	78.9184	51072	FU031521_032921_LG_SS14_TprA_KO.raw	F1	6.01	1	0.0002098	2.338e-05
	FALSE	High	Sequest HT (A2)	Unambiguous	DAQGLQHTSVSSDIGLQWVGNVAK		1	A0A0H3BLG8	A0A0H3BLG8	0	2	0.6298	0	1	1	1255.63	2510.26	2510.26	-0.96	-0.0012	HCD (High Energy Collision Dissociation)	MS2	0	45	78.0131	50286	FU031521_032921_LG_SS14_TprA_KO.raw	F1	2.62	1	0.0002098	0.001147
	FALSE	High	Sequest HT (A2)	Unambiguous	DAQGLQHTSVSSDIGLQWVGNVAK		1	A0A0H3BLG8	A0A0H3BLG8	0	3	0.5548	0	1	1	837.425	2510.26	2510.26	-0.85	-0.00071	HCD (High Energy Collision Dissociation)	MS2	43.3906	10.788	77.9265	50204	FU031521_032921_LG_SS14_TprA_KO.raw	F1	5.75	1	0.0002098	8.736e-07
	FALSE	High	Sequest HT (A2)	Unambiguous	ASHYLSLGGAILLGR		1	A0A0H3BLG8	A0A0H3BLG8	0	3	0.5	0	1	1	509.96	1527.86	1527.86	-0.08	-4e-05	HCD (High Energy Collision Dissociation)	MS2	35.5857	45	76.9343	49353	FU031521_032921_LG_SS14_TprA_KO.raw	F1	4.46	1	0.0002098	1.117e-06
	FALSE	High	Sequest HT (A2)	Unambiguous	mFFPESGFDFSTTTEPVcTPASNPIK	M1(Oxidation); C18(Carbamidomethyl)	1	A0A0H3BLG8	A0A0H3BLG8	0	2	1	0	1	1	1462.16	2923.31	2923.32	-0.7	-0.00102	HCD (High Energy Collision Dissociation)	MS2	0	45	87.1476	56980	FU031521_032921_LG_SS14_TprA_KO.raw	F1	3.84	1	0.0002098	2.071e-06
	FALSE	High	Sequest HT (A2)	Unambiguous	mFFPESGFDFSTTTEPVcTPASNPIK	M1(Oxidation); C18(Carbamidomethyl)	1	A0A0H3BLG8	A0A0H3BLG8	0	3	0.8765	0	1	1	975.11	2923.32	2923.32	-0.24	-0.00024	HCD (High Energy Collision Dissociation)	MS2	2.79079	35.641	87.0906	56932	FU031521_032921_LG_SS14_TprA_KO.raw	F1	4.86	1	0.0002098	2.27e-05
	FALSE	High	Sequest HT (A2)	Unambiguous	mFFPESGFDFSTTTEPVcTPASNPIK	M1(Oxidation); C18(Carbamidomethyl)	1	A0A0H3BLG8	A0A0H3BLG8	0	2	0.9471	0	1	1	1462.16	2923.32	2923.32	-0.36	-0.00053	HCD (High Energy Collision Dissociation)	MS2	0	45	86.4173	56415	FU031521_032921_LG_SS14_TprA_KO.raw	F1	3.59	1	0.0002098	6.482e-05
	FALSE	High	Sequest HT (A2)	Unambiguous	mFFPESGFDFSTTTEPVcTPASNPIK	M1(Oxidation); C18(Carbamidomethyl)	1	A0A0H3BLG8	A0A0H3BLG8	0	3	0.9286	0	1	1	975.109	2923.31	2923.32	-0.99	-0.00097	HCD (High Energy Collision Dissociation)	MS2	7.00905	45	86.4012	56404	FU031521_032921_LG_SS14_TprA_KO.raw	F1	5.04	1	0.0002098	2.83e-07
	FALSE	High	Sequest HT (A2)	Unambiguous	mFFPESGFDFSTTTEPVcTPASNPIK	M1(Oxidation); C18(Carbamidomethyl)	1	A0A0H3BLG8	A0A0H3BLG8	0	3	0.91	0	1	1	975.11	2923.31	2923.32	-0.55	-0.00054	HCD (High Energy Collision Dissociation)	MS2	0	45	86.7417	56662	FU031521_032921_LG_SS14_TprA_KO.raw	F1	4.78	1	0.0002098	5.339e-07
	FALSE	High	Sequest HT (A2)	Unambiguous	QRPVWAPTGGR		1	A0A0H3BLG8	A0A0H3BLG8	0	3	0.7569	0	1	1	408.892	1224.66	1224.66	2.09	0.00086	HCD (High Energy Collision Dissociation)	MS2	13.2169	45	34.7986	15075	FU031521_032921_LG_SS14_TprA_KO.raw	F1	2.88	1	0.0002098	0.01058
	FALSE	High	Sequest HT (A2)	Unambiguous	cDVNDISSGSGcTGAK	C1(Carbamidomethyl); C12(Carbamidomethyl)	1	A0A0H3BLG8	A0A0H3BLG8	0	3	1	0	1	1	543.228	1627.67	1627.67	0.78	0.00042	HCD (High Energy Collision Dissociation)	MS2	69.6502	45	24.7927	8243	FU031521_032921_LG_SS14_TprA_KO.raw	F1	2.62	1	0.0002098	0.0002149
	FALSE	High	Sequest HT (A2)	Unambiguous	cDVNDISSGSGcTGAK	C1(Carbamidomethyl); C12(Carbamidomethyl)	1	A0A0H3BLG8	A0A0H3BLG8	0	2	1	0	1	1	814.337	1627.67	1627.67	-0.58	-0.00047	HCD (High Energy Collision Dissociation)	MS2	0	45	24.7011	8193	FU031521_032921_LG_SS14_TprA_KO.raw	F1	4.04	1	0.0002098	3.675e-07
	FALSE	High	Sequest HT (A2)	Unambiguous	GTVHATDTmLR	M9(Oxidation)	1	A0A0H3BLG8	A0A0H3BLG8	0	3	0.539	0	1	1	406.536	1217.59	1217.59	-1.63	-0.00066	HCD (High Energy Collision Dissociation)	MS2	24.5861	45	19.6543	4762	FU031521_032921_LG_SS14_TprA_KO.raw	F1	3.08	1	0.0002098	0.004125
	FALSE	High	Sequest HT (A2)	Unambiguous	GTVHATDTmLR	M9(Oxidation)	1	A0A0H3BLG8	A0A0H3BLG8	0	3	0.4633	0	1	1	406.536	1217.59	1217.59	0.33	0.00014	HCD (High Energy Collision Dissociation)	MS2	50.9858	45	19.3109	4552	FU031521_032921_LG_SS14_TprA_KO.raw	F1	2.18	1	0.0002098	0.008758
	FALSE	High	Sequest HT (A2)	Unambiguous	VSDKIENcTSTcEK	C8(Carbamidomethyl); C12(Carbamidomethyl)	1	A0A0H3BLG8	A0A0H3BLG8	1	3	1	0	1	1	557.584	1670.74	1670.74	0.36	0.0002	HCD (High Energy Collision Dissociation)	MS2	24.6672	45	19.0648	4389	FU031521_032921_LG_SS14_TprA_KO.raw	F1	2.42	1	0.0002098	0.002298
	FALSE	High	Sequest HT (A2)	Unambiguous	VSDKIENcTSTcEK	C8(Carbamidomethyl); C12(Carbamidomethyl)	1	A0A0H3BLG8	A0A0H3BLG8	1	3	0.9293	0	1	1	557.584	1670.74	1670.74	0.14	8e-05	HCD (High Energy Collision Dissociation)	MS2	42.7069	45	18.7276	4186	FU031521_032921_LG_SS14_TprA_KO.raw	F1	2.83	1	0.0002098	5.913e-05
	FALSE	High	Sequest HT (A2)	Unambiguous	cDVNDISSGSGcTGAK	C1(Carbamidomethyl); C12(Carbamidomethyl)	1	A0A0H3BLG8	A0A0H3BLG8	0	2	1	0	1	1	814.339	1627.67	1627.67	1.49	0.00121	HCD (High Energy Collision Dissociation)	MS2	8.84717	45	22.1513	6450	FU031521_032921_LG_SS14_TprA_KO.raw	F1	3.22	1	0.0002098	0.0001191
	FALSE	High	Sequest HT (A2)	Unambiguous	DcDcNcPcQDcNDKGTVHATDTmLR	C2(Carbamidomethyl); C4(Carbamidomethyl); C6(Carbamidomethyl); C8(Carbamidomethyl); C11(Carbamidomethyl); M23(Oxidation)	1	A0A0H3BLG8	A0A0H3BLG8	1	4	1	0	1	1	765.544	3059.16	3059.15	2.57	0.00196	HCD (High Energy Collision Dissociation)	MS2	0	45	28.0975	10399	FU031521_032921_LG_SS14_TprA_KO.raw	F1	2.84	1	0.0002098	0.00679
	FALSE	High	Sequest HT (A2)	Unambiguous	RIGGLSLGANLK		1	A0A0H3BLG8	A0A0H3BLG8	1	2	0.6012	0	1	1	599.867	1198.73	1198.73	-0.02	-1e-05	HCD (High Energy Collision Dissociation)	MS2	6.26244	27.221	52.2772	27777	FU031521_032921_LG_SS14_TprA_KO.raw	F1	3.21	1	0.0002098	0.002232
	FALSE	High	Sequest HT (A2)	Unambiguous	mFFPESGFDFSTTTEPVcTPASNPIK	M1(Oxidation); C18(Carbamidomethyl)	1	A0A0H3BLG8	A0A0H3BLG8	0	2	0.5607	0	1	1	1462.16	2923.31	2923.32	-0.86	-0.00126	HCD (High Energy Collision Dissociation)	MS2	56.2735	45	86.8026	56705	FU031521_032921_LG_SS14_TprA_KO.raw	F1	1.73	1	0.0005885	0.02165
	FALSE	High	Sequest HT (A2)	Unambiguous	IKLNAGYR		1	A0A0H3BLG8	A0A0H3BLG8	1	2	0.3743	0	1	1	467.777	934.546	934.547	-1.2	-0.00056	HCD (High Energy Collision Dissociation)	MS2	24.2477	45	28.9424	11063	FU031521_032921_LG_SS14_TprA_KO.raw	F1	1.71	1	0.002856	0.09764
	FALSE	High	Sequest HT (A2)	Unambiguous	QRPVWAPTGGR		1	A0A0H3BLG8	A0A0H3BLG8	0	2	0.6157	0	1	1	612.833	1224.66	1224.66	-0.34	-0.00021	HCD (High Energy Collision Dissociation)	MS2	45.02	45	34.7029	15010	FU031521_032921_LG_SS14_TprA_KO.raw	F1	2.16	1	0.007942	0.2363
High	Master Protein	A0A0H3BJG5	Uncharacterized protein OS=Treponema pallidum subsp. pallidum (strain SS14) OX=455434 GN=TPASS_0856 PE=3 SV=1	0	43.551	33	8	12	8	325	34	8.43	40.04	8	1
	Checked	Confidence	Identifying Node	PSM Ambiguity	Annotated Sequence	Modifications	# Proteins	Master Protein Accessions	Protein Accessions	# Missed Cleavages	Charge	DeltaScore	DeltaCn	Rank	Search Engine Rank	m/z [Da]	MH+ [Da]	Theo. MH+ [Da]	DeltaM [ppm]	Deltam/z [Da]	Activation Type	MS Order	Isolation Interference [%]	Ion Inject Time [ms]	RT [min]	First Scan	Spectrum File	File ID	XCorr	# Protein Groups	Percolator q-Value	Percolator PEP
	FALSE	High	Sequest HT (A2)	Unambiguous	LPGSPFVLcR	C9(Carbamidomethyl)	1	A0A0H3BJG5	A0A0H3BJG5	0	2	0.4425	0	1	1	573.31	1145.61	1145.61	-0.1	-6e-05	HCD (High Energy Collision Dissociation)	MS2	14.998	20.644	66.7655	40610	FU031521_032921_LG_SS14_TprA_KO.raw	F1	2.87	1	0.0002098	7.8e-05
	FALSE	High	Sequest HT (A2)	Unambiguous	LGGLGIVNFSR		1	A0A0H3BJG5	A0A0H3BJG5	0	2	0.7515	0	1	1	566.827	1132.65	1132.65	0.02	1e-05	HCD (High Energy Collision Dissociation)	MS2	56.1602	27.765	71.5569	44826	FU031521_032921_LG_SS14_TprA_KO.raw	F1	3.38	1	0.0002098	4.046e-05
	FALSE	High	Sequest HT (A2)	Unambiguous	RFGGLSIGANLK		1	A0A0H3BJG5	A0A0H3BJG5	1	2	0.3882	0	1	1	616.859	1232.71	1232.71	-0.36	-0.00022	HCD (High Energy Collision Dissociation)	MS2	18.8352	35.58	56.5922	31453	FU031521_032921_LG_SS14_TprA_KO.raw	F1	3.4	1	0.0002098	0.001978
	FALSE	High	Sequest HT (A2)	Unambiguous	FGGLSIGANLK		1	A0A0H3BJG5	A0A0H3BJG5	0	2	0.4222	0	1	1	538.808	1076.61	1076.61	-0.19	-0.0001	HCD (High Energy Collision Dissociation)	MS2	20.595	45	64.5361	38600	FU031521_032921_LG_SS14_TprA_KO.raw	F1	2.7	1	0.0002098	0.0001722
	FALSE	High	Sequest HT (A2)	Unambiguous	FGGLSIGANLK		1	A0A0H3BJG5	A0A0H3BJG5	0	2	0.508	0	1	1	538.809	1076.61	1076.61	-0.06	-3e-05	HCD (High Energy Collision Dissociation)	MS2	45.5898	26.027	64.1981	38264	FU031521_032921_LG_SS14_TprA_KO.raw	F1	2.5	1	0.0002098	0.0002684
	FALSE	High	Sequest HT (A2)	Unambiguous	FFSSAEPNmYVGLSATNLGFTVK	M9(Oxidation)	1	A0A0H3BJG5	A0A0H3BJG5	0	3	0.4041	0	1	1	832.743	2496.21	2496.21	1.11	0.00092	HCD (High Energy Collision Dissociation)	MS2	53.2656	30.889	88.8019	58035	FU031521_032921_LG_SS14_TprA_KO.raw	F1	4.85	1	0.0002098	2.702e-06
	FALSE	High	Sequest HT (A2)	Unambiguous	FFSSAEPNmYVGLSATNLGFTVK	M9(Oxidation)	1	A0A0H3BJG5	A0A0H3BJG5	0	2	0.6317	0	1	1	1248.61	2496.21	2496.21	1.31	0.00164	HCD (High Energy Collision Dissociation)	MS2	0	45	88.7702	58011	FU031521_032921_LG_SS14_TprA_KO.raw	F1	4.1	1	0.0002098	1.067e-07
	FALSE	High	Sequest HT (A2)	Unambiguous	FFSSAEPNmYVGLSATNLGFTVK	M9(Oxidation)	1	A0A0H3BJG5	A0A0H3BJG5	0	2	0.4204	0	1	1	1248.61	2496.21	2496.21	-0.55	-0.00069	HCD (High Energy Collision Dissociation)	MS2	0	45	89.1068	58272	FU031521_032921_LG_SS14_TprA_KO.raw	F1	1.57	1	0.0002098	0.000934
	FALSE	High	Sequest HT (A2)	Unambiguous	DAQGLTHLSLGTDVGLQWVGNVAK		1	A0A0H3BJG5	A0A0H3BJG5	0	3	0.7417	0	1	1	827.104	2479.3	2479.29	0.91	0.00075	HCD (High Energy Collision Dissociation)	MS2	15.1376	45	91.3275	59913	FU031521_032921_LG_SS14_TprA_KO.raw	F1	6.66	1	0.0002098	3.466e-11
	FALSE	High	Sequest HT (A2)	Unambiguous	mFFPESGFNFSPSTGPVcTPASNPIK	M1(Oxidation); C18(Carbamidomethyl)	1	A0A0H3BJG5	A0A0H3BJG5	0	3	0.6354	0	1	1	944.77	2832.29	2832.3	-2.27	-0.00215	HCD (High Energy Collision Dissociation)	MS2	45.0651	45	86.8709	56752	FU031521_032921_LG_SS14_TprA_KO.raw	F1	3.95	1	0.0002098	0.0003357
	FALSE	High	Sequest HT (A2)	Unambiguous	RFGGLSIGANLK		1	A0A0H3BJG5	A0A0H3BJG5	1	3	0.6906	0	1	1	411.575	1232.71	1232.71	-0.23	-9e-05	HCD (High Energy Collision Dissociation)	MS2	50.6747	45	56.5219	31385	FU031521_032921_LG_SS14_TprA_KO.raw	F1	2.23	1	0.001814	0.06872
	FALSE	High	Sequest HT (A2)	Unambiguous	KLGGLGIVNFSR		1	A0A0H3BJG5	A0A0H3BJG5	1	3	0.7706	0	1	1	420.919	1260.74	1260.74	-0.05	-2e-05	HCD (High Energy Collision Dissociation)	MS2	28.131	45	63.2801	37409	FU031521_032921_LG_SS14_TprA_KO.raw	F1	3.4	1	0.003352	0.1136
High	Master Protein	A0A0H3BJU6	Uncharacterized protein OS=Treponema pallidum subsp. pallidum (strain SS14) OX=455434 GN=TPASS_0836 PE=4 SV=1	0	2.672	4	1	1	1	274	31	9.55	2.59	1	1
	Checked	Confidence	Identifying Node	PSM Ambiguity	Annotated Sequence	Modifications	# Proteins	Master Protein Accessions	Protein Accessions	# Missed Cleavages	Charge	DeltaScore	DeltaCn	Rank	Search Engine Rank	m/z [Da]	MH+ [Da]	Theo. MH+ [Da]	DeltaM [ppm]	Deltam/z [Da]	Activation Type	MS Order	Isolation Interference [%]	Ion Inject Time [ms]	RT [min]	First Scan	Spectrum File	File ID	XCorr	# Protein Groups	Percolator q-Value	Percolator PEP
	FALSE	High	Sequest HT (A2)	Unambiguous	LLAQDPAGTAR		1	A0A0H3BJU6	A0A0H3BJU6	0	2	0.6988	0	1	1	556.806	1112.61	1112.61	-0.68	-0.00038	HCD (High Energy Collision Dissociation)	MS2	39.9282	45	30.0905	11877	FU031521_032921_LG_SS14_TprA_KO.raw	F1	2.59	1	0.0002098	0.00213
High	Master Protein	A0A0H3BJU1	Uncharacterized protein OS=Treponema pallidum subsp. pallidum (strain SS14) OX=455434 GN=TPASS_0829 PE=4 SV=1	0	35.921	42	13	13	13	294	33.8	8.56	32.53	13	1
	Checked	Confidence	Identifying Node	PSM Ambiguity	Annotated Sequence	Modifications	# Proteins	Master Protein Accessions	Protein Accessions	# Missed Cleavages	Charge	DeltaScore	DeltaCn	Rank	Search Engine Rank	m/z [Da]	MH+ [Da]	Theo. MH+ [Da]	DeltaM [ppm]	Deltam/z [Da]	Activation Type	MS Order	Isolation Interference [%]	Ion Inject Time [ms]	RT [min]	First Scan	Spectrum File	File ID	XCorr	# Protein Groups	Percolator q-Value	Percolator PEP
	FALSE	High	Sequest HT (A2)	Unambiguous	AIEcESTGEEIIAGLK	C4(Carbamidomethyl)	1	A0A0H3BJU1	A0A0H3BJU1	0	2	0.5257	0	1	1	860.428	1719.85	1719.85	1.2	0.00103	HCD (High Energy Collision Dissociation)	MS2	26.2392	45	69.7651	43349	FU031521_032921_LG_SS14_TprA_KO.raw	F1	3.5	1	0.0002098	1.825e-05
	FALSE	High	Sequest HT (A2)	Unambiguous	EKPGPLLELAR		1	A0A0H3BJU1	A0A0H3BJU1	0	3	0.7226	0	1	1	408.243	1222.71	1222.72	-0.51	-0.00021	HCD (High Energy Collision Dissociation)	MS2	39.7114	30.51	55.3392	30361	FU031521_032921_LG_SS14_TprA_KO.raw	F1	2.92	1	0.0002098	0.003184
	FALSE	High	Sequest HT (A2)	Unambiguous	KAIEcESTGEEIIAGLK	C5(Carbamidomethyl)	1	A0A0H3BJU1	A0A0H3BJU1	1	3	0.4939	0	1	1	616.652	1847.94	1847.94	0.5	0.00031	HCD (High Energy Collision Dissociation)	MS2	6.85145	45	61.8211	36140	FU031521_032921_LG_SS14_TprA_KO.raw	F1	4.92	1	0.0002098	5.052e-06
	FALSE	High	Sequest HT (A2)	Unambiguous	TIAGDLTDELR		1	A0A0H3BJU1	A0A0H3BJU1	0	2	0.4286	0	1	1	602.314	1203.62	1203.62	-0.04	-2e-05	HCD (High Energy Collision Dissociation)	MS2	13.26	43.508	62.8831	37062	FU031521_032921_LG_SS14_TprA_KO.raw	F1	2.45	1	0.0002098	0.0001847
	FALSE	High	Sequest HT (A2)	Unambiguous	QLYENLLAELHEDSETT		1	A0A0H3BJU1	A0A0H3BJU1	0	2	1	0	1	1	1002.97	2004.94	2004.94	-0.78	-0.00079	HCD (High Energy Collision Dissociation)	MS2	0	45	87.3801	57162	FU031521_032921_LG_SS14_TprA_KO.raw	F1	3.43	1	0.0002098	4.777e-05
	FALSE	High	Sequest HT (A2)	Unambiguous	AAWLFSDLEK		1	A0A0H3BJU1	A0A0H3BJU1	0	2	0.6858	0	1	1	590.306	1179.6	1179.6	-0.22	-0.00013	HCD (High Energy Collision Dissociation)	MS2	17.1743	45	83.0119	53986	FU031521_032921_LG_SS14_TprA_KO.raw	F1	2.26	1	0.0002098	0.003376
	FALSE	High	Sequest HT (A2)	Unambiguous	ESTVSFYSK		1	A0A0H3BJU1	A0A0H3BJU1	0	2	0.4704	0	1	1	524.253	1047.5	1047.5	-0.58	-0.0003	HCD (High Energy Collision Dissociation)	MS2	21.7077	45	36.7813	16584	FU031521_032921_LG_SS14_TprA_KO.raw	F1	2.53	1	0.0002098	0.002693
	FALSE	High	Sequest HT (A2)	Unambiguous	KDPNEHYDYIR		1	A0A0H3BJU1	A0A0H3BJU1	1	3	0.6703	0	1	1	483.897	1449.68	1449.68	0.11	6e-05	HCD (High Energy Collision Dissociation)	MS2	31.9822	45	26.3269	9298	FU031521_032921_LG_SS14_TprA_KO.raw	F1	3.64	1	0.0002098	0.0005158
	FALSE	High	Sequest HT (A2)	Unambiguous	QGIcALR	C4(Carbamidomethyl)	1	A0A0H3BJU1	A0A0H3BJU1	0	2	0.2863	0	1	1	409.221	817.435	817.435	-0.02	-1e-05	HCD (High Energy Collision Dissociation)	MS2	40.7707	45	30.6049	12123	FU031521_032921_LG_SS14_TprA_KO.raw	F1	2.48	1	0.0002098	0.006757
	FALSE	High	Sequest HT (A2)	Unambiguous	TIAGDLTDELRR		1	A0A0H3BJU1	A0A0H3BJU1	1	3	0.3789	0	1	1	453.912	1359.72	1359.72	-0.51	-0.00023	HCD (High Energy Collision Dissociation)	MS2	33.7321	45	58.8141	33457	FU031521_032921_LG_SS14_TprA_KO.raw	F1	1.61	1	0.0005885	0.02063
	FALSE	High	Sequest HT (A2)	Unambiguous	ALFFYR		1	A0A0H3BJU1	A0A0H3BJU1	0	2	0.3544	0	1	1	408.724	816.44	816.44	-0.4	-0.00016	HCD (High Energy Collision Dissociation)	MS2	56.5088	45	65.6563	39638	FU031521_032921_LG_SS14_TprA_KO.raw	F1	1.58	1	0.001814	0.06048
	FALSE	High	Sequest HT (A2)	Unambiguous	IEcPVcTTVFQR	C3(Carbamidomethyl); C6(Carbamidomethyl)	1	A0A0H3BJU1	A0A0H3BJU1	0	2	0.3761	0	1	1	755.365	1509.72	1509.72	2.89	0.00218	HCD (High Energy Collision Dissociation)	MS2	65.0354	45	57.031	31878	FU031521_032921_LG_SS14_TprA_KO.raw	F1	2.26	1	0.002683	0.09578
	FALSE	High	Sequest HT (A2)	Unambiguous	LIPQVDFSALR		1	A0A0H3BJU1	A0A0H3BJU1	0	2	0.4233	0	1	1	629.862	1258.72	1258.72	0.33	0.00021	HCD (High Energy Collision Dissociation)	MS2	37.5672	45	77.7062	49992	FU031521_032921_LG_SS14_TprA_KO.raw	F1	2.15	1	0.003503	0.1223
High	Master Protein	A0A0H3BLI1	Uncharacterized protein OS=Treponema pallidum subsp. pallidum (strain SS14) OX=455434 GN=TPASS_0827 PE=4 SV=1	0	21.155	28	6	7	6	425	47.2	8.66	16.51	6	1
	Checked	Confidence	Identifying Node	PSM Ambiguity	Annotated Sequence	Modifications	# Proteins	Master Protein Accessions	Protein Accessions	# Missed Cleavages	Charge	DeltaScore	DeltaCn	Rank	Search Engine Rank	m/z [Da]	MH+ [Da]	Theo. MH+ [Da]	DeltaM [ppm]	Deltam/z [Da]	Activation Type	MS Order	Isolation Interference [%]	Ion Inject Time [ms]	RT [min]	First Scan	Spectrum File	File ID	XCorr	# Protein Groups	Percolator q-Value	Percolator PEP
	FALSE	High	Sequest HT (A2)	Unambiguous	HVIEEmHPEEFFSVSAR	M6(Oxidation)	1	A0A0H3BLI1	A0A0H3BLI1	0	3	0.3886	0	1	1	687.323	2059.96	2059.95	0.85	0.00058	HCD (High Energy Collision Dissociation)	MS2	50.9802	45	55.3009	30326	FU031521_032921_LG_SS14_TprA_KO.raw	F1	1.75	1	0.0002098	0.007537
	FALSE	High	Sequest HT (A2)	Unambiguous	NIPITLSLEGVPAYGYELR		1	A0A0H3BLI1	A0A0H3BLI1	0	2	0.7719	0	1	1	1053.07	2105.13	2105.13	1.16	0.00122	HCD (High Energy Collision Dissociation)	MS2	56.0824	45	95.5324	62751	FU031521_032921_LG_SS14_TprA_KO.raw	F1	3.77	1	0.0002098	6.046e-05
	FALSE	High	Sequest HT (A2)	Unambiguous	GSDIVPYVDLSSYTEEGEYAVPVR		1	A0A0H3BLI1	A0A0H3BLI1	0	3	0.702	0	1	1	882.427	2645.27	2645.26	1.48	0.00131	HCD (High Energy Collision Dissociation)	MS2	63.9647	45	88.8397	58064	FU031521_032921_LG_SS14_TprA_KO.raw	F1	2.55	1	0.0002098	0.008219
	FALSE	High	Sequest HT (A2)	Unambiguous	ASFSGVIGLINPSTLVSFPK		1	A0A0H3BLI1	A0A0H3BLI1	0	2	0.7051	0	1	1	1017.57	2034.12	2034.13	-1.91	-0.00194	HCD (High Energy Collision Dissociation)	MS2	65.7707	45	101.904	67569	FU031521_032921_LG_SS14_TprA_KO.raw	F1	3.9	1	0.0002098	0.002106
	FALSE	High	Sequest HT (A2)	Unambiguous	VTVADHVAPPDALELVADPAIIPFK		1	A0A0H3BLI1	A0A0H3BLI1	0	3	0.4327	0	1	1	866.811	2598.42	2598.42	0.77	0.00067	HCD (High Energy Collision Dissociation)	MS2	79.3194	45	100.094	65904	FU031521_032921_LG_SS14_TprA_KO.raw	F1	3.49	1	0.0002098	5.67e-06
	FALSE	High	Sequest HT (A2)	Unambiguous	EVDTNPSmVEIR	M8(Oxidation)	1	A0A0H3BLI1	A0A0H3BLI1	0	2	0.5922	0	1	1	703.333	1405.66	1405.66	-2.52	-0.00177	HCD (High Energy Collision Dissociation)	MS2	0	45	39.4792	18590	FU031521_032921_LG_SS14_TprA_KO.raw	F1	2.82	1	0.0002098	0.0001732
	FALSE	High	Sequest HT (A2)	Unambiguous	NIPITLSLEGVPAYGYELR		1	A0A0H3BLI1	A0A0H3BLI1	0	3	0.1268	0	1	1	702.381	2105.13	2105.13	0.43	0.0003	HCD (High Energy Collision Dissociation)	MS2	33.4393	45	95.6306	62828	FU031521_032921_LG_SS14_TprA_KO.raw	F1	1.42	1	0.002509	0.0903
High	Master Protein	A0A0H3BLE0	Uncharacterized protein OS=Treponema pallidum subsp. pallidum (strain SS14) OX=455434 GN=TPASS_0813 PE=4 SV=1	0	19.466	18	7	7	7	428	48	10.02	15.59	7	1
	Checked	Confidence	Identifying Node	PSM Ambiguity	Annotated Sequence	Modifications	# Proteins	Master Protein Accessions	Protein Accessions	# Missed Cleavages	Charge	DeltaScore	DeltaCn	Rank	Search Engine Rank	m/z [Da]	MH+ [Da]	Theo. MH+ [Da]	DeltaM [ppm]	Deltam/z [Da]	Activation Type	MS Order	Isolation Interference [%]	Ion Inject Time [ms]	RT [min]	First Scan	Spectrum File	File ID	XCorr	# Protein Groups	Percolator q-Value	Percolator PEP
	FALSE	High	Sequest HT (A2)	Unambiguous	VALAEYLVQELR		1	A0A0H3BLE0	A0A0H3BLE0	0	2	0.6382	0	1	1	702.398	1403.79	1403.79	-0.53	-0.00037	HCD (High Energy Collision Dissociation)	MS2	24.1014	45	94.8834	62348	FU031521_032921_LG_SS14_TprA_KO.raw	F1	2.93	1	0.0002098	6.236e-05
	FALSE	High	Sequest HT (A2)	Unambiguous	IQTFAFLTQEVTR		1	A0A0H3BLE0	A0A0H3BLE0	0	2	0.615	0	1	1	777.42	1553.83	1553.83	0.75	0.00059	HCD (High Energy Collision Dissociation)	MS2	73.8991	45	84.4028	54928	FU031521_032921_LG_SS14_TprA_KO.raw	F1	3.74	1	0.0002098	0.0002587
	FALSE	High	Sequest HT (A2)	Unambiguous	GTVTDLADAGR		1	A0A0H3BLE0	A0A0H3BLE0	0	2	0.5511	0	1	1	538.273	1075.54	1075.54	-0.09	-5e-05	HCD (High Energy Collision Dissociation)	MS2	45.766	45	36.3956	16341	FU031521_032921_LG_SS14_TprA_KO.raw	F1	2.74	1	0.0002098	0.004169
	FALSE	High	Sequest HT (A2)	Unambiguous	AQGVAALSR		1	A0A0H3BLE0	A0A0H3BLE0	0	2	0.3493	0	1	1	436.751	872.495	872.495	-0.01	0	HCD (High Energy Collision Dissociation)	MS2	25.9921	45	26.5441	9459	FU031521_032921_LG_SS14_TprA_KO.raw	F1	2.09	1	0.0002098	0.00193
	FALSE	High	Sequest HT (A2)	Unambiguous	SYSGADGADVER		1	A0A0H3BLE0	A0A0H3BLE0	0	2	0.8286	0	1	1	613.768	1226.53	1226.53	0.8	0.00049	HCD (High Energy Collision Dissociation)	MS2	18.786	45	21.4234	5961	FU031521_032921_LG_SS14_TprA_KO.raw	F1	2.45	1	0.0002098	0.0001148
	FALSE	High	Sequest HT (A2)	Unambiguous	FLFLPAR		1	A0A0H3BLE0	A0A0H3BLE0	0	2	0.3221	0	1	1	432.26	863.513	863.514	-1.25	-0.00054	HCD (High Energy Collision Dissociation)	MS2	51.9926	45	76.1821	48735	FU031521_032921_LG_SS14_TprA_KO.raw	F1	1.49	1	0.0004122	0.01528
	FALSE	High	Sequest HT (A2)	Unambiguous	AAVIHFTALSR		1	A0A0H3BLE0	A0A0H3BLE0	0	2	0.0488	0	1	1	593.341	1185.67	1185.67	0.87	0.00052	HCD (High Energy Collision Dissociation)	MS2	49.7481	45	54.6844	29855	FU031521_032921_LG_SS14_TprA_KO.raw	F1	1.64	1	0.00469	0.1502
High	Master Protein	A0A0H3BLG3	Uncharacterized protein OS=Treponema pallidum subsp. pallidum (strain SS14) OX=455434 GN=TPASS_0789 PE=4 SV=1	0	65.466	54	11	27	11	258	29	9.01	85.75	11	1
	Checked	Confidence	Identifying Node	PSM Ambiguity	Annotated Sequence	Modifications	# Proteins	Master Protein Accessions	Protein Accessions	# Missed Cleavages	Charge	DeltaScore	DeltaCn	Rank	Search Engine Rank	m/z [Da]	MH+ [Da]	Theo. MH+ [Da]	DeltaM [ppm]	Deltam/z [Da]	Activation Type	MS Order	Isolation Interference [%]	Ion Inject Time [ms]	RT [min]	First Scan	Spectrum File	File ID	XCorr	# Protein Groups	Percolator q-Value	Percolator PEP
	FALSE	High	Sequest HT (A2)	Unambiguous	ALLWIEQETGR		1	A0A0H3BLG3	A0A0H3BLG3	0	2	0.5176	0	1	1	658.354	1315.7	1315.7	0.49	0.00033	HCD (High Energy Collision Dissociation)	MS2	63.5572	45	73.2226	46290	FU031521_032921_LG_SS14_TprA_KO.raw	F1	2.55	1	0.0002098	0.0007274
	FALSE	High	Sequest HT (A2)	Unambiguous	KDGAWEQYLYLPK		1	A0A0H3BLG3	A0A0H3BLG3	1	2	0.4984	0	1	1	805.914	1610.82	1610.82	-0.61	-0.00049	HCD (High Energy Collision Dissociation)	MS2	0	45	74.8436	47661	FU031521_032921_LG_SS14_TprA_KO.raw	F1	3.07	1	0.0002098	0.001247
	FALSE	High	Sequest HT (A2)	Unambiguous	KDGAWEQYLYLPK		1	A0A0H3BLG3	A0A0H3BLG3	1	3	0.752	0	1	1	537.612	1610.82	1610.82	-0.13	-7e-05	HCD (High Energy Collision Dissociation)	MS2	64.5714	45	74.7451	47575	FU031521_032921_LG_SS14_TprA_KO.raw	F1	3.79	1	0.0002098	0.0003866
	FALSE	High	Sequest HT (A2)	Unambiguous	VFTPEYLTQTDR		1	A0A0H3BLG3	A0A0H3BLG3	0	2	0.81	0	1	1	735.367	1469.73	1469.73	0.03	2e-05	HCD (High Energy Collision Dissociation)	MS2	3.86704	6.426	59.9328	34443	FU031521_032921_LG_SS14_TprA_KO.raw	F1	3.21	1	0.0002098	4.565e-05
	FALSE	High	Sequest HT (A2)	Unambiguous	VFTPEYLTQTDR		1	A0A0H3BLG3	A0A0H3BLG3	0	3	0.5017	0	1	1	490.58	1469.73	1469.73	-0.1	-5e-05	HCD (High Energy Collision Dissociation)	MS2	68.667	45	59.6626	34196	FU031521_032921_LG_SS14_TprA_KO.raw	F1	2.91	1	0.0002098	0.001309
	FALSE	High	Sequest HT (A2)	Unambiguous	VFTPEYLTQTDR		1	A0A0H3BLG3	A0A0H3BLG3	0	2	0.781	0	1	1	735.368	1469.73	1469.73	1.52	0.00112	HCD (High Energy Collision Dissociation)	MS2	10.6918	32.583	59.5916	34138	FU031521_032921_LG_SS14_TprA_KO.raw	F1	3.06	1	0.0002098	2.393e-05
	FALSE	High	Sequest HT (A2)	Unambiguous	ImTLSDYETIQGVDTPK	M2(Oxidation)	1	A0A0H3BLG3	A0A0H3BLG3	0	3	0.7217	0	1	1	642.984	1926.94	1926.94	0.04	3e-05	HCD (High Energy Collision Dissociation)	MS2	17.3659	22.801	63.1246	37282	FU031521_032921_LG_SS14_TprA_KO.raw	F1	4.6	1	0.0002098	3.608e-07
	FALSE	High	Sequest HT (A2)	Unambiguous	ImTLSDYETIQGVDTPK	M2(Oxidation)	1	A0A0H3BLG3	A0A0H3BLG3	0	2	0.783	0	1	1	963.972	1926.94	1926.94	-0.17	-0.00017	HCD (High Energy Collision Dissociation)	MS2	0	13.946	63.1075	37268	FU031521_032921_LG_SS14_TprA_KO.raw	F1	5.07	1	0.0002098	9.686e-09
	FALSE	High	Sequest HT (A2)	Unambiguous	ImTLSDYETIQGVDTPK	M2(Oxidation)	1	A0A0H3BLG3	A0A0H3BLG3	0	2	0.6973	0	1	1	963.972	1926.94	1926.94	-0.23	-0.00022	HCD (High Energy Collision Dissociation)	MS2	0	45	62.7728	36954	FU031521_032921_LG_SS14_TprA_KO.raw	F1	4.46	1	0.0002098	1.857e-06
	FALSE	High	Sequest HT (A2)	Unambiguous	VKImTLSDYETIQGVDTPK	M4(Oxidation)	1	A0A0H3BLG3	A0A0H3BLG3	1	3	0.6072	0	1	1	718.702	2154.09	2154.1	-3.75	-0.00269	HCD (High Energy Collision Dissociation)	MS2	0	45	62.4862	36711	FU031521_032921_LG_SS14_TprA_KO.raw	F1	4.15	1	0.0002098	2.857e-05
	FALSE	High	Sequest HT (A2)	Unambiguous	SITGGDAHASFmGTDFSYHDLSLVGGVADLDEcTLDGTESYGGK	M12(Oxidation); C33(Carbamidomethyl)	1	A0A0H3BLG3	A0A0H3BLG3	0	4	1	0	1	1	1143.01	4569	4569	0.53	0.0006	HCD (High Energy Collision Dissociation)	MS2	0	45	89.0892	58258	FU031521_032921_LG_SS14_TprA_KO.raw	F1	6.61	1	0.0002098	1.5e-08
	FALSE	High	Sequest HT (A2)	Unambiguous	TLIEFLSPLSVR		1	A0A0H3BLG3	A0A0H3BLG3	0	2	0.6452	0	1	1	687.903	1374.8	1374.8	0.24	0.00017	HCD (High Energy Collision Dissociation)	MS2	35.5196	5.759	97.3095	63884	FU031521_032921_LG_SS14_TprA_KO.raw	F1	3.1	1	0.0002098	0.0002426
	FALSE	High	Sequest HT (A2)	Unambiguous	TLIEFLSPLSVR		1	A0A0H3BLG3	A0A0H3BLG3	0	2	0.5729	0	1	1	687.903	1374.8	1374.8	0.15	0.0001	HCD (High Energy Collision Dissociation)	MS2	0	45	96.9699	63662	FU031521_032921_LG_SS14_TprA_KO.raw	F1	2.95	1	0.0002098	0.005852
	FALSE	High	Sequest HT (A2)	Unambiguous	DGAWEQYLYLPK		1	A0A0H3BLG3	A0A0H3BLG3	0	2	0.6984	0	1	1	741.867	1482.73	1482.73	0.13	0.0001	HCD (High Energy Collision Dissociation)	MS2	0	16.025	85.5987	55871	FU031521_032921_LG_SS14_TprA_KO.raw	F1	3.15	1	0.0002098	2.55e-05
	FALSE	High	Sequest HT (A2)	Unambiguous	VEYHmDIPEK	M5(Oxidation)	1	A0A0H3BLG3	A0A0H3BLG3	0	2	0.9211	0	1	1	638.798	1276.59	1276.59	0.6	0.00038	HCD (High Energy Collision Dissociation)	MS2	10.1742	45	26.7928	9626	FU031521_032921_LG_SS14_TprA_KO.raw	F1	2.28	1	0.0002098	0.0001326
	FALSE	High	Sequest HT (A2)	Unambiguous	VEYHmDIPEK	M5(Oxidation)	1	A0A0H3BLG3	A0A0H3BLG3	0	3	1	0	1	1	426.201	1276.59	1276.59	1.63	0.00069	HCD (High Energy Collision Dissociation)	MS2	37.1152	45	26.7526	9603	FU031521_032921_LG_SS14_TprA_KO.raw	F1	2.67	1	0.0002098	0.0001286
	FALSE	High	Sequest HT (A2)	Unambiguous	VEYHmDIPEK	M5(Oxidation)	1	A0A0H3BLG3	A0A0H3BLG3	0	3	1	0	1	1	426.201	1276.59	1276.59	1.28	0.00055	HCD (High Energy Collision Dissociation)	MS2	4.41534	19.567	27.0945	9829	FU031521_032921_LG_SS14_TprA_KO.raw	F1	3.41	1	0.0002098	0.0003448
	FALSE	High	Sequest HT (A2)	Unambiguous	VEYHmDIPEK	M5(Oxidation)	1	A0A0H3BLG3	A0A0H3BLG3	0	2	1	0	1	1	638.797	1276.59	1276.59	-0.09	-5e-05	HCD (High Energy Collision Dissociation)	MS2	1.80442	45	27.1294	9861	FU031521_032921_LG_SS14_TprA_KO.raw	F1	3.47	1	0.0002098	2.013e-05
	FALSE	High	Sequest HT (A2)	Unambiguous	TVVLETIAQR		1	A0A0H3BLG3	A0A0H3BLG3	0	2	0.469	0	1	1	565.333	1129.66	1129.66	0.28	0.00016	HCD (High Energy Collision Dissociation)	MS2	24.483	45	52.9365	28324	FU031521_032921_LG_SS14_TprA_KO.raw	F1	2.9	1	0.0002098	0.001598
	FALSE	High	Sequest HT (A2)	Unambiguous	TVSTLVLK		1	A0A0H3BLG3	A0A0H3BLG3	0	2	0.5708	0	1	1	430.776	860.545	860.545	-0.06	-3e-05	HCD (High Energy Collision Dissociation)	MS2	52.7568	43.968	44.7743	21838	FU031521_032921_LG_SS14_TprA_KO.raw	F1	2.19	1	0.0002098	0.01013
	FALSE	High	Sequest HT (A2)	Unambiguous	TVVLETIAQR		1	A0A0H3BLG3	A0A0H3BLG3	0	2	0.5934	0	1	1	565.333	1129.66	1129.66	1.04	0.00059	HCD (High Energy Collision Dissociation)	MS2	8.00745	7.065	53.2754	28591	FU031521_032921_LG_SS14_TprA_KO.raw	F1	2.73	1	0.0002098	0.001282
	FALSE	High	Sequest HT (A2)	Unambiguous	TVSTLVLK		1	A0A0H3BLG3	A0A0H3BLG3	0	2	0.7917	0	1	1	430.776	860.545	860.545	0.37	0.00016	HCD (High Energy Collision Dissociation)	MS2	5.81007	11.686	45.1127	22118	FU031521_032921_LG_SS14_TprA_KO.raw	F1	1.92	1	0.00148	0.04199
	FALSE	High	Sequest HT (A2)	Unambiguous	TVVLETIAQR		1	A0A0H3BLG3	A0A0H3BLG3	0	2	0.0789	0	1	1	565.332	1129.66	1129.66	-0.47	-0.00026	HCD (High Energy Collision Dissociation)	MS2	75.694	43.899	53.6748	28932	FU031521_032921_LG_SS14_TprA_KO.raw	F1	2.28	1	0.00148	0.04074
	FALSE	High	Sequest HT (A2)	Unambiguous	VFTPEYLTQTDR		1	A0A0H3BLG3	A0A0H3BLG3	0	2	0.3033	0	1	1	735.368	1469.73	1469.73	0.62	0.00045	HCD (High Energy Collision Dissociation)	MS2	45.8073	45	60.2777	34741	FU031521_032921_LG_SS14_TprA_KO.raw	F1	2.11	1	0.00148	0.04218
	FALSE	High	Sequest HT (A2)	Unambiguous	VFTPEYLTQTDR		1	A0A0H3BLG3	A0A0H3BLG3	0	2	0.0844	0	1	1	735.367	1469.73	1469.73	0.28	0.00021	HCD (High Energy Collision Dissociation)	MS2	91.048	45	59.6788	34210	FU031521_032921_LG_SS14_TprA_KO.raw	F1	2.37	1	0.001814	0.06816
	FALSE	High	Sequest HT (A2)	Unambiguous	DGAWEQYLYLPK		1	A0A0H3BLG3	A0A0H3BLG3	0	2	0.3958	0	1	1	741.867	1482.73	1482.73	0.46	0.00034	HCD (High Energy Collision Dissociation)	MS2	68.7017	45	85.2655	55662	FU031521_032921_LG_SS14_TprA_KO.raw	F1	1.92	1	0.001814	0.06258
	FALSE	High	Sequest HT (A2)	Unambiguous	ImTLSDYETIQGVDTPK	M2(Oxidation)	1	A0A0H3BLG3	A0A0H3BLG3	0	3	0.2624	0	1	1	642.983	1926.94	1926.94	-0.62	-0.0004	HCD (High Energy Collision Dissociation)	MS2	63.7733	31.282	62.7874	36969	FU031521_032921_LG_SS14_TprA_KO.raw	F1	2.82	1	0.001814	0.05993
High	Master Protein	A0A0H3BLC7	Uncharacterized protein OS=Treponema pallidum subsp. pallidum (strain SS14) OX=455434 GN=TPASS_0788 PE=4 SV=1	0	22.539	26	6	6	6	296	33.6	7.9	16.89	6	1
	Checked	Confidence	Identifying Node	PSM Ambiguity	Annotated Sequence	Modifications	# Proteins	Master Protein Accessions	Protein Accessions	# Missed Cleavages	Charge	DeltaScore	DeltaCn	Rank	Search Engine Rank	m/z [Da]	MH+ [Da]	Theo. MH+ [Da]	DeltaM [ppm]	Deltam/z [Da]	Activation Type	MS Order	Isolation Interference [%]	Ion Inject Time [ms]	RT [min]	First Scan	Spectrum File	File ID	XCorr	# Protein Groups	Percolator q-Value	Percolator PEP
	FALSE	High	Sequest HT (A2)	Unambiguous	EAFLLDTVQR		1	A0A0H3BLC7	A0A0H3BLC7	0	2	0.6493	0	1	1	596.322	1191.64	1191.64	0.5	0.0003	HCD (High Energy Collision Dissociation)	MS2	20.6427	45	65.1558	39183	FU031521_032921_LG_SS14_TprA_KO.raw	F1	2.68	1	0.0002098	0.0001388
	FALSE	High	Sequest HT (A2)	Unambiguous	QTVSVTVQDVLPAAK		1	A0A0H3BLC7	A0A0H3BLC7	0	2	0.5655	0	1	1	778.438	1555.87	1555.87	0.17	0.00013	HCD (High Energy Collision Dissociation)	MS2	81.8757	40.398	67.041	40869	FU031521_032921_LG_SS14_TprA_KO.raw	F1	3.36	1	0.0002098	0.0001677
	FALSE	High	Sequest HT (A2)	Unambiguous	EYAQLLDQHAPFDWTLALSAR		1	A0A0H3BLC7	A0A0H3BLC7	0	3	0.5939	0	1	1	815.745	2445.22	2445.22	0.84	0.00069	HCD (High Energy Collision Dissociation)	MS2	42.0932	45	98.143	64401	FU031521_032921_LG_SS14_TprA_KO.raw	F1	3.3	1	0.0002098	7.364e-05
	FALSE	High	Sequest HT (A2)	Unambiguous	QDGASTLETLK		1	A0A0H3BLC7	A0A0H3BLC7	0	2	0.5538	0	1	1	581.801	1162.59	1162.6	-0.88	-0.00051	HCD (High Energy Collision Dissociation)	MS2	58.9713	45	39.7591	18797	FU031521_032921_LG_SS14_TprA_KO.raw	F1	2.6	1	0.0002098	0.0003451
	FALSE	High	Sequest HT (A2)	Unambiguous	ITDQNSLER		1	A0A0H3BLC7	A0A0H3BLC7	0	2	0.4881	0	1	1	538.273	1075.54	1075.54	0.32	0.00017	HCD (High Energy Collision Dissociation)	MS2	29.6989	45	21.523	6021	FU031521_032921_LG_SS14_TprA_KO.raw	F1	2.52	1	0.0002098	0.0005073
	FALSE	High	Sequest HT (A2)	Unambiguous	SALENFEmQR	M8(Oxidation)	1	A0A0H3BLC7	A0A0H3BLC7	0	2	0.7397	0	1	1	620.785	1240.56	1240.56	-0.12	-8e-05	HCD (High Energy Collision Dissociation)	MS2	0	38.412	43.362	21026	FU031521_032921_LG_SS14_TprA_KO.raw	F1	2.42	1	0.0002098	9.638e-05
High	Master Protein	A0A0H3BK12	Uncharacterized protein OS=Treponema pallidum subsp. pallidum (strain SS14) OX=455434 GN=TPASS_0782 PE=4 SV=1	0	3.775	20	1	1	1	147	15.6	8	5.13	1	1
	Checked	Confidence	Identifying Node	PSM Ambiguity	Annotated Sequence	Modifications	# Proteins	Master Protein Accessions	Protein Accessions	# Missed Cleavages	Charge	DeltaScore	DeltaCn	Rank	Search Engine Rank	m/z [Da]	MH+ [Da]	Theo. MH+ [Da]	DeltaM [ppm]	Deltam/z [Da]	Activation Type	MS Order	Isolation Interference [%]	Ion Inject Time [ms]	RT [min]	First Scan	Spectrum File	File ID	XCorr	# Protein Groups	Percolator q-Value	Percolator PEP
	FALSE	High	Sequest HT (A2)	Unambiguous	FLSLFGQSVGAGLLQQGLIFDGADSAGER		1	A0A0H3BK12	A0A0H3BK12	0	3	0.692	0	1	1	985.172	2953.5	2953.51	-1.25	-0.00123	HCD (High Energy Collision Dissociation)	MS2	0	45	102.392	67918	FU031521_032921_LG_SS14_TprA_KO.raw	F1	5.13	1	0.0002098	0.000168
High	Master Protein	A0A0H3BJB3	Uncharacterized protein OS=Treponema pallidum subsp. pallidum (strain SS14) OX=455434 GN=TPASS_0781 PE=4 SV=1	0	5.402	12	2	3	2	153	16.7	8.18	7.91	2	1
	Checked	Confidence	Identifying Node	PSM Ambiguity	Annotated Sequence	Modifications	# Proteins	Master Protein Accessions	Protein Accessions	# Missed Cleavages	Charge	DeltaScore	DeltaCn	Rank	Search Engine Rank	m/z [Da]	MH+ [Da]	Theo. MH+ [Da]	DeltaM [ppm]	Deltam/z [Da]	Activation Type	MS Order	Isolation Interference [%]	Ion Inject Time [ms]	RT [min]	First Scan	Spectrum File	File ID	XCorr	# Protein Groups	Percolator q-Value	Percolator PEP
	FALSE	High	Sequest HT (A2)	Unambiguous	GTAELAISAR		1	A0A0H3BJB3	A0A0H3BJB3	0	2	0.5616	0	1	1	494.774	988.542	988.542	-0.6	-0.0003	HCD (High Energy Collision Dissociation)	MS2	26.7208	45	37.7143	17246	FU031521_032921_LG_SS14_TprA_KO.raw	F1	2.76	1	0.0002098	0.00167
	FALSE	High	Sequest HT (A2)	Unambiguous	GTAELAISAR		1	A0A0H3BJB3	A0A0H3BJB3	0	2	0.461	0	1	1	494.775	988.543	988.542	0.33	0.00016	HCD (High Energy Collision Dissociation)	MS2	68.4484	45	37.9857	17450	FU031521_032921_LG_SS14_TprA_KO.raw	F1	2.69	1	0.0002098	0.002032
	FALSE	High	Sequest HT (A2)	Unambiguous	DADGYVYTR		1	A0A0H3BJB3	A0A0H3BJB3	0	2	1	0	1	1	530.24	1059.47	1059.47	-0.47	-0.00025	HCD (High Energy Collision Dissociation)	MS2	57.2637	45	30.6222	12137	FU031521_032921_LG_SS14_TprA_KO.raw	F1	2.46	1	0.0002098	0.002374
High	Master Protein	A0A0H3BJX4	Uncharacterized protein OS=Treponema pallidum subsp. pallidum (strain SS14) OX=455434 GN=TPASS_0772 PE=4 SV=1	0	18.252	20	4	4	4	274	30.8	8.32	13.01	4	1
	Checked	Confidence	Identifying Node	PSM Ambiguity	Annotated Sequence	Modifications	# Proteins	Master Protein Accessions	Protein Accessions	# Missed Cleavages	Charge	DeltaScore	DeltaCn	Rank	Search Engine Rank	m/z [Da]	MH+ [Da]	Theo. MH+ [Da]	DeltaM [ppm]	Deltam/z [Da]	Activation Type	MS Order	Isolation Interference [%]	Ion Inject Time [ms]	RT [min]	First Scan	Spectrum File	File ID	XCorr	# Protein Groups	Percolator q-Value	Percolator PEP
	FALSE	High	Sequest HT (A2)	Unambiguous	ELGVLNAYTVDR		1	A0A0H3BJX4	A0A0H3BJX4	0	2	0.7067	0	1	1	675.356	1349.7	1349.71	-1.16	-0.00078	HCD (High Energy Collision Dissociation)	MS2	56.4378	26.583	63.8916	37974	FU031521_032921_LG_SS14_TprA_KO.raw	F1	3.58	1	0.0002098	2.307e-06
	FALSE	High	Sequest HT (A2)	Unambiguous	FEYQFITDDRPYFIIANR		1	A0A0H3BJX4	A0A0H3BJX4	0	3	0.37	0	1	1	770.051	2308.14	2308.14	0.03	2e-05	HCD (High Energy Collision Dissociation)	MS2	33.3319	45	88.8273	58051	FU031521_032921_LG_SS14_TprA_KO.raw	F1	2.73	1	0.0002098	0.001399
	FALSE	High	Sequest HT (A2)	Unambiguous	FLLDGITLYLER		1	A0A0H3BJX4	A0A0H3BJX4	0	2	0.8425	0	1	1	726.909	1452.81	1452.81	0.81	0.00059	HCD (High Energy Collision Dissociation)	MS2	23.4161	45	101.2	67000	FU031521_032921_LG_SS14_TprA_KO.raw	F1	3.62	1	0.0002098	5.974e-06
	FALSE	High	Sequest HT (A2)	Unambiguous	YLGEYEAQTLTR		1	A0A0H3BJX4	A0A0H3BJX4	0	2	0.5584	0	1	1	722.36	1443.71	1443.71	0.61	0.00044	HCD (High Energy Collision Dissociation)	MS2	58.6193	40.408	53.1194	28482	FU031521_032921_LG_SS14_TprA_KO.raw	F1	3.08	1	0.0002098	2.9e-05
High	Master Protein	A0A0H3BJ58	Uncharacterized protein OS=Treponema pallidum subsp. pallidum (strain SS14) OX=455434 GN=TPASS_0766 PE=4 SV=1	0	1.887	5	1	1	1	293	32.9	8.6	2.78	1	1
	Checked	Confidence	Identifying Node	PSM Ambiguity	Annotated Sequence	Modifications	# Proteins	Master Protein Accessions	Protein Accessions	# Missed Cleavages	Charge	DeltaScore	DeltaCn	Rank	Search Engine Rank	m/z [Da]	MH+ [Da]	Theo. MH+ [Da]	DeltaM [ppm]	Deltam/z [Da]	Activation Type	MS Order	Isolation Interference [%]	Ion Inject Time [ms]	RT [min]	First Scan	Spectrum File	File ID	XCorr	# Protein Groups	Percolator q-Value	Percolator PEP
	FALSE	High	Sequest HT (A2)	Unambiguous	EQGGAYSLAESSAFHR		1	A0A0H3BJ58	A0A0H3BJ58	0	3	0.6295	0	1	1	570.601	1709.79	1709.79	0.81	0.00046	HCD (High Energy Collision Dissociation)	MS2	38.3625	45	48.9098	24989	FU031521_032921_LG_SS14_TprA_KO.raw	F1	2.78	1	0.0002098	0.01297
High	Master Protein	A0A0H3BJ43	Uncharacterized protein OS=Treponema pallidum subsp. pallidum (strain SS14) OX=455434 GN=TPASS_0747 PE=4 SV=1	0	139.969	69	23	52	23	344	37.8	9.17	178.93	23	1
	Checked	Confidence	Identifying Node	PSM Ambiguity	Annotated Sequence	Modifications	# Proteins	Master Protein Accessions	Protein Accessions	# Missed Cleavages	Charge	DeltaScore	DeltaCn	Rank	Search Engine Rank	m/z [Da]	MH+ [Da]	Theo. MH+ [Da]	DeltaM [ppm]	Deltam/z [Da]	Activation Type	MS Order	Isolation Interference [%]	Ion Inject Time [ms]	RT [min]	First Scan	Spectrum File	File ID	XCorr	# Protein Groups	Percolator q-Value	Percolator PEP
	FALSE	High	Sequest HT (A2)	Unambiguous	YPSSEVIVFYDGER		1	A0A0H3BJ43	A0A0H3BJ43	0	2	0.6792	0	1	1	830.897	1660.79	1660.79	1.15	0.00095	HCD (High Energy Collision Dissociation)	MS2	32.5174	45	67.8313	41606	FU031521_032921_LG_SS14_TprA_KO.raw	F1	3.46	1	0.0002098	1.05e-05
	FALSE	High	Sequest HT (A2)	Unambiguous	HGSVIQFAVSGEEIKDLSK		1	A0A0H3BJ43	A0A0H3BJ43	1	3	0.7576	0	1	1	682.028	2044.07	2044.07	-0.96	-0.00066	HCD (High Energy Collision Dissociation)	MS2	40.8264	28.031	68.6612	42382	FU031521_032921_LG_SS14_TprA_KO.raw	F1	4.62	1	0.0002098	4.337e-09
	FALSE	High	Sequest HT (A2)	Unambiguous	HGSVIQFAVSGEEIKDLSK		1	A0A0H3BJ43	A0A0H3BJ43	1	4	0.7162	0	1	1	511.773	2044.07	2044.07	0.51	0.00026	HCD (High Energy Collision Dissociation)	MS2	48.8398	45	68.9666	42624	FU031521_032921_LG_SS14_TprA_KO.raw	F1	4.51	1	0.0002098	0.003893
	FALSE	High	Sequest HT (A2)	Unambiguous	HGSVIQFAVSGEEIKDLSK		1	A0A0H3BJ43	A0A0H3BJ43	1	3	0.89	0	1	1	682.029	2044.07	2044.07	0.72	0.00049	HCD (High Energy Collision Dissociation)	MS2	4.58622	20.667	69.0009	42659	FU031521_032921_LG_SS14_TprA_KO.raw	F1	6.18	1	0.0002098	3.971e-10
	FALSE	High	Sequest HT (A2)	Unambiguous	KNELLLVYVGK		1	A0A0H3BJ43	A0A0H3BJ43	1	2	0.7292	0	1	1	638.387	1275.77	1275.77	-0.36	-0.00023	HCD (High Energy Collision Dissociation)	MS2	3.23533	33.566	65.7317	39700	FU031521_032921_LG_SS14_TprA_KO.raw	F1	3.84	1	0.0002098	2.008e-06
	FALSE	High	Sequest HT (A2)	Unambiguous	KNELLLVYVGK		1	A0A0H3BJ43	A0A0H3BJ43	1	3	0.8946	0	1	1	425.927	1275.77	1275.77	0.04	2e-05	HCD (High Energy Collision Dissociation)	MS2	9.66098	42.167	65.7882	39736	FU031521_032921_LG_SS14_TprA_KO.raw	F1	3.7	1	0.0002098	0.0003528
	FALSE	High	Sequest HT (A2)	Unambiguous	KNELLLVYVGK		1	A0A0H3BJ43	A0A0H3BJ43	1	3	0.8538	0	1	1	425.927	1275.77	1275.77	0.2	8e-05	HCD (High Energy Collision Dissociation)	MS2	18.1044	45	65.4234	39417	FU031521_032921_LG_SS14_TprA_KO.raw	F1	3.9	1	0.0002098	0.0001493
	FALSE	High	Sequest HT (A2)	Unambiguous	KNELLLVYVGK		1	A0A0H3BJ43	A0A0H3BJ43	1	2	0.5434	0	1	1	638.387	1275.77	1275.77	-0.63	-0.0004	HCD (High Energy Collision Dissociation)	MS2	56.8991	23.959	65.3916	39389	FU031521_032921_LG_SS14_TprA_KO.raw	F1	2.65	1	0.0002098	0.002314
	FALSE	High	Sequest HT (A2)	Unambiguous	GLIALIENR		1	A0A0H3BJ43	A0A0H3BJ43	0	2	0.8966	0	1	1	499.803	998.599	998.599	-0.76	-0.00038	HCD (High Energy Collision Dissociation)	MS2	5.53059	10.825	73.8073	46855	FU031521_032921_LG_SS14_TprA_KO.raw	F1	2.9	1	0.0002098	0.009463
	FALSE	High	Sequest HT (A2)	Unambiguous	YPSSEVIVFYDGER		1	A0A0H3BJ43	A0A0H3BJ43	0	2	0.6667	0	1	1	830.896	1660.79	1660.79	-0.13	-0.00011	HCD (High Energy Collision Dissociation)	MS2	0	45	70.5483	44007	FU031521_032921_LG_SS14_TprA_KO.raw	F1	3.69	1	0.0002098	8.564e-07
	FALSE	High	Sequest HT (A2)	Unambiguous	YPSSEVIVFYDGER		1	A0A0H3BJ43	A0A0H3BJ43	0	3	0.6949	0	1	1	554.267	1660.79	1660.79	0.18	0.0001	HCD (High Energy Collision Dissociation)	MS2	19.2218	45	70.9501	44348	FU031521_032921_LG_SS14_TprA_KO.raw	F1	2.95	1	0.0002098	0.005598
	FALSE	High	Sequest HT (A2)	Unambiguous	YPSSEVIVFYDGER		1	A0A0H3BJ43	A0A0H3BJ43	0	2	0.8637	0	1	1	830.896	1660.78	1660.79	-0.36	-0.0003	HCD (High Energy Collision Dissociation)	MS2	0	11.467	70.8845	44298	FU031521_032921_LG_SS14_TprA_KO.raw	F1	4.33	1	0.0002098	4.257e-08
	FALSE	High	Sequest HT (A2)	Unambiguous	YPSSEVIVFYDGER		1	A0A0H3BJ43	A0A0H3BJ43	0	2	0.5248	0	1	1	830.896	1660.78	1660.79	-0.29	-0.00024	HCD (High Energy Collision Dissociation)	MS2	21.4956	45	71.2655	44582	FU031521_032921_LG_SS14_TprA_KO.raw	F1	3.03	1	0.0002098	0.0001617
	FALSE	High	Sequest HT (A2)	Unambiguous	KNELLLVYVGKQDR		1	A0A0H3BJ43	A0A0H3BJ43	2	3	0.6866	0	1	1	558.99	1674.96	1674.95	1.22	0.00068	HCD (High Energy Collision Dissociation)	MS2	37.5443	45	57.6217	32437	FU031521_032921_LG_SS14_TprA_KO.raw	F1	4.69	1	0.0002098	2.414e-05
	FALSE	High	Sequest HT (A2)	Unambiguous	VKHGSVIQFAVSGEEIK		1	A0A0H3BJ43	A0A0H3BJ43	1	3	0.5305	0	1	1	610.003	1827.99	1828	-0.92	-0.00056	HCD (High Energy Collision Dissociation)	MS2	52.5874	45	55.443	30459	FU031521_032921_LG_SS14_TprA_KO.raw	F1	2.62	1	0.0002098	0.001192
	FALSE	High	Sequest HT (A2)	Unambiguous	mVSASSFYVPAAVK	M1(Oxidation)	1	A0A0H3BJ43	A0A0H3BJ43	0	2	0.6571	0	1	1	736.876	1472.74	1472.75	-0.74	-0.00054	HCD (High Energy Collision Dissociation)	MS2	11.4381	17.987	63.1404	37294	FU031521_032921_LG_SS14_TprA_KO.raw	F1	4.17	1	0.0002098	4.762e-06
	FALSE	High	Sequest HT (A2)	Unambiguous	GLIALIENRK		1	A0A0H3BJ43	A0A0H3BJ43	1	2	0.5649	0	1	1	563.851	1126.7	1126.69	1.27	0.00071	HCD (High Energy Collision Dissociation)	MS2	47.2607	45	63.4309	37555	FU031521_032921_LG_SS14_TprA_KO.raw	F1	2.62	1	0.0002098	0.00652
	FALSE	High	Sequest HT (A2)	Unambiguous	GVLSVLDEcDPK	C9(Carbamidomethyl)	1	A0A0H3BJ43	A0A0H3BJ43	0	2	0.6828	0	1	1	666.329	1331.65	1331.65	-0.17	-0.00011	HCD (High Energy Collision Dissociation)	MS2	43.6908	13.618	64.4064	38464	FU031521_032921_LG_SS14_TprA_KO.raw	F1	3.09	1	0.0002098	9.704e-06
	FALSE	High	Sequest HT (A2)	Unambiguous	HGSVIQFAVSGEEIK		1	A0A0H3BJ43	A0A0H3BJ43	0	3	0.7694	0	1	1	534.283	1600.83	1600.83	0.84	0.00045	HCD (High Energy Collision Dissociation)	MS2	35.3167	45	61.6148	35936	FU031521_032921_LG_SS14_TprA_KO.raw	F1	3.73	1	0.0002098	5.509e-06
	FALSE	High	Sequest HT (A2)	Unambiguous	HGSVIQFAVSGEEIK		1	A0A0H3BJ43	A0A0H3BJ43	0	2	0.523	0	1	1	800.92	1600.83	1600.83	0.13	0.0001	HCD (High Energy Collision Dissociation)	MS2	0	45	61.3958	35755	FU031521_032921_LG_SS14_TprA_KO.raw	F1	3.48	1	0.0002098	0.0001122
	FALSE	High	Sequest HT (A2)	Unambiguous	VSVEGLGFAQETAR		1	A0A0H3BJ43	A0A0H3BJ43	0	2	0.7268	0	1	1	732.378	1463.75	1463.75	0.24	0.00018	HCD (High Energy Collision Dissociation)	MS2	41.2755	18.441	60.9642	35378	FU031521_032921_LG_SS14_TprA_KO.raw	F1	3.77	1	0.0002098	1.153e-05
	FALSE	High	Sequest HT (A2)	Unambiguous	mVSASSFYVPAAVK	M1(Oxidation)	1	A0A0H3BJ43	A0A0H3BJ43	0	2	0.4906	0	1	1	736.876	1472.75	1472.75	0.18	0.00013	HCD (High Energy Collision Dissociation)	MS2	31.443	45	62.7989	36977	FU031521_032921_LG_SS14_TprA_KO.raw	F1	3.73	1	0.0002098	5.326e-06
	FALSE	High	Sequest HT (A2)	Unambiguous	EILSGVFAFVSTK		1	A0A0H3BJ43	A0A0H3BJ43	0	2	0.5971	0	1	1	699.392	1397.78	1397.77	6.16	0.0043	HCD (High Energy Collision Dissociation)	MS2	0	45	95.7848	62927	FU031521_032921_LG_SS14_TprA_KO.raw	F1	2.73	1	0.0002098	0.004823
	FALSE	High	Sequest HT (A2)	Unambiguous	FEVFLHGSPDTVLNLF		1	A0A0H3BJ43	A0A0H3BJ43	0	2	0.6509	0	1	1	917.972	1834.94	1834.94	-0.61	-0.00056	HCD (High Energy Collision Dissociation)	MS2	0	22.272	101.847	67528	FU031521_032921_LG_SS14_TprA_KO.raw	F1	3.18	1	0.0002098	0.005438
	FALSE	High	Sequest HT (A2)	Unambiguous	FEVFLHGSPDTVLNLF		1	A0A0H3BJ43	A0A0H3BJ43	0	3	0.6154	0	1	1	612.318	1834.94	1834.94	0.89	0.00055	HCD (High Energy Collision Dissociation)	MS2	16.9456	45	101.939	67602	FU031521_032921_LG_SS14_TprA_KO.raw	F1	3.38	1	0.0002098	0.0138
	FALSE	High	Sequest HT (A2)	Unambiguous	EILSGVFAFVSTK		1	A0A0H3BJ43	A0A0H3BJ43	0	2	0.6388	0	1	1	699.39	1397.77	1397.77	4.41	0.00308	HCD (High Energy Collision Dissociation)	MS2	0	45	96.4565	63323	FU031521_032921_LG_SS14_TprA_KO.raw	F1	2.99	1	0.0002098	0.002176
	FALSE	High	Sequest HT (A2)	Unambiguous	EILSGVFAFVSTK		1	A0A0H3BJ43	A0A0H3BJ43	0	2	0.6789	0	1	1	699.387	1397.77	1397.77	0.13	9e-05	HCD (High Energy Collision Dissociation)	MS2	1.78157	7.417	96.1183	63101	FU031521_032921_LG_SS14_TprA_KO.raw	F1	3.8	1	0.0002098	1.041e-05
	FALSE	High	Sequest HT (A2)	Unambiguous	EILSGVFAFVSTK		1	A0A0H3BJ43	A0A0H3BJ43	0	3	0.5656	0	1	1	466.594	1397.77	1397.77	-0.47	-0.00022	HCD (High Energy Collision Dissociation)	MS2	76.0088	45	96.0018	63064	FU031521_032921_LG_SS14_TprA_KO.raw	F1	3.2	1	0.0002098	0.0009906
	FALSE	High	Sequest HT (A2)	Unambiguous	mSQLISVPVSNELFHNGNVEAWKR	M1(Oxidation)	1	A0A0H3BJ43	A0A0H3BJ43	1	4	0.7426	0	1	1	693.603	2771.39	2771.39	-0.48	-0.00033	HCD (High Energy Collision Dissociation)	MS2	23.2219	35.236	77.9863	50261	FU031521_032921_LG_SS14_TprA_KO.raw	F1	3.03	1	0.0002098	0.0007951
	FALSE	High	Sequest HT (A2)	Unambiguous	NNVADQVNLLLcAK	C12(Carbamidomethyl)	1	A0A0H3BJ43	A0A0H3BJ43	0	3	0.7508	0	1	1	524.612	1571.82	1571.82	0.35	0.00018	HCD (High Energy Collision Dissociation)	MS2	32.3702	45	76.7456	49205	FU031521_032921_LG_SS14_TprA_KO.raw	F1	3.21	1	0.0002098	0.0003701
	FALSE	High	Sequest HT (A2)	Unambiguous	NNVADQVNLLLcAK	C12(Carbamidomethyl)	1	A0A0H3BJ43	A0A0H3BJ43	0	2	0.6172	0	1	1	786.414	1571.82	1571.82	-0.28	-0.00022	HCD (High Energy Collision Dissociation)	MS2	39.4875	45	76.5606	49050	FU031521_032921_LG_SS14_TprA_KO.raw	F1	3.37	1	0.0002098	3.772e-05
	FALSE	High	Sequest HT (A2)	Unambiguous	NNVADQVNLLLcAK	C12(Carbamidomethyl)	1	A0A0H3BJ43	A0A0H3BJ43	0	2	0.7273	0	1	1	786.414	1571.82	1571.82	0.45	0.00035	HCD (High Energy Collision Dissociation)	MS2	22.16	30.319	76.9012	49331	FU031521_032921_LG_SS14_TprA_KO.raw	F1	3.3	1	0.0002098	3.436e-06
	FALSE	High	Sequest HT (A2)	Unambiguous	GVDIVLGYHHPDLGFLAINPK		1	A0A0H3BJ43	A0A0H3BJ43	0	4	0.8845	0	1	1	569.562	2275.22	2275.22	0.71	0.0004	HCD (High Energy Collision Dissociation)	MS2	29.9011	45	85.4633	55815	FU031521_032921_LG_SS14_TprA_KO.raw	F1	4.07	1	0.0002098	1.491e-05
	FALSE	High	Sequest HT (A2)	Unambiguous	GVDIVLGYHHPDLGFLAINPK		1	A0A0H3BJ43	A0A0H3BJ43	0	3	0.4153	0	1	1	759.079	2275.22	2275.22	0.15	0.00011	HCD (High Energy Collision Dissociation)	MS2	56.4788	45	85.4442	55801	FU031521_032921_LG_SS14_TprA_KO.raw	F1	3.01	1	0.0002098	2.026e-07
	FALSE	High	Sequest HT (A2)	Unambiguous	GVDIVLGYHHPDLGFLAINPK		1	A0A0H3BJ43	A0A0H3BJ43	0	4	0.8698	0	1	1	569.562	2275.22	2275.22	0.71	0.0004	HCD (High Energy Collision Dissociation)	MS2	0	31.87	85.8044	55959	FU031521_032921_LG_SS14_TprA_KO.raw	F1	5.53	1	0.0002098	1.227e-07
	FALSE	High	Sequest HT (A2)	Unambiguous	GVDIVLGYHHPDLGFLAINPK		1	A0A0H3BJ43	A0A0H3BJ43	0	3	0.78	0	1	1	759.079	2275.22	2275.22	-0.01	-1e-05	HCD (High Energy Collision Dissociation)	MS2	4.69948	20.328	85.7805	55943	FU031521_032921_LG_SS14_TprA_KO.raw	F1	4.59	1	0.0002098	4.323e-07
	FALSE	High	Sequest HT (A2)	Unambiguous	mSQLISVPVSNELFHNGNVEAWK	M1(Oxidation)	1	A0A0H3BJ43	A0A0H3BJ43	0	3	0.5	0	1	1	872.436	2615.29	2615.29	0.56	0.00048	HCD (High Energy Collision Dissociation)	MS2	12.8161	24.91	84.0908	54638	FU031521_032921_LG_SS14_TprA_KO.raw	F1	2.76	1	0.0002098	0.0006008
	FALSE	High	Sequest HT (A2)	Unambiguous	ASSESVSPTARPPAQASAGPIR		1	A0A0H3BJ43	A0A0H3BJ43	0	3	0.4246	0	1	1	713.038	2137.1	2137.1	0.01	1e-05	HCD (High Energy Collision Dissociation)	MS2	42.4113	45	36.4835	16412	FU031521_032921_LG_SS14_TprA_KO.raw	F1	2.52	1	0.0002098	0.003776
	FALSE	High	Sequest HT (A2)	Unambiguous	ASSESVSPTARPPAQASAGPIR		1	A0A0H3BJ43	A0A0H3BJ43	0	3	0.6878	0	1	1	713.037	2137.1	2137.1	-0.93	-0.00067	HCD (High Energy Collision Dissociation)	MS2	0	17.891	36.8195	16606	FU031521_032921_LG_SS14_TprA_KO.raw	F1	3.94	1	0.0002098	3.163e-05
	FALSE	High	Sequest HT (A2)	Unambiguous	ASSESVSPTARPPAQASAGPIR		1	A0A0H3BJ43	A0A0H3BJ43	0	3	0.6565	0	1	1	713.038	2137.1	2137.1	0.43	0.00031	HCD (High Energy Collision Dissociation)	MS2	7.66311	12.583	37.1613	16869	FU031521_032921_LG_SS14_TprA_KO.raw	F1	3.93	1	0.0002098	4.71e-05
	FALSE	High	Sequest HT (A2)	Unambiguous	NPSNASLVEGFRK		1	A0A0H3BJ43	A0A0H3BJ43	1	3	0.7011	0	1	1	473.584	1418.74	1418.74	-0.78	-0.00037	HCD (High Energy Collision Dissociation)	MS2	53.8312	26.721	42.2667	20161	FU031521_032921_LG_SS14_TprA_KO.raw	F1	2.61	1	0.0002098	0.0001652
	FALSE	High	Sequest HT (A2)	Unambiguous	NPSNASLVEGFRK		1	A0A0H3BJ43	A0A0H3BJ43	1	2	0.4572	0	1	1	709.874	1418.74	1418.74	1.23	0.00087	HCD (High Energy Collision Dissociation)	MS2	0	45	42.3156	20195	FU031521_032921_LG_SS14_TprA_KO.raw	F1	2.69	1	0.0002098	0.004185
	FALSE	High	Sequest HT (A2)	Unambiguous	NPSNASLVEGFR		1	A0A0H3BJ43	A0A0H3BJ43	0	2	0.822	0	1	1	645.825	1290.64	1290.64	-1.13	-0.00073	HCD (High Energy Collision Dissociation)	MS2	1.19915	9.985	52.3176	27806	FU031521_032921_LG_SS14_TprA_KO.raw	F1	4.1	1	0.0002098	4.339e-06
	FALSE	High	Sequest HT (A2)	Unambiguous	NPSNASLVEGFR		1	A0A0H3BJ43	A0A0H3BJ43	0	2	0.757	0	1	1	645.825	1290.64	1290.64	-0.28	-0.00018	HCD (High Energy Collision Dissociation)	MS2	4.88044	26.839	51.9791	27531	FU031521_032921_LG_SS14_TprA_KO.raw	F1	3.91	1	0.0002098	3.379e-05
	FALSE	High	Sequest HT (A2)	Unambiguous	KVSVEGLGFAQETAR		1	A0A0H3BJ43	A0A0H3BJ43	1	3	0.5752	0	1	1	531.286	1591.84	1591.84	-0.49	-0.00026	HCD (High Energy Collision Dissociation)	MS2	21.502	7.076	53.0164	28402	FU031521_032921_LG_SS14_TprA_KO.raw	F1	4.99	1	0.0002098	3.203e-06
	FALSE	High	Sequest HT (A2)	Unambiguous	KVSVEGLGFAQETAR		1	A0A0H3BJ43	A0A0H3BJ43	1	2	0.6172	0	1	1	796.425	1591.84	1591.84	-0.1	-8e-05	HCD (High Energy Collision Dissociation)	MS2	19.8702	36.025	53.0419	28422	FU031521_032921_LG_SS14_TprA_KO.raw	F1	4.31	1	0.0002098	1.543e-07
	FALSE	High	Sequest HT (A2)	Unambiguous	NFNALVR		1	A0A0H3BJ43	A0A0H3BJ43	0	2	0.4974	0	1	1	417.235	833.463	833.463	-0.12	-5e-05	HCD (High Energy Collision Dissociation)	MS2	0	45	43.8097	21183	FU031521_032921_LG_SS14_TprA_KO.raw	F1	1.91	1	0.0004122	0.01501
	FALSE	High	Sequest HT (A2)	Unambiguous	LFSYNLR		1	A0A0H3BJ43	A0A0H3BJ43	0	2	0.4817	0	1	1	456.751	912.494	912.494	0.17	8e-05	HCD (High Energy Collision Dissociation)	MS2	75.6694	45	55.3739	30397	FU031521_032921_LG_SS14_TprA_KO.raw	F1	1.91	1	0.0005885	0.02024
	FALSE	High	Sequest HT (A2)	Unambiguous	LFSYNLR		1	A0A0H3BJ43	A0A0H3BJ43	0	2	0.6816	0	1	1	456.751	912.494	912.494	0.24	0.00011	HCD (High Energy Collision Dissociation)	MS2	0.801111	12.276	55.7126	30657	FU031521_032921_LG_SS14_TprA_KO.raw	F1	2.01	1	0.001159	0.03255
	FALSE	High	Sequest HT (A2)	Unambiguous	YPSSEVIVFYDGER		1	A0A0H3BJ43	A0A0H3BJ43	0	3	0.3257	0	1	1	554.266	1660.78	1660.79	-0.8	-0.00044	HCD (High Energy Collision Dissociation)	MS2	64.0585	45	70.614	44063	FU031521_032921_LG_SS14_TprA_KO.raw	F1	2.18	1	0.001332	0.03553
	FALSE	High	Sequest HT (A2)	Unambiguous	NFNALVR		1	A0A0H3BJ43	A0A0H3BJ43	0	2	0.4046	0	1	1	417.235	833.462	833.463	-1.16	-0.00048	HCD (High Energy Collision Dissociation)	MS2	0	37.153	43.471	21062	FU031521_032921_LG_SS14_TprA_KO.raw	F1	1.73	1	0.002336	0.08937
	FALSE	High	Sequest HT (A2)	Unambiguous	ASSESVSPTARPPAQASAGPIR		1	A0A0H3BJ43	A0A0H3BJ43	0	3	0.3067	0	1	1	713.038	2137.1	2137.1	-0.08	-6e-05	HCD (High Energy Collision Dissociation)	MS2	61.5124	45	38.1273	17551	FU031521_032921_LG_SS14_TprA_KO.raw	F1	2.38	1	0.005517	0.1749
High	Master Protein	A0A0H3BJV2	Uncharacterized protein OS=Treponema pallidum subsp. pallidum (strain SS14) OX=455434 GN=TPASS_0739 PE=3 SV=1	0	9.421	11	3	3	3	398	44.2	6.21	9.22	3	1
	Checked	Confidence	Identifying Node	PSM Ambiguity	Annotated Sequence	Modifications	# Proteins	Master Protein Accessions	Protein Accessions	# Missed Cleavages	Charge	DeltaScore	DeltaCn	Rank	Search Engine Rank	m/z [Da]	MH+ [Da]	Theo. MH+ [Da]	DeltaM [ppm]	Deltam/z [Da]	Activation Type	MS Order	Isolation Interference [%]	Ion Inject Time [ms]	RT [min]	First Scan	Spectrum File	File ID	XCorr	# Protein Groups	Percolator q-Value	Percolator PEP
	FALSE	High	Sequest HT (A2)	Unambiguous	DYLLYEDEDEGEGESASR		1	A0A0H3BJV2	A0A0H3BJV2	0	2	1	0	1	1	1038.92	2076.84	2076.85	-4.32	-0.00449	HCD (High Energy Collision Dissociation)	MS2	52.3893	45	55.1307	30157	FU031521_032921_LG_SS14_TprA_KO.raw	F1	3.32	1	0.0002098	0.0001612
	FALSE	High	Sequest HT (A2)	Unambiguous	VDNALEQSVQK		1	A0A0H3BJV2	A0A0H3BJV2	0	2	0.5537	0	1	1	615.82	1230.63	1230.63	0.27	0.00016	HCD (High Energy Collision Dissociation)	MS2	0	45	32.0224	12988	FU031521_032921_LG_SS14_TprA_KO.raw	F1	3.07	1	0.0002098	0.0001195
	FALSE	High	Sequest HT (A2)	Unambiguous	SVNDHSEFFVHSTR		1	A0A0H3BJV2	A0A0H3BJV2	0	3	0.4912	0	1	1	554.592	1661.76	1661.77	-3.38	-0.00187	HCD (High Energy Collision Dissociation)	MS2	86.5192	45	37.6649	17211	FU031521_032921_LG_SS14_TprA_KO.raw	F1	2.83	1	0.0005885	0.0197
High	Master Protein	A0A0H3BL40	Uncharacterized protein OS=Treponema pallidum subsp. pallidum (strain SS14) OX=455434 GN=TPASS_0719 PE=4 SV=1	0	31.678	45	10	13	10	262	28.8	8.38	34.29	10	1
	Checked	Confidence	Identifying Node	PSM Ambiguity	Annotated Sequence	Modifications	# Proteins	Master Protein Accessions	Protein Accessions	# Missed Cleavages	Charge	DeltaScore	DeltaCn	Rank	Search Engine Rank	m/z [Da]	MH+ [Da]	Theo. MH+ [Da]	DeltaM [ppm]	Deltam/z [Da]	Activation Type	MS Order	Isolation Interference [%]	Ion Inject Time [ms]	RT [min]	First Scan	Spectrum File	File ID	XCorr	# Protein Groups	Percolator q-Value	Percolator PEP
	FALSE	High	Sequest HT (A2)	Unambiguous	DTREDAFPLTPAEQAFR		1	A0A0H3BL40	A0A0H3BL40	1	3	0.6293	0	1	1	655.322	1963.95	1963.95	-0.1	-6e-05	HCD (High Energy Collision Dissociation)	MS2	22.0439	45	70.5311	43989	FU031521_032921_LG_SS14_TprA_KO.raw	F1	3.21	1	0.0002098	0.0007655
	FALSE	High	Sequest HT (A2)	Unambiguous	DKELIDTmNIVADEQGTDAR	M8(Oxidation)	1	A0A0H3BL40	A0A0H3BL40	1	3	0.3651	0	1	1	750.69	2250.06	2250.06	-0.17	-0.00013	HCD (High Energy Collision Dissociation)	MS2	18.822	45	55.5143	30508	FU031521_032921_LG_SS14_TprA_KO.raw	F1	3.78	1	0.0002098	2e-05
	FALSE	High	Sequest HT (A2)	Unambiguous	DKELIDTmNIVADEQGTDAR	M8(Oxidation)	1	A0A0H3BL40	A0A0H3BL40	1	3	0.6257	0	1	1	750.69	2250.06	2250.06	0.07	5e-05	HCD (High Energy Collision Dissociation)	MS2	20.9116	45	55.1783	30203	FU031521_032921_LG_SS14_TprA_KO.raw	F1	3.42	1	0.0002098	7.919e-06
	FALSE	High	Sequest HT (A2)	Unambiguous	GKPLVEADFLADTR		1	A0A0H3BL40	A0A0H3BL40	0	3	0.6932	0	1	1	511.275	1531.81	1531.81	-0.02	-1e-05	HCD (High Energy Collision Dissociation)	MS2	66.3064	45	63.2866	37417	FU031521_032921_LG_SS14_TprA_KO.raw	F1	3.52	1	0.0002098	1.551e-05
	FALSE	High	Sequest HT (A2)	Unambiguous	DPSPSVFSLLLR		1	A0A0H3BL40	A0A0H3BL40	0	2	0.7668	0	1	1	665.872	1330.74	1330.74	0.51	0.00034	HCD (High Energy Collision Dissociation)	MS2	0	45	100.61	66414	FU031521_032921_LG_SS14_TprA_KO.raw	F1	3.13	1	0.0002098	4.087e-05
	FALSE	High	Sequest HT (A2)	Unambiguous	NDSEESAAQDAL		1	A0A0H3BL40	A0A0H3BL40	0	2	1	0	1	1	625.262	1249.52	1249.52	-0.2	-0.00012	HCD (High Energy Collision Dissociation)	MS2	29.7293	45	37.6468	17201	FU031521_032921_LG_SS14_TprA_KO.raw	F1	2.51	1	0.0002098	3.514e-05
	FALSE	High	Sequest HT (A2)	Unambiguous	ADFSQmLAR	M6(Oxidation)	1	A0A0H3BL40	A0A0H3BL40	0	2	0.4712	0	1	1	527.754	1054.5	1054.5	1.36	0.00071	HCD (High Energy Collision Dissociation)	MS2	37.0999	45	37.1742	16879	FU031521_032921_LG_SS14_TprA_KO.raw	F1	2.08	1	0.0002098	0.006345
	FALSE	High	Sequest HT (A2)	Unambiguous	ADFSQmLAR	M6(Oxidation)	1	A0A0H3BL40	A0A0H3BL40	0	2	0.6965	0	1	1	527.753	1054.5	1054.5	0.66	0.00035	HCD (High Energy Collision Dissociation)	MS2	12.0647	45	37.5102	17125	FU031521_032921_LG_SS14_TprA_KO.raw	F1	2.57	1	0.0002098	0.0004948
	FALSE	High	Sequest HT (A2)	Unambiguous	LAcLPIAPGR	C3(Carbamidomethyl)	1	A0A0H3BL40	A0A0H3BL40	0	2	0.797	0	1	1	534.305	1067.6	1067.6	0.3	0.00016	HCD (High Energy Collision Dissociation)	MS2	59.7659	24.776	55.9213	30840	FU031521_032921_LG_SS14_TprA_KO.raw	F1	2.02	1	0.0005885	0.01771
	FALSE	High	Sequest HT (A2)	Unambiguous	SAFLSSAHDPFLKR		1	A0A0H3BL40	A0A0H3BL40	1	3	0.1449	0	1	1	525.948	1575.83	1575.83	0.38	0.0002	HCD (High Energy Collision Dissociation)	MS2	31.1344	33.429	55.997	30915	FU031521_032921_LG_SS14_TprA_KO.raw	F1	2.76	1	0.0009682	0.03033
	FALSE	High	Sequest HT (A2)	Unambiguous	EDAFPLTPAEQAFR		1	A0A0H3BL40	A0A0H3BL40	0	2	0.2754	0	1	1	796.391	1591.77	1591.78	-0.12	-9e-05	HCD (High Energy Collision Dissociation)	MS2	31.6544	45	74.1005	47098	FU031521_032921_LG_SS14_TprA_KO.raw	F1	1.67	1	0.00148	0.05651
	FALSE	High	Sequest HT (A2)	Unambiguous	AVYVVGLAER		1	A0A0H3BL40	A0A0H3BL40	0	2	0.4286	0	1	1	538.809	1076.61	1076.61	0.15	8e-05	HCD (High Energy Collision Dissociation)	MS2	67.5277	45	56.0066	30924	FU031521_032921_LG_SS14_TprA_KO.raw	F1	1.96	1	0.00148	0.04343
	FALSE	High	Sequest HT (A2)	Unambiguous	GKPLVEADFLADTR		1	A0A0H3BL40	A0A0H3BL40	0	2	0.2349	0	1	1	766.41	1531.81	1531.81	0.29	0.00022	HCD (High Energy Collision Dissociation)	MS2	64.6533	45	63.5954	37711	FU031521_032921_LG_SS14_TprA_KO.raw	F1	1.66	1	0.008271	0.2385
High	Master Protein	A0A0H3BJS4	Uncharacterized protein OS=Treponema pallidum subsp. pallidum (strain SS14) OX=455434 GN=TPASS_0708 PE=4 SV=1	0	3.946	9	1	1	1	171	18	4.6	3.62	1	1
	Checked	Confidence	Identifying Node	PSM Ambiguity	Annotated Sequence	Modifications	# Proteins	Master Protein Accessions	Protein Accessions	# Missed Cleavages	Charge	DeltaScore	DeltaCn	Rank	Search Engine Rank	m/z [Da]	MH+ [Da]	Theo. MH+ [Da]	DeltaM [ppm]	Deltam/z [Da]	Activation Type	MS Order	Isolation Interference [%]	Ion Inject Time [ms]	RT [min]	First Scan	Spectrum File	File ID	XCorr	# Protein Groups	Percolator q-Value	Percolator PEP
	FALSE	High	Sequest HT (A2)	Unambiguous	ATVLALGAGVTAYALR		1	A0A0H3BJS4	A0A0H3BJS4	0	2	0.5276	0	1	1	773.952	1546.9	1546.9	0.73	0.00056	HCD (High Energy Collision Dissociation)	MS2	68.3529	45	86.3234	56340	FU031521_032921_LG_SS14_TprA_KO.raw	F1	3.62	1	0.0002098	0.0001133
High	Master Protein	A0A0H3BJS0	Uncharacterized protein OS=Treponema pallidum subsp. pallidum (strain SS14) OX=455434 GN=TPASS_0703 PE=4 SV=1	0	7.298	10	2	3	2	226	24.7	10.37	7.24	2	1
	Checked	Confidence	Identifying Node	PSM Ambiguity	Annotated Sequence	Modifications	# Proteins	Master Protein Accessions	Protein Accessions	# Missed Cleavages	Charge	DeltaScore	DeltaCn	Rank	Search Engine Rank	m/z [Da]	MH+ [Da]	Theo. MH+ [Da]	DeltaM [ppm]	Deltam/z [Da]	Activation Type	MS Order	Isolation Interference [%]	Ion Inject Time [ms]	RT [min]	First Scan	Spectrum File	File ID	XCorr	# Protein Groups	Percolator q-Value	Percolator PEP
	FALSE	High	Sequest HT (A2)	Unambiguous	IAmQFPR	M3(Oxidation)	1	A0A0H3BJS0	A0A0H3BJS0	0	2	0.5072	0	1	1	439.732	878.456	878.455	0.87	0.00038	HCD (High Energy Collision Dissociation)	MS2	48.7811	45	32.5396	13407	FU031521_032921_LG_SS14_TprA_KO.raw	F1	2.07	1	0.0002098	0.01373
	FALSE	High	Sequest HT (A2)	Unambiguous	GIAQLGTDAATAGVSR		1	A0A0H3BJS0	A0A0H3BJS0	0	2	0.438	0	1	1	744.394	1487.78	1487.78	0.06	4e-05	HCD (High Energy Collision Dissociation)	MS2	48.3002	45	51.1595	26880	FU031521_032921_LG_SS14_TprA_KO.raw	F1	3.47	1	0.0002098	3.671e-06
	FALSE	High	Sequest HT (A2)	Unambiguous	IAmQFPR	M3(Oxidation)	1	A0A0H3BJS0	A0A0H3BJS0	0	2	0.3977	0	1	1	439.731	878.455	878.455	-0.68	-0.0003	HCD (High Energy Collision Dissociation)	MS2	17.6651	45	31.9649	12948	FU031521_032921_LG_SS14_TprA_KO.raw	F1	1.71	1	0.001332	0.03522
High	Master Protein	A0A0H3BJR1	Uncharacterized protein OS=Treponema pallidum subsp. pallidum (strain SS14) OX=455434 GN=TPASS_0693 PE=4 SV=1	0	3.831	6	2	2	2	440	47.6	6.83	4.18	2	1
	Checked	Confidence	Identifying Node	PSM Ambiguity	Annotated Sequence	Modifications	# Proteins	Master Protein Accessions	Protein Accessions	# Missed Cleavages	Charge	DeltaScore	DeltaCn	Rank	Search Engine Rank	m/z [Da]	MH+ [Da]	Theo. MH+ [Da]	DeltaM [ppm]	Deltam/z [Da]	Activation Type	MS Order	Isolation Interference [%]	Ion Inject Time [ms]	RT [min]	First Scan	Spectrum File	File ID	XCorr	# Protein Groups	Percolator q-Value	Percolator PEP
	FALSE	High	Sequest HT (A2)	Unambiguous	TGRPLTHENLTATR		1	A0A0H3BJR1	A0A0H3BJR1	0	3	0.5405	0	1	1	522.95	1566.84	1566.83	0.66	0.00035	HCD (High Energy Collision Dissociation)	MS2	25.7059	45	23.5099	7362	FU031521_032921_LG_SS14_TprA_KO.raw	F1	2.22	1	0.0002098	0.007754
	FALSE	High	Sequest HT (A2)	Unambiguous	FVNIGLDSLYGVGK		1	A0A0H3BJR1	A0A0H3BJR1	0	2	0.5918	0	1	1	741.403	1481.8	1481.8	-0.89	-0.00066	HCD (High Energy Collision Dissociation)	MS2	0	45	83.193	54125	FU031521_032921_LG_SS14_TprA_KO.raw	F1	1.96	1	0.0005885	0.01905
Medium	Master Protein	A0A0H3BIZ1	Uncharacterized protein OS=Treponema pallidum subsp. pallidum (strain SS14) OX=455434 GN=TPASS_0691 PE=4 SV=1	0.024	1.166	6	1	1	1	252	29.2	4.92	0	1	1
	Checked	Confidence	Identifying Node	PSM Ambiguity	Annotated Sequence	Modifications	# Proteins	Master Protein Accessions	Protein Accessions	# Missed Cleavages	Charge	DeltaScore	DeltaCn	Rank	Search Engine Rank	m/z [Da]	MH+ [Da]	Theo. MH+ [Da]	DeltaM [ppm]	Deltam/z [Da]	Activation Type	MS Order	Isolation Interference [%]	Ion Inject Time [ms]	RT [min]	First Scan	Spectrum File	File ID	XCorr	# Protein Groups	Percolator q-Value	Percolator PEP
	FALSE	High	Sequest HT (A2)	Unambiguous	mWmDESPVPVQEFK	M1(Oxidation); M3(Oxidation)	1	A0A0H3BIZ1	A0A0H3BIZ1	0	3	0.4146	0	1	1	585.597	1754.78	1754.78	0.44	0.00026	HCD (High Energy Collision Dissociation)	MS2	44.0817	45	30.7392	12212	FU031521_032921_LG_SS14_TprA_KO.raw	F1	1.64	1	0.001814	0.06819
High	Master Protein	A0A0H3BJQ1	Uncharacterized protein OS=Treponema pallidum subsp. pallidum (strain SS14) OX=455434 GN=TPASS_0678 PE=4 SV=1	0	18.093	26	6	8	6	307	34.7	9.16	17.66	6	1
	Checked	Confidence	Identifying Node	PSM Ambiguity	Annotated Sequence	Modifications	# Proteins	Master Protein Accessions	Protein Accessions	# Missed Cleavages	Charge	DeltaScore	DeltaCn	Rank	Search Engine Rank	m/z [Da]	MH+ [Da]	Theo. MH+ [Da]	DeltaM [ppm]	Deltam/z [Da]	Activation Type	MS Order	Isolation Interference [%]	Ion Inject Time [ms]	RT [min]	First Scan	Spectrum File	File ID	XCorr	# Protein Groups	Percolator q-Value	Percolator PEP
	FALSE	High	Sequest HT (A2)	Unambiguous	ITDLFLDGGASILGR		1	A0A0H3BJQ1	A0A0H3BJQ1	0	2	0.7892	0	1	1	774.424	1547.84	1547.84	-0.81	-0.00063	HCD (High Energy Collision Dissociation)	MS2	0	36.294	90.4976	59274	FU031521_032921_LG_SS14_TprA_KO.raw	F1	3.32	1	0.0002098	0.000137
	FALSE	High	Sequest HT (A2)	Unambiguous	AmPHALLDSSHTTQEDAVPALPHTK	M2(Oxidation)	1	A0A0H3BJQ1	A0A0H3BJQ1	0	4	0.705	0	1	1	671.584	2683.31	2683.31	-0.47	-0.00031	HCD (High Energy Collision Dissociation)	MS2	13.363	45	48.8573	24950	FU031521_032921_LG_SS14_TprA_KO.raw	F1	2.78	1	0.0002098	0.0008921
	FALSE	High	Sequest HT (A2)	Unambiguous	AmPHALLDSSHTTQEDAVPALPHTK	M2(Oxidation)	1	A0A0H3BJQ1	A0A0H3BJQ1	0	5	0.5654	0	1	1	537.468	2683.31	2683.31	-0.65	-0.00035	HCD (High Energy Collision Dissociation)	MS2	17.022	45	48.8392	24933	FU031521_032921_LG_SS14_TprA_KO.raw	F1	3.06	1	0.0002098	0.0002169
	FALSE	High	Sequest HT (A2)	Unambiguous	mEAYQAEIIR	M1(Oxidation)	1	A0A0H3BJQ1	A0A0H3BJQ1	0	2	0.4073	0	1	1	620.305	1239.6	1239.6	-0.18	-0.00011	HCD (High Energy Collision Dissociation)	MS2	0	45	44.6547	21760	FU031521_032921_LG_SS14_TprA_KO.raw	F1	2.48	1	0.0002098	0.002211
	FALSE	High	Sequest HT (A2)	Unambiguous	mEAYQAEIIR	M1(Oxidation)	1	A0A0H3BJQ1	A0A0H3BJQ1	0	2	0.2973	0	1	1	620.308	1239.61	1239.6	3.65	0.00226	HCD (High Energy Collision Dissociation)	MS2	57.1873	45	44.2956	21461	FU031521_032921_LG_SS14_TprA_KO.raw	F1	2.22	1	0.0002098	0.003963
	FALSE	High	Sequest HT (A2)	Unambiguous	GFYLYTER		1	A0A0H3BJQ1	A0A0H3BJQ1	0	2	0.6509	0	1	1	524.759	1048.51	1048.51	-0.07	-4e-05	HCD (High Energy Collision Dissociation)	MS2	50.8018	45	56.3117	31196	FU031521_032921_LG_SS14_TprA_KO.raw	F1	1.69	1	0.0004122	0.01491
	FALSE	High	Sequest HT (A2)	Unambiguous	TEGPYLFPTVSEER		1	A0A0H3BJQ1	A0A0H3BJQ1	0	2	0.2133	0	1	1	812.896	1624.79	1624.79	0.12	0.0001	HCD (High Energy Collision Dissociation)	MS2	68.9374	45	68.6116	42333	FU031521_032921_LG_SS14_TprA_KO.raw	F1	2.11	1	0.0005885	0.02119
	FALSE	High	Sequest HT (A2)	Unambiguous	YEALFAR		1	A0A0H3BJQ1	A0A0H3BJQ1	0	2	0.5102	0	1	1	435.229	869.451	869.452	-0.46	-0.0002	HCD (High Energy Collision Dissociation)	MS2	50.6502	45	48.6586	24815	FU031521_032921_LG_SS14_TprA_KO.raw	F1	1.47	1	0.00148	0.04358
High	Master Protein	A0A0H3BL35	Uncharacterized protein OS=Treponema pallidum subsp. pallidum (strain SS14) OX=455434 GN=TPASS_0675 PE=4 SV=1	0	63.472	55	19	26	19	332	37.2	9.45	69.99	19	1
	Checked	Confidence	Identifying Node	PSM Ambiguity	Annotated Sequence	Modifications	# Proteins	Master Protein Accessions	Protein Accessions	# Missed Cleavages	Charge	DeltaScore	DeltaCn	Rank	Search Engine Rank	m/z [Da]	MH+ [Da]	Theo. MH+ [Da]	DeltaM [ppm]	Deltam/z [Da]	Activation Type	MS Order	Isolation Interference [%]	Ion Inject Time [ms]	RT [min]	First Scan	Spectrum File	File ID	XCorr	# Protein Groups	Percolator q-Value	Percolator PEP
	FALSE	High	Sequest HT (A2)	Unambiguous	NIEAFLYQR		1	A0A0H3BL35	A0A0H3BL35	0	2	0.5338	0	1	1	577.304	1153.6	1153.6	-0.19	-0.00011	HCD (High Energy Collision Dissociation)	MS2	0	27.669	68.0519	41787	FU031521_032921_LG_SS14_TprA_KO.raw	F1	2.66	1	0.0002098	0.002056
	FALSE	High	Sequest HT (A2)	Unambiguous	VALYQALIAHTK		1	A0A0H3BL35	A0A0H3BL35	0	2	0.6038	0	1	1	664.39	1327.77	1327.77	0.09	6e-05	HCD (High Energy Collision Dissociation)	MS2	37.1367	18.596	67.8959	41666	FU031521_032921_LG_SS14_TprA_KO.raw	F1	2.65	1	0.0002098	0.0009518
	FALSE	High	Sequest HT (A2)	Unambiguous	VSTELDALVTK		1	A0A0H3BL35	A0A0H3BL35	0	2	0.629	0	1	1	588.329	1175.65	1175.65	-0.19	-0.00011	HCD (High Energy Collision Dissociation)	MS2	13.5065	18.361	58.0196	32792	FU031521_032921_LG_SS14_TprA_KO.raw	F1	3.1	1	0.0002098	0.0001933
	FALSE	High	Sequest HT (A2)	Unambiguous	ILGLDSIQK		1	A0A0H3BL35	A0A0H3BL35	0	2	0.4815	0	1	1	493.798	986.588	986.588	-0.17	-8e-05	HCD (High Energy Collision Dissociation)	MS2	33.7136	45	59.4511	34002	FU031521_032921_LG_SS14_TprA_KO.raw	F1	2.16	1	0.0002098	0.0005592
	FALSE	High	Sequest HT (A2)	Unambiguous	ILDVFDSASR		1	A0A0H3BL35	A0A0H3BL35	0	2	0.7333	0	1	1	561.793	1122.58	1122.58	-0.06	-3e-05	HCD (High Energy Collision Dissociation)	MS2	44.3606	9.036	62.9729	37134	FU031521_032921_LG_SS14_TprA_KO.raw	F1	2.7	1	0.0002098	0.001326
	FALSE	High	Sequest HT (A2)	Unambiguous	AAWAEEFYR		1	A0A0H3BL35	A0A0H3BL35	0	2	0.8583	0	1	1	571.767	1142.53	1142.53	0.09	5e-05	HCD (High Energy Collision Dissociation)	MS2	0	34.991	62.4295	36681	FU031521_032921_LG_SS14_TprA_KO.raw	F1	2.47	1	0.0002098	0.001044
	FALSE	High	Sequest HT (A2)	Unambiguous	GPQGSVYILGTISVGSEK		1	A0A0H3BL35	A0A0H3BL35	0	2	0.5134	0	1	1	896.477	1791.95	1791.95	-1.35	-0.00121	HCD (High Energy Collision Dissociation)	MS2	0	37.793	76.3316	48853	FU031521_032921_LG_SS14_TprA_KO.raw	F1	3.74	1	0.0002098	1.572e-05
	FALSE	High	Sequest HT (A2)	Unambiguous	GPQGSVYILGTISVGSEK		1	A0A0H3BL35	A0A0H3BL35	0	2	0.6199	0	1	1	896.479	1791.95	1791.95	1.47	0.00132	HCD (High Energy Collision Dissociation)	MS2	14.5092	45	76.683	49152	FU031521_032921_LG_SS14_TprA_KO.raw	F1	4.63	1	0.0002098	4.651e-06
	FALSE	High	Sequest HT (A2)	Unambiguous	LYAELGSEDIKNFASVLQR		1	A0A0H3BL35	A0A0H3BL35	1	3	0.3559	0	1	1	718.38	2153.12	2153.12	0.39	0.00028	HCD (High Energy Collision Dissociation)	MS2	74.0647	45	87.0599	56919	FU031521_032921_LG_SS14_TprA_KO.raw	F1	2.95	1	0.0002098	0.001119
	FALSE	High	Sequest HT (A2)	Unambiguous	LYAELGSEDIKNFASVLQR		1	A0A0H3BL35	A0A0H3BL35	1	3	0.232	0	1	1	718.381	2153.13	2153.12	2.77	0.00199	HCD (High Energy Collision Dissociation)	MS2	0	45	86.7173	56639	FU031521_032921_LG_SS14_TprA_KO.raw	F1	2.5	1	0.0002098	6.444e-05
	FALSE	High	Sequest HT (A2)	Unambiguous	EELEmLR	M5(Oxidation)	1	A0A0H3BL35	A0A0H3BL35	0	2	0.4061	0	1	1	468.23	935.453	935.45	3.1	0.00145	HCD (High Energy Collision Dissociation)	MS2	58.4624	45	33.9027	14354	FU031521_032921_LG_SS14_TprA_KO.raw	F1	2.61	1	0.0002098	0.005627
	FALSE	High	Sequest HT (A2)	Unambiguous	STLGDDmHTLSR	M7(Oxidation)	1	A0A0H3BL35	A0A0H3BL35	0	2	0.6463	0	1	1	674.812	1348.62	1348.62	0.69	0.00046	HCD (High Energy Collision Dissociation)	MS2	18.7952	45	25.2352	8480	FU031521_032921_LG_SS14_TprA_KO.raw	F1	1.64	1	0.0002098	0.0005641
	FALSE	High	Sequest HT (A2)	Unambiguous	STLGDDmHTLSR	M7(Oxidation)	1	A0A0H3BL35	A0A0H3BL35	0	2	0.6882	0	1	1	674.811	1348.62	1348.62	-0.77	-0.00052	HCD (High Energy Collision Dissociation)	MS2	32.5307	45	25.5806	8755	FU031521_032921_LG_SS14_TprA_KO.raw	F1	2.79	1	0.0002098	4.828e-05
	FALSE	High	Sequest HT (A2)	Unambiguous	STLGDDmHTLSR	M7(Oxidation)	1	A0A0H3BL35	A0A0H3BL35	0	3	0.699	0	1	1	450.21	1348.62	1348.62	-0.33	-0.00015	HCD (High Energy Collision Dissociation)	MS2	10.0237	45	25.5779	8752	FU031521_032921_LG_SS14_TprA_KO.raw	F1	3.09	1	0.0002098	9.045e-05
	FALSE	High	Sequest HT (A2)	Unambiguous	STLGDDmHTLSR	M7(Oxidation)	1	A0A0H3BL35	A0A0H3BL35	0	3	0.6529	0	1	1	450.21	1348.62	1348.62	0.54	0.00024	HCD (High Energy Collision Dissociation)	MS2	40.752	45	25.2317	8477	FU031521_032921_LG_SS14_TprA_KO.raw	F1	3.14	1	0.0002098	0.001305
	FALSE	High	Sequest HT (A2)	Unambiguous	YVAEIAASR		1	A0A0H3BL35	A0A0H3BL35	0	2	0.6808	0	1	1	490.264	979.521	979.521	0.47	0.00023	HCD (High Energy Collision Dissociation)	MS2	47.154	45	32.3938	13295	FU031521_032921_LG_SS14_TprA_KO.raw	F1	2.6	1	0.0002098	0.001523
	FALSE	High	Sequest HT (A2)	Unambiguous	YVAEIAASR		1	A0A0H3BL35	A0A0H3BL35	0	2	0.3925	0	1	1	490.265	979.522	979.521	1.23	0.0006	HCD (High Energy Collision Dissociation)	MS2	50.8008	45	32.7333	13562	FU031521_032921_LG_SS14_TprA_KO.raw	F1	2.14	1	0.0002098	0.001391
	FALSE	High	Sequest HT (A2)	Unambiguous	EEQITLLR		1	A0A0H3BL35	A0A0H3BL35	0	2	0.3553	0	1	1	501.285	1001.56	1001.56	0.57	0.00028	HCD (High Energy Collision Dissociation)	MS2	47.9185	45	52.8864	28285	FU031521_032921_LG_SS14_TprA_KO.raw	F1	1.97	1	0.0002098	0.009545
	FALSE	High	Sequest HT (A2)	Unambiguous	NFASVLQR		1	A0A0H3BL35	A0A0H3BL35	0	2	0.5779	0	1	1	467.759	934.511	934.51	0.29	0.00013	HCD (High Energy Collision Dissociation)	MS2	30.0556	34.484	51.1748	26895	FU031521_032921_LG_SS14_TprA_KO.raw	F1	1.99	1	0.0002098	0.00822
	FALSE	High	Sequest HT (A2)	Unambiguous	LYAELGSEDIK		1	A0A0H3BL35	A0A0H3BL35	0	2	1	0	1	1	619.32	1237.63	1237.63	1.4	0.00087	HCD (High Energy Collision Dissociation)	MS2	0	43.744	51.3897	27060	FU031521_032921_LG_SS14_TprA_KO.raw	F1	2.76	1	0.0002098	0.001247
	FALSE	High	Sequest HT (A2)	Unambiguous	KILGLDSIQK		1	A0A0H3BL35	A0A0H3BL35	1	2	1	0	1	1	557.845	1114.68	1114.68	-0.43	-0.00024	HCD (High Energy Collision Dissociation)	MS2	40.7756	45	48.717	24843	FU031521_032921_LG_SS14_TprA_KO.raw	F1	2.4	1	0.0002098	0.0003333
	FALSE	High	Sequest HT (A2)	Unambiguous	mLHGmLEQENAAPTLSSLSR	M1(Oxidation); M5(Oxidation)	1	A0A0H3BL35	A0A0H3BL35	0	3	0.9044	0	1	1	739.694	2217.07	2217.06	1.23	0.00091	HCD (High Energy Collision Dissociation)	MS2	85.8527	45	53.6073	28867	FU031521_032921_LG_SS14_TprA_KO.raw	F1	4.81	1	0.0002098	7.062e-07
	FALSE	High	Sequest HT (A2)	Unambiguous	mLHGmLEQENAAPTLSSLSR	M1(Oxidation); M5(Oxidation)	1	A0A0H3BL35	A0A0H3BL35	0	3	0.7095	0	1	1	739.693	2217.07	2217.06	0.57	0.00042	HCD (High Energy Collision Dissociation)	MS2	15.1436	45	53.9508	29186	FU031521_032921_LG_SS14_TprA_KO.raw	F1	4.51	1	0.0002098	2.48e-07
	FALSE	High	Sequest HT (A2)	Unambiguous	GALPSLISHK		1	A0A0H3BL35	A0A0H3BL35	0	2	0.6573	0	1	1	511.803	1022.6	1022.6	0.19	0.0001	HCD (High Energy Collision Dissociation)	MS2	57.4549	45	46.6171	23195	FU031521_032921_LG_SS14_TprA_KO.raw	F1	1.78	1	0.0005885	0.01653
	FALSE	High	Sequest HT (A2)	Unambiguous	LLHFQDK		1	A0A0H3BL35	A0A0H3BL35	0	2	0.5273	0	1	1	450.75	900.493	900.494	-0.95	-0.00043	HCD (High Energy Collision Dissociation)	MS2	41.9099	45	32.0749	13029	FU031521_032921_LG_SS14_TprA_KO.raw	F1	2.2	1	0.0005885	0.01844
	FALSE	High	Sequest HT (A2)	Unambiguous	HLNmLSFGNREEQITLLR	M4(Oxidation)	1	A0A0H3BL35	A0A0H3BL35	1	3	0.1304	0	1	1	729.717	2187.14	2187.13	0.91	0.00066	HCD (High Energy Collision Dissociation)	MS2	21.6263	40.933	66.4129	40284	FU031521_032921_LG_SS14_TprA_KO.raw	F1	1.61	1	0.00148	0.04559
High	Master Protein	A0A0H3BJP2	Uncharacterized protein OS=Treponema pallidum subsp. pallidum (strain SS14) OX=455434 GN=TPASS_0665 PE=4 SV=1	0	2.497	4	1	1	1	251	28.9	9.64	2.77	1	1
	Checked	Confidence	Identifying Node	PSM Ambiguity	Annotated Sequence	Modifications	# Proteins	Master Protein Accessions	Protein Accessions	# Missed Cleavages	Charge	DeltaScore	DeltaCn	Rank	Search Engine Rank	m/z [Da]	MH+ [Da]	Theo. MH+ [Da]	DeltaM [ppm]	Deltam/z [Da]	Activation Type	MS Order	Isolation Interference [%]	Ion Inject Time [ms]	RT [min]	First Scan	Spectrum File	File ID	XCorr	# Protein Groups	Percolator q-Value	Percolator PEP
	FALSE	High	Sequest HT (A2)	Unambiguous	LLEVQSSEEFR		1	A0A0H3BJP2	A0A0H3BJP2	0	2	0.5921	0	1	1	668.84	1336.67	1336.67	-0.59	-0.00039	HCD (High Energy Collision Dissociation)	MS2	0	45	52.5357	27991	FU031521_032921_LG_SS14_TprA_KO.raw	F1	2.77	1	0.0002098	0.003181
High	Master Protein	A0A0H3BKY3	Uncharacterized protein OS=Treponema pallidum subsp. pallidum (strain SS14) OX=455434 GN=TPASS_0648 PE=4 SV=1	0	1.984	4	2	3	2	682	77.6	8.82	7.26	2	1
	Checked	Confidence	Identifying Node	PSM Ambiguity	Annotated Sequence	Modifications	# Proteins	Master Protein Accessions	Protein Accessions	# Missed Cleavages	Charge	DeltaScore	DeltaCn	Rank	Search Engine Rank	m/z [Da]	MH+ [Da]	Theo. MH+ [Da]	DeltaM [ppm]	Deltam/z [Da]	Activation Type	MS Order	Isolation Interference [%]	Ion Inject Time [ms]	RT [min]	First Scan	Spectrum File	File ID	XCorr	# Protein Groups	Percolator q-Value	Percolator PEP
	FALSE	High	Sequest HT (A2)	Unambiguous	LLYQAALER		1	A0A0H3BKY3	A0A0H3BKY3	0	2	0.1187	0	1	1	538.808	1076.61	1076.61	-0.23	-0.00012	HCD (High Energy Collision Dissociation)	MS2	66.3191	30.044	54.003	29227	FU031521_032921_LG_SS14_TprA_KO.raw	F1	2.19	1	0.001814	0.07685
	FALSE	High	Sequest HT (A2)	Unambiguous	LLYQAALER		1	A0A0H3BKY3	A0A0H3BKY3	0	2	0.106	0	1	1	538.809	1076.61	1076.61	0.9	0.00049	HCD (High Energy Collision Dissociation)	MS2	78.8233	37.269	53.9534	29188	FU031521_032921_LG_SS14_TprA_KO.raw	F1	2.17	1	0.001983	0.07812
	FALSE	High	Sequest HT (A2)	Unambiguous	EAGDDYFALITMQEHGQDLR		1	A0A0H3BKY3	A0A0H3BKY3	0	3	0.4207	0	1	1	770.358	2309.06	2309.05	3.63	0.00279	HCD (High Energy Collision Dissociation)	MS2	76.2519	44.338	73.6674	46734	FU031521_032921_LG_SS14_TprA_KO.raw	F1	2.9	1	0.00385	0.1351
High	Master Protein	A0A0H3BKZ9	Uncharacterized protein OS=Treponema pallidum subsp. pallidum (strain SS14) OX=455434 GN=TPASS_0629 PE=4 SV=1	0.003	1.842	5	1	1	1	274	31.3	7.87	2.91	1	1
	Checked	Confidence	Identifying Node	PSM Ambiguity	Annotated Sequence	Modifications	# Proteins	Master Protein Accessions	Protein Accessions	# Missed Cleavages	Charge	DeltaScore	DeltaCn	Rank	Search Engine Rank	m/z [Da]	MH+ [Da]	Theo. MH+ [Da]	DeltaM [ppm]	Deltam/z [Da]	Activation Type	MS Order	Isolation Interference [%]	Ion Inject Time [ms]	RT [min]	First Scan	Spectrum File	File ID	XCorr	# Protein Groups	Percolator q-Value	Percolator PEP
	FALSE	High	Sequest HT (A2)	Unambiguous	FYQFDPIGFVDSEGK		1	A0A0H3BKZ9	A0A0H3BKZ9	0	2	0.4192	0	1	1	874.912	1748.82	1748.82	0.55	0.00048	HCD (High Energy Collision Dissociation)	MS2	0	45	90.8492	59575	FU031521_032921_LG_SS14_TprA_KO.raw	F1	2.91	1	0.0004122	0.0144
High	Master Protein	A0A0H3BKV3	Uncharacterized protein OS=Treponema pallidum subsp. pallidum (strain SS14) OX=455434 GN=TPASS_0612 PE=3 SV=1	0	7.309	5	2	2	2	479	54.1	6.95	6.72	2	1
	Checked	Confidence	Identifying Node	PSM Ambiguity	Annotated Sequence	Modifications	# Proteins	Master Protein Accessions	Protein Accessions	# Missed Cleavages	Charge	DeltaScore	DeltaCn	Rank	Search Engine Rank	m/z [Da]	MH+ [Da]	Theo. MH+ [Da]	DeltaM [ppm]	Deltam/z [Da]	Activation Type	MS Order	Isolation Interference [%]	Ion Inject Time [ms]	RT [min]	First Scan	Spectrum File	File ID	XCorr	# Protein Groups	Percolator q-Value	Percolator PEP
	FALSE	High	Sequest HT (A2)	Unambiguous	DAVTYTYSTGK		1	A0A0H3BKV3	A0A0H3BKV3	0	2	0.7415	0	1	1	603.289	1205.57	1205.57	2.57	0.00155	HCD (High Energy Collision Dissociation)	MS2	33.045	45	32.1668	13109	FU031521_032921_LG_SS14_TprA_KO.raw	F1	3.25	1	0.0002098	0.0001076
	FALSE	High	Sequest HT (A2)	Unambiguous	NALHAGAVELYVK		1	A0A0H3BKV3	A0A0H3BKV3	0	3	0.5735	0	1	1	462.258	1384.76	1384.76	0.6	0.00028	HCD (High Energy Collision Dissociation)	MS2	72.9815	45	53.0898	28462	FU031521_032921_LG_SS14_TprA_KO.raw	F1	3.47	1	0.0002098	0.0004563
High	Master Protein	A0A0H3BJ91	Uncharacterized protein OS=Treponema pallidum subsp. pallidum (strain SS14) OX=455434 GN=TPASS_0608 PE=4 SV=1	0	83.447	43	11	36	11	296	31.9	8.28	129.99	11	1
	Checked	Confidence	Identifying Node	PSM Ambiguity	Annotated Sequence	Modifications	# Proteins	Master Protein Accessions	Protein Accessions	# Missed Cleavages	Charge	DeltaScore	DeltaCn	Rank	Search Engine Rank	m/z [Da]	MH+ [Da]	Theo. MH+ [Da]	DeltaM [ppm]	Deltam/z [Da]	Activation Type	MS Order	Isolation Interference [%]	Ion Inject Time [ms]	RT [min]	First Scan	Spectrum File	File ID	XCorr	# Protein Groups	Percolator q-Value	Percolator PEP
	FALSE	High	Sequest HT (A2)	Unambiguous	VINDFPDIR		1	A0A0H3BJ91	A0A0H3BJ91	0	2	0.5885	0	1	1	544.79	1088.57	1088.57	-0.02	-1e-05	HCD (High Energy Collision Dissociation)	MS2	19.4504	26.983	58.2896	33030	FU031521_032921_LG_SS14_TprA_KO.raw	F1	2.43	1	0.0002098	0.001386
	FALSE	High	Sequest HT (A2)	Unambiguous	VINDFPDIR		1	A0A0H3BJ91	A0A0H3BJ91	0	2	0.627	0	1	1	544.79	1088.57	1088.57	-0.35	-0.00019	HCD (High Energy Collision Dissociation)	MS2	0	4.701	58.6258	33318	FU031521_032921_LG_SS14_TprA_KO.raw	F1	2.52	1	0.0002098	0.003099
	FALSE	High	Sequest HT (A2)	Unambiguous	AVVESImDIAADGR	M7(Oxidation)	1	A0A0H3BJ91	A0A0H3BJ91	0	2	0.7702	0	1	1	731.864	1462.72	1462.72	0.62	0.00045	HCD (High Energy Collision Dissociation)	MS2	2.11545	15.707	59.8459	34364	FU031521_032921_LG_SS14_TprA_KO.raw	F1	4.09	1	0.0002098	2.043e-06
	FALSE	High	Sequest HT (A2)	Unambiguous	AVVESImDIAADGR	M7(Oxidation)	1	A0A0H3BJ91	A0A0H3BJ91	0	3	0.5943	0	1	1	488.245	1462.72	1462.72	0.61	0.0003	HCD (High Energy Collision Dissociation)	MS2	53.069	45	59.6779	34209	FU031521_032921_LG_SS14_TprA_KO.raw	F1	3.5	1	0.0002098	2.245e-05
	FALSE	High	Sequest HT (A2)	Unambiguous	AVVESImDIAADGR	M7(Oxidation)	1	A0A0H3BJ91	A0A0H3BJ91	0	2	0.5887	0	1	1	731.864	1462.72	1462.72	0.2	0.00015	HCD (High Energy Collision Dissociation)	MS2	51.4159	37.299	59.5057	34051	FU031521_032921_LG_SS14_TprA_KO.raw	F1	4.06	1	0.0002098	4.365e-06
	FALSE	High	Sequest HT (A2)	Unambiguous	AVVESImDIAADGR	M7(Oxidation)	1	A0A0H3BJ91	A0A0H3BJ91	0	2	0.5786	0	1	1	731.865	1462.72	1462.72	1.7	0.00124	HCD (High Energy Collision Dissociation)	MS2	0	30.13	55.5327	30527	FU031521_032921_LG_SS14_TprA_KO.raw	F1	3.18	1	0.0002098	1.307e-05
	FALSE	High	Sequest HT (A2)	Unambiguous	RAVVESImDIAADGR	M8(Oxidation)	1	A0A0H3BJ91	A0A0H3BJ91	1	3	0.4039	0	1	1	540.278	1618.82	1618.82	-1.39	-0.00075	HCD (High Energy Collision Dissociation)	MS2	50.2217	37.826	55.5313	30526	FU031521_032921_LG_SS14_TprA_KO.raw	F1	2.55	1	0.0002098	0.009568
	FALSE	High	Sequest HT (A2)	Unambiguous	RAVVESImDIAADGR	M8(Oxidation)	1	A0A0H3BJ91	A0A0H3BJ91	1	3	0.4277	0	1	1	540.279	1618.82	1618.82	0.54	0.00029	HCD (High Energy Collision Dissociation)	MS2	29.1874	44.978	55.8746	30795	FU031521_032921_LG_SS14_TprA_KO.raw	F1	3.46	1	0.0002098	0.0005304
	FALSE	High	Sequest HT (A2)	Unambiguous	RAVVESImDIAADGR	M8(Oxidation)	1	A0A0H3BJ91	A0A0H3BJ91	1	3	0.6755	0	1	1	540.279	1618.82	1618.82	-0.13	-7e-05	HCD (High Energy Collision Dissociation)	MS2	7.33012	45	56.4798	31351	FU031521_032921_LG_SS14_TprA_KO.raw	F1	3.76	1	0.0002098	5.129e-05
	FALSE	High	Sequest HT (A2)	Unambiguous	AVVESImDIAADGR	M7(Oxidation)	1	A0A0H3BJ91	A0A0H3BJ91	0	2	0.8119	0	1	1	731.864	1462.72	1462.72	0.29	0.00021	HCD (High Energy Collision Dissociation)	MS2	5.20154	11.255	60.533	34978	FU031521_032921_LG_SS14_TprA_KO.raw	F1	4.36	1	0.0002098	1.239e-06
	FALSE	High	Sequest HT (A2)	Unambiguous	VLALQYIQEALEGGR		1	A0A0H3BJ91	A0A0H3BJ91	0	3	0.6996	0	1	1	553.973	1659.91	1659.91	-0.56	-0.00031	HCD (High Energy Collision Dissociation)	MS2	58.8981	45	101.477	67220	FU031521_032921_LG_SS14_TprA_KO.raw	F1	4.56	1	0.0002098	3.167e-06
	FALSE	High	Sequest HT (A2)	Unambiguous	VLALQYIQEALEGGR		1	A0A0H3BJ91	A0A0H3BJ91	0	2	0.7033	0	1	1	830.458	1659.91	1659.91	1.51	0.00125	HCD (High Energy Collision Dissociation)	MS2	0	22.515	101.46	67208	FU031521_032921_LG_SS14_TprA_KO.raw	F1	4.28	1	0.0002098	1.54e-06
	FALSE	High	Sequest HT (A2)	Unambiguous	FSAINPTGSLALEILNTYER		1	A0A0H3BJ91	A0A0H3BJ91	0	3	0.7776	0	1	1	737.055	2209.15	2209.15	0.24	0.00018	HCD (High Energy Collision Dissociation)	MS2	0	40.761	101.335	67126	FU031521_032921_LG_SS14_TprA_KO.raw	F1	6.25	1	0.0002098	5.679e-09
	FALSE	High	Sequest HT (A2)	Unambiguous	FSAINPTGSLALEILNTYER		1	A0A0H3BJ91	A0A0H3BJ91	0	2	0.7496	0	1	1	1105.08	2209.15	2209.15	-1.27	-0.0014	HCD (High Energy Collision Dissociation)	MS2	14.3208	45	101.324	67113	FU031521_032921_LG_SS14_TprA_KO.raw	F1	5.83	1	0.0002098	9.823e-09
	FALSE	High	Sequest HT (A2)	Unambiguous	KFSAINPTGSLALEILNTYER		1	A0A0H3BJ91	A0A0H3BJ91	1	3	0.6278	0	1	1	779.753	2337.24	2337.24	-0.34	-0.00026	HCD (High Energy Collision Dissociation)	MS2	21.6683	45	98.2669	64476	FU031521_032921_LG_SS14_TprA_KO.raw	F1	4.54	1	0.0002098	1.941e-05
	FALSE	High	Sequest HT (A2)	Unambiguous	KFSAINPTGSLALEILNTYER		1	A0A0H3BJ91	A0A0H3BJ91	1	3	0.6438	0	1	1	779.753	2337.25	2337.24	0.3	0.00023	HCD (High Energy Collision Dissociation)	MS2	0	12.052	98.6029	64663	FU031521_032921_LG_SS14_TprA_KO.raw	F1	5.84	1	0.0002098	8.359e-08
	FALSE	High	Sequest HT (A2)	Unambiguous	SLGEVGINEQDETTATIGWISR		1	A0A0H3BJ91	A0A0H3BJ91	0	2	0.8647	0	1	1	1188.59	2376.17	2376.17	-1.09	-0.00129	HCD (High Energy Collision Dissociation)	MS2	0	45	80.9544	52612	FU031521_032921_LG_SS14_TprA_KO.raw	F1	3.03	1	0.0002098	7.585e-05
	FALSE	High	Sequest HT (A2)	Unambiguous	SLGEVGINEQDETTATIGWISR		1	A0A0H3BJ91	A0A0H3BJ91	0	2	0.9253	0	1	1	1188.59	2376.17	2376.17	-0.53	-0.00063	HCD (High Energy Collision Dissociation)	MS2	0	45	82.0135	53286	FU031521_032921_LG_SS14_TprA_KO.raw	F1	4.15	1	0.0002098	3.593e-07
	FALSE	High	Sequest HT (A2)	Unambiguous	SLGEVGINEQDETTATIGWISR		1	A0A0H3BJ91	A0A0H3BJ91	0	3	0.5558	0	1	1	792.728	2376.17	2376.17	0.26	0.0002	HCD (High Energy Collision Dissociation)	MS2	0	45	81.9377	53225	FU031521_032921_LG_SS14_TprA_KO.raw	F1	4.21	1	0.0002098	3.589e-05
	FALSE	High	Sequest HT (A2)	Unambiguous	SLGEVGINEQDETTATIGWISR		1	A0A0H3BJ91	A0A0H3BJ91	0	3	0.5683	0	1	1	792.729	2376.17	2376.17	2.5	0.00198	HCD (High Energy Collision Dissociation)	MS2	77.1758	45	82.2923	53491	FU031521_032921_LG_SS14_TprA_KO.raw	F1	4.17	1	0.0002098	0.0001351
	FALSE	High	Sequest HT (A2)	Unambiguous	SLGEVGINEQDETTATIGWISR		1	A0A0H3BJ91	A0A0H3BJ91	0	2	0.9319	0	1	1	1188.59	2376.17	2376.17	-0.56	-0.00067	HCD (High Energy Collision Dissociation)	MS2	0	45	81.2899	52842	FU031521_032921_LG_SS14_TprA_KO.raw	F1	5.58	1	0.0002098	1.491e-10
	FALSE	High	Sequest HT (A2)	Unambiguous	SLGEVGINEQDETTATIGWISR		1	A0A0H3BJ91	A0A0H3BJ91	0	3	0.7755	0	1	1	792.727	2376.17	2376.17	-0.23	-0.00019	HCD (High Energy Collision Dissociation)	MS2	0	45	81.2319	52804	FU031521_032921_LG_SS14_TprA_KO.raw	F1	5.39	1	0.0002098	1.295e-07
	FALSE	High	Sequest HT (A2)	Unambiguous	SLGEVGINEQDETTATIGWISR		1	A0A0H3BJ91	A0A0H3BJ91	0	2	0.8005	0	1	1	1188.59	2376.17	2376.17	0.79	0.00094	HCD (High Energy Collision Dissociation)	MS2	0	45	81.6585	53018	FU031521_032921_LG_SS14_TprA_KO.raw	F1	3.96	1	0.0002098	1.808e-07
	FALSE	High	Sequest HT (A2)	Unambiguous	SLGEVGINEQDETTATIGWISR		1	A0A0H3BJ91	A0A0H3BJ91	0	3	0.639	0	1	1	792.728	2376.17	2376.17	0.55	0.00044	HCD (High Energy Collision Dissociation)	MS2	52.1565	45	81.5916	52977	FU031521_032921_LG_SS14_TprA_KO.raw	F1	3.85	1	0.0002098	6.092e-06
	FALSE	High	Sequest HT (A2)	Unambiguous	SLGEVGINEQDETTATIGWISR		1	A0A0H3BJ91	A0A0H3BJ91	0	2	0.841	0	1	1	1188.59	2376.17	2376.17	-0.61	-0.00073	HCD (High Energy Collision Dissociation)	MS2	0	45	82.6389	53754	FU031521_032921_LG_SS14_TprA_KO.raw	F1	3.46	1	0.0002098	1.369e-05
	FALSE	High	Sequest HT (A2)	Unambiguous	TKDALIQVmcADREPSVVR	M9(Oxidation); C10(Carbamidomethyl)	1	A0A0H3BJ91	A0A0H3BJ91	2	3	0.7927	0	1	1	735.378	2204.12	2204.12	1.77	0.0013	HCD (High Energy Collision Dissociation)	MS2	0.894877	45	47.898	24221	FU031521_032921_LG_SS14_TprA_KO.raw	F1	3.28	1	0.0002098	0.0004317
	FALSE	High	Sequest HT (A2)	Unambiguous	TKDALIQVmcADREPSVVR	M9(Oxidation); C10(Carbamidomethyl)	1	A0A0H3BJ91	A0A0H3BJ91	2	4	0.4029	0	1	1	551.785	2204.12	2204.12	0.43	0.00024	HCD (High Energy Collision Dissociation)	MS2	28.2019	17.208	47.8222	24155	FU031521_032921_LG_SS14_TprA_KO.raw	F1	2.73	1	0.0002098	0.001149
	FALSE	High	Sequest HT (A2)	Unambiguous	TKDALIQVmcADREPSVVR	M9(Oxidation); C10(Carbamidomethyl)	1	A0A0H3BJ91	A0A0H3BJ91	2	3	0.4496	0	1	1	735.377	2204.12	2204.12	0.6	0.00044	HCD (High Energy Collision Dissociation)	MS2	31.1477	45	47.558	23943	FU031521_032921_LG_SS14_TprA_KO.raw	F1	2.38	1	0.0002098	0.004569
	FALSE	High	Sequest HT (A2)	Unambiguous	LATAGLFR		1	A0A0H3BJ91	A0A0H3BJ91	0	2	0.7632	0	1	1	424.753	848.499	848.499	0.31	0.00013	HCD (High Energy Collision Dissociation)	MS2	47.3747	44.28	53.6414	28902	FU031521_032921_LG_SS14_TprA_KO.raw	F1	2.28	1	0.0002098	0.005716
	FALSE	High	Sequest HT (A2)	Unambiguous	GSDDLQEALSR		1	A0A0H3BJ91	A0A0H3BJ91	0	2	0.5271	0	1	1	595.786	1190.57	1190.56	0.79	0.00047	HCD (High Energy Collision Dissociation)	MS2	30.6318	45	45.2245	22207	FU031521_032921_LG_SS14_TprA_KO.raw	F1	3.32	1	0.0002098	7.134e-05
	FALSE	High	Sequest HT (A2)	Unambiguous	GSDDLQEALSR		1	A0A0H3BJ91	A0A0H3BJ91	0	2	0.6593	0	1	1	595.787	1190.57	1190.56	1.92	0.00114	HCD (High Energy Collision Dissociation)	MS2	0.975794	7.129	45.5579	22478	FU031521_032921_LG_SS14_TprA_KO.raw	F1	3.61	1	0.0002098	0.0003173
	FALSE	High	Sequest HT (A2)	Unambiguous	GSDDLQEALSR		1	A0A0H3BJ91	A0A0H3BJ91	0	2	0.4296	0	1	1	595.786	1190.56	1190.56	0.19	0.00011	HCD (High Energy Collision Dissociation)	MS2	32.6206	45	45.8976	22706	FU031521_032921_LG_SS14_TprA_KO.raw	F1	2.7	1	0.0002098	0.0006558
	FALSE	High	Sequest HT (A2)	Unambiguous	LATAGLFR		1	A0A0H3BJ91	A0A0H3BJ91	0	2	0.8689	0	1	1	424.754	848.5	848.499	1.1	0.00047	HCD (High Energy Collision Dissociation)	MS2	2.05172	6.625	53.9833	29209	FU031521_032921_LG_SS14_TprA_KO.raw	F1	2.44	1	0.0005885	0.02068
	FALSE	High	Sequest HT (A2)	Unambiguous	AcELLAR	C2(Carbamidomethyl)	1	A0A0H3BJ91	A0A0H3BJ91	0	2	0.1991	0	1	1	416.722	832.436	832.435	1.66	0.00069	HCD (High Energy Collision Dissociation)	MS2	28.3729	45	32.5048	13382	FU031521_032921_LG_SS14_TprA_KO.raw	F1	2.11	1	0.0005885	0.02035
	FALSE	High	Sequest HT (A2)	Unambiguous	AcELLAR	C2(Carbamidomethyl)	1	A0A0H3BJ91	A0A0H3BJ91	0	2	0.3037	0	1	1	416.721	832.434	832.435	-0.68	-0.00028	HCD (High Energy Collision Dissociation)	MS2	18.0677	28.709	32.844	13642	FU031521_032921_LG_SS14_TprA_KO.raw	F1	2.14	1	0.001332	0.03721
	FALSE	High	Sequest HT (A2)	Unambiguous	VINDFPDIR		1	A0A0H3BJ91	A0A0H3BJ91	0	2	0.0979	0	1	1	544.79	1088.57	1088.57	-0.01	0	HCD (High Energy Collision Dissociation)	MS2	70.7013	35.32	59.1975	33759	FU031521_032921_LG_SS14_TprA_KO.raw	F1	1.43	1	0.004357	0.1445
High	Master Protein	A0A0H3BJ83	Uncharacterized protein OS=Treponema pallidum subsp. pallidum (strain SS14) OX=455434 GN=TPASS_0593 PE=4 SV=1	0	5.788	4	2	2	2	677	75.4	5.78	5.42	2	1
	Checked	Confidence	Identifying Node	PSM Ambiguity	Annotated Sequence	Modifications	# Proteins	Master Protein Accessions	Protein Accessions	# Missed Cleavages	Charge	DeltaScore	DeltaCn	Rank	Search Engine Rank	m/z [Da]	MH+ [Da]	Theo. MH+ [Da]	DeltaM [ppm]	Deltam/z [Da]	Activation Type	MS Order	Isolation Interference [%]	Ion Inject Time [ms]	RT [min]	First Scan	Spectrum File	File ID	XCorr	# Protein Groups	Percolator q-Value	Percolator PEP
	FALSE	High	Sequest HT (A2)	Unambiguous	EASALLSSVAGLK		1	A0A0H3BJ83	A0A0H3BJ83	0	2	0.7264	0	1	1	623.356	1245.71	1245.7	0.49	0.00031	HCD (High Energy Collision Dissociation)	MS2	17.8361	41.914	70.6523	44102	FU031521_032921_LG_SS14_TprA_KO.raw	F1	3.07	1	0.0002098	0.0001002
	FALSE	High	Sequest HT (A2)	Unambiguous	ALGTHLIAENK		1	A0A0H3BJ83	A0A0H3BJ83	0	2	0.3489	0	1	1	583.831	1166.65	1166.65	1.39	0.00081	HCD (High Energy Collision Dissociation)	MS2	62.6216	45	34.3183	14712	FU031521_032921_LG_SS14_TprA_KO.raw	F1	2.35	1	0.0004122	0.01625
High	Master Protein	A0A0H3BJ79	Uncharacterized protein OS=Treponema pallidum subsp. pallidum (strain SS14) OX=455434 GN=TPASS_0587 PE=4 SV=1	0	2.426	12	1	1	1	76	8.5	7.34	1.73	1	1
	Checked	Confidence	Identifying Node	PSM Ambiguity	Annotated Sequence	Modifications	# Proteins	Master Protein Accessions	Protein Accessions	# Missed Cleavages	Charge	DeltaScore	DeltaCn	Rank	Search Engine Rank	m/z [Da]	MH+ [Da]	Theo. MH+ [Da]	DeltaM [ppm]	Deltam/z [Da]	Activation Type	MS Order	Isolation Interference [%]	Ion Inject Time [ms]	RT [min]	First Scan	Spectrum File	File ID	XCorr	# Protein Groups	Percolator q-Value	Percolator PEP
	FALSE	High	Sequest HT (A2)	Unambiguous	LFQTDAmIR	M7(Oxidation)	1	A0A0H3BJ79	A0A0H3BJ79	0	2	0.3584	0	1	1	555.785	1110.56	1110.56	1.29	0.00072	HCD (High Energy Collision Dissociation)	MS2	65.7764	45	44.5226	21660	FU031521_032921_LG_SS14_TprA_KO.raw	F1	1.73	1	0.0002098	0.003747
High	Master Protein	A0A0H3BKT3	Uncharacterized protein OS=Treponema pallidum subsp. pallidum (strain SS14) OX=455434 GN=TPASS_0584 PE=4 SV=1	0	14.064	12	5	6	5	469	53.5	9	10.57	5	1
	Checked	Confidence	Identifying Node	PSM Ambiguity	Annotated Sequence	Modifications	# Proteins	Master Protein Accessions	Protein Accessions	# Missed Cleavages	Charge	DeltaScore	DeltaCn	Rank	Search Engine Rank	m/z [Da]	MH+ [Da]	Theo. MH+ [Da]	DeltaM [ppm]	Deltam/z [Da]	Activation Type	MS Order	Isolation Interference [%]	Ion Inject Time [ms]	RT [min]	First Scan	Spectrum File	File ID	XCorr	# Protein Groups	Percolator q-Value	Percolator PEP
	FALSE	High	Sequest HT (A2)	Unambiguous	SLGATSSHFHTALEK		1	A0A0H3BKT3	A0A0H3BKT3	0	3	0.1559	0	1	1	529.271	1585.8	1585.8	0.17	9e-05	HCD (High Energy Collision Dissociation)	MS2	65.8627	45	35.1278	15336	FU031521_032921_LG_SS14_TprA_KO.raw	F1	1.86	1	0.0002098	0.003097
	FALSE	High	Sequest HT (A2)	Unambiguous	GFVSPDTPIHEK		1	A0A0H3BKT3	A0A0H3BKT3	0	2	0.5157	0	1	1	663.838	1326.67	1326.67	-0.32	-0.00021	HCD (High Energy Collision Dissociation)	MS2	50.5466	45	39.8557	18878	FU031521_032921_LG_SS14_TprA_KO.raw	F1	2.87	1	0.0002098	0.003603
	FALSE	High	Sequest HT (A2)	Unambiguous	GFVSPDTPIHEK		1	A0A0H3BKT3	A0A0H3BKT3	0	3	0.5288	0	1	1	442.895	1326.67	1326.67	1.74	0.00077	HCD (High Energy Collision Dissociation)	MS2	55.4186	45	39.7847	18820	FU031521_032921_LG_SS14_TprA_KO.raw	F1	2.78	1	0.0002098	0.001412
	FALSE	High	Sequest HT (A2)	Unambiguous	AEYASQLEEQK		1	A0A0H3BKT3	A0A0H3BKT3	0	2	0.6332	0	1	1	648.309	1295.61	1295.61	-0.03	-2e-05	HCD (High Energy Collision Dissociation)	MS2	0	45	31.1089	12439	FU031521_032921_LG_SS14_TprA_KO.raw	F1	2.29	1	0.0002098	0.003613
	FALSE	High	Sequest HT (A2)	Unambiguous	DSLQYLVK		1	A0A0H3BKT3	A0A0H3BKT3	0	2	0.5496	0	1	1	483.269	965.531	965.53	0.54	0.00026	HCD (High Energy Collision Dissociation)	MS2	36.3432	45	53.0862	28458	FU031521_032921_LG_SS14_TprA_KO.raw	F1	2.62	1	0.0002098	0.003858
	FALSE	High	Sequest HT (A2)	Unambiguous	EcVNVELFQK	C2(Carbamidomethyl)	1	A0A0H3BKT3	A0A0H3BKT3	0	2	0.2741	0	1	1	633.311	1265.62	1265.62	-3.25	-0.00206	HCD (High Energy Collision Dissociation)	MS2	26.6008	45	58.9118	33523	FU031521_032921_LG_SS14_TprA_KO.raw	F1	1.35	1	0.001332	0.03929
Medium	Master Protein	A0A0H3BJF9	Uncharacterized protein OS=Treponema pallidum subsp. pallidum (strain SS14) OX=455434 GN=TPASS_0567 PE=4 SV=1	0.04	1.005	9	1	1	1	206	23.5	5.87	2.3	1	1
	Checked	Confidence	Identifying Node	PSM Ambiguity	Annotated Sequence	Modifications	# Proteins	Master Protein Accessions	Protein Accessions	# Missed Cleavages	Charge	DeltaScore	DeltaCn	Rank	Search Engine Rank	m/z [Da]	MH+ [Da]	Theo. MH+ [Da]	DeltaM [ppm]	Deltam/z [Da]	Activation Type	MS Order	Isolation Interference [%]	Ion Inject Time [ms]	RT [min]	First Scan	Spectrum File	File ID	XCorr	# Protein Groups	Percolator q-Value	Percolator PEP
	FALSE	High	Sequest HT (A2)	Unambiguous	SVPEGVVSTADPDLDADR		1	A0A0H3BJF9	A0A0H3BJF9	0	2	0.487	0	1	1	921.938	1842.87	1842.87	-1.88	-0.00173	HCD (High Energy Collision Dissociation)	MS2	52.0508	45	54.3388	29542	FU031521_032921_LG_SS14_TprA_KO.raw	F1	2.3	1	0.00303	0.09878
High	Master Protein	A0A0H3BKQ9	Uncharacterized protein OS=Treponema pallidum subsp. pallidum (strain SS14) OX=455434 GN=TPASS_0557 PE=4 SV=1	0.005	1.671	5	1	1	1	237	27.7	9.2	1.94	1	1
	Checked	Confidence	Identifying Node	PSM Ambiguity	Annotated Sequence	Modifications	# Proteins	Master Protein Accessions	Protein Accessions	# Missed Cleavages	Charge	DeltaScore	DeltaCn	Rank	Search Engine Rank	m/z [Da]	MH+ [Da]	Theo. MH+ [Da]	DeltaM [ppm]	Deltam/z [Da]	Activation Type	MS Order	Isolation Interference [%]	Ion Inject Time [ms]	RT [min]	First Scan	Spectrum File	File ID	XCorr	# Protein Groups	Percolator q-Value	Percolator PEP
	FALSE	High	Sequest HT (A2)	Unambiguous	VQPSYEIVENR		1	A0A0H3BKQ9	A0A0H3BKQ9	0	2	0.3814	0	1	1	667.342	1333.68	1333.67	2.06	0.00137	HCD (High Energy Collision Dissociation)	MS2	27.3095	45	44.5585	21692	FU031521_032921_LG_SS14_TprA_KO.raw	F1	1.94	1	0.0005885	0.02134
High	Master Protein	A0A0H3BIL5	Uncharacterized protein OS=Treponema pallidum subsp. pallidum (strain SS14) OX=455434 GN=TPASS_0548 PE=3 SV=1	0	1.869	3	1	1	1	438	47.3	9.45	2.37	1	1
	Checked	Confidence	Identifying Node	PSM Ambiguity	Annotated Sequence	Modifications	# Proteins	Master Protein Accessions	Protein Accessions	# Missed Cleavages	Charge	DeltaScore	DeltaCn	Rank	Search Engine Rank	m/z [Da]	MH+ [Da]	Theo. MH+ [Da]	DeltaM [ppm]	Deltam/z [Da]	Activation Type	MS Order	Isolation Interference [%]	Ion Inject Time [ms]	RT [min]	First Scan	Spectrum File	File ID	XCorr	# Protein Groups	Percolator q-Value	Percolator PEP
	FALSE	High	Sequest HT (A2)	Unambiguous	AYALSGGAEIR		1	A0A0H3BIL5	A0A0H3BIL5	0	2	0.4177	0	1	1	554.294	1107.58	1107.58	1.77	0.00098	HCD (High Energy Collision Dissociation)	MS2	37.7172	45	42.8617	20622	FU031521_032921_LG_SS14_TprA_KO.raw	F1	2.37	1	0.0002098	0.01351
High	Master Protein	A0A0H3BJD6	Uncharacterized protein OS=Treponema pallidum subsp. pallidum (strain SS14) OX=455434 GN=TPASS_0534 PE=4 SV=1	0	22.885	30	8	9	8	341	39	8.1	22.77	8	1
	Checked	Confidence	Identifying Node	PSM Ambiguity	Annotated Sequence	Modifications	# Proteins	Master Protein Accessions	Protein Accessions	# Missed Cleavages	Charge	DeltaScore	DeltaCn	Rank	Search Engine Rank	m/z [Da]	MH+ [Da]	Theo. MH+ [Da]	DeltaM [ppm]	Deltam/z [Da]	Activation Type	MS Order	Isolation Interference [%]	Ion Inject Time [ms]	RT [min]	First Scan	Spectrum File	File ID	XCorr	# Protein Groups	Percolator q-Value	Percolator PEP
	FALSE	High	Sequest HT (A2)	Unambiguous	YDYLYLK		1	A0A0H3BJD6	A0A0H3BJD6	0	2	0.5833	0	1	1	489.253	977.498	977.498	0.16	8e-05	HCD (High Energy Collision Dissociation)	MS2	34.0358	44.107	59.5174	34065	FU031521_032921_LG_SS14_TprA_KO.raw	F1	1.92	1	0.0002098	0.01256
	FALSE	High	Sequest HT (A2)	Unambiguous	GIcALAEcIHAGSAR	C3(Carbamidomethyl); C8(Carbamidomethyl)	1	A0A0H3BJD6	A0A0H3BJD6	0	3	0.697	0	1	1	529.258	1585.76	1585.76	1.09	0.00058	HCD (High Energy Collision Dissociation)	MS2	51.951	29.551	55.1807	30206	FU031521_032921_LG_SS14_TprA_KO.raw	F1	3.3	1	0.0002098	0.001085
	FALSE	High	Sequest HT (A2)	Unambiguous	LGTLQGVGTLcDLWVR	C11(Carbamidomethyl)	1	A0A0H3BJD6	A0A0H3BJD6	0	2	0.6581	0	1	1	894.476	1787.94	1787.95	-1.3	-0.00116	HCD (High Energy Collision Dissociation)	MS2	0	45	93.1798	61151	FU031521_032921_LG_SS14_TprA_KO.raw	F1	3.51	1	0.0002098	1.233e-05
	FALSE	High	Sequest HT (A2)	Unambiguous	FLNNPVDGVQWEPDLDAFER		1	A0A0H3BJD6	A0A0H3BJD6	0	2	0.8058	0	1	1	1181.06	2361.11	2361.11	-0.88	-0.00104	HCD (High Energy Collision Dissociation)	MS2	0	45	94.6185	62185	FU031521_032921_LG_SS14_TprA_KO.raw	F1	3.09	1	0.0002098	0.0002942
	FALSE	High	Sequest HT (A2)	Unambiguous	DAPSELSSNGAIR		1	A0A0H3BJD6	A0A0H3BJD6	0	2	0.5198	0	1	1	658.825	1316.64	1316.64	-0.72	-0.00047	HCD (High Energy Collision Dissociation)	MS2	18.4621	45	36.6924	16535	FU031521_032921_LG_SS14_TprA_KO.raw	F1	2.27	1	0.0002098	0.005593
	FALSE	High	Sequest HT (A2)	Unambiguous	TLSSSESQAGFR		1	A0A0H3BJD6	A0A0H3BJD6	0	2	0.2011	0	1	1	635.307	1269.61	1269.61	-0.64	-0.00041	HCD (High Energy Collision Dissociation)	MS2	35.205	45	30.2638	11957	FU031521_032921_LG_SS14_TprA_KO.raw	F1	1.89	1	0.0002098	0.001194
	FALSE	High	Sequest HT (A2)	Unambiguous	TLSSSESQAGFR		1	A0A0H3BJD6	A0A0H3BJD6	0	2	0.1421	0	1	1	635.307	1269.61	1269.61	0.36	0.00023	HCD (High Energy Collision Dissociation)	MS2	63.4061	45	30.5851	12106	FU031521_032921_LG_SS14_TprA_KO.raw	F1	1.97	1	0.0002098	0.00535
	FALSE	High	Sequest HT (A2)	Unambiguous	SAGAHLVGLIQR		1	A0A0H3BJD6	A0A0H3BJD6	0	3	0.7267	0	1	1	407.907	1221.71	1221.71	-0.2	-8e-05	HCD (High Energy Collision Dissociation)	MS2	57.6859	45	50.0848	26007	FU031521_032921_LG_SS14_TprA_KO.raw	F1	3	1	0.0002098	0.0007868
	FALSE	High	Sequest HT (A2)	Unambiguous	GSPVSWYNR		1	A0A0H3BJD6	A0A0H3BJD6	0	2	0.6575	0	1	1	533.259	1065.51	1065.51	-0.11	-6e-05	HCD (High Energy Collision Dissociation)	MS2	43.0548	45	45.7249	22619	FU031521_032921_LG_SS14_TprA_KO.raw	F1	1.81	1	0.00148	0.05018
High	Master Protein	A0A0H3BKN8	Uncharacterized protein OS=Treponema pallidum subsp. pallidum (strain SS14) OX=455434 GN=TPASS_0487 PE=4 SV=1	0	3.064	2	1	1	1	525	57.1	9.55	3.12	1	1
	Checked	Confidence	Identifying Node	PSM Ambiguity	Annotated Sequence	Modifications	# Proteins	Master Protein Accessions	Protein Accessions	# Missed Cleavages	Charge	DeltaScore	DeltaCn	Rank	Search Engine Rank	m/z [Da]	MH+ [Da]	Theo. MH+ [Da]	DeltaM [ppm]	Deltam/z [Da]	Activation Type	MS Order	Isolation Interference [%]	Ion Inject Time [ms]	RT [min]	First Scan	Spectrum File	File ID	XCorr	# Protein Groups	Percolator q-Value	Percolator PEP
	FALSE	High	Sequest HT (A2)	Unambiguous	VQGDEIVLSDTAR		1	A0A0H3BKN8	A0A0H3BKN8	0	2	0.5064	0	1	1	701.863	1402.72	1402.72	0.36	0.00026	HCD (High Energy Collision Dissociation)	MS2	47.8231	45	47.4651	23862	FU031521_032921_LG_SS14_TprA_KO.raw	F1	3.12	1	0.0002098	0.0008638
High	Master Protein	A0A0H3BIG1	Uncharacterized protein OS=Treponema pallidum subsp. pallidum (strain SS14) OX=455434 GN=TPASS_0463 PE=4 SV=1	0	7.944	21	2	3	2	110	11.8	4.88	7.34	2	1
	Checked	Confidence	Identifying Node	PSM Ambiguity	Annotated Sequence	Modifications	# Proteins	Master Protein Accessions	Protein Accessions	# Missed Cleavages	Charge	DeltaScore	DeltaCn	Rank	Search Engine Rank	m/z [Da]	MH+ [Da]	Theo. MH+ [Da]	DeltaM [ppm]	Deltam/z [Da]	Activation Type	MS Order	Isolation Interference [%]	Ion Inject Time [ms]	RT [min]	First Scan	Spectrum File	File ID	XCorr	# Protein Groups	Percolator q-Value	Percolator PEP
	FALSE	High	Sequest HT (A2)	Unambiguous	LETGSGSGTGcLK	C11(Carbamidomethyl)	1	A0A0H3BIG1	A0A0H3BIG1	0	2	0.8129	0	1	1	633.802	1266.6	1266.6	-2.42	-0.00154	HCD (High Energy Collision Dissociation)	MS2	14.4185	45	23.3131	7227	FU031521_032921_LG_SS14_TprA_KO.raw	F1	3.42	1	0.0002098	1.377e-05
	FALSE	High	Sequest HT (A2)	Unambiguous	VSQYEGTIGR		1	A0A0H3BIG1	A0A0H3BIG1	0	2	0.6171	0	1	1	555.282	1109.56	1109.56	-0.81	-0.00045	HCD (High Energy Collision Dissociation)	MS2	37.0774	45	27.8929	10270	FU031521_032921_LG_SS14_TprA_KO.raw	F1	2.22	1	0.0002098	0.0008261
	FALSE	High	Sequest HT (A2)	Unambiguous	VSQYEGTIGR		1	A0A0H3BIG1	A0A0H3BIG1	0	2	0.5848	0	1	1	555.285	1109.56	1109.56	2.9	0.00161	HCD (High Energy Collision Dissociation)	MS2	53.225	45	28.2384	10512	FU031521_032921_LG_SS14_TprA_KO.raw	F1	1.71	1	0.0002098	0.005044
High	Master Protein	A0A0H3BIY4	Uncharacterized protein OS=Treponema pallidum subsp. pallidum (strain SS14) OX=455434 GN=TPASS_0462 PE=4 SV=1	0	3.207	18	2	2	2	280	28.2	8.13	2.11	2	1
	Checked	Confidence	Identifying Node	PSM Ambiguity	Annotated Sequence	Modifications	# Proteins	Master Protein Accessions	Protein Accessions	# Missed Cleavages	Charge	DeltaScore	DeltaCn	Rank	Search Engine Rank	m/z [Da]	MH+ [Da]	Theo. MH+ [Da]	DeltaM [ppm]	Deltam/z [Da]	Activation Type	MS Order	Isolation Interference [%]	Ion Inject Time [ms]	RT [min]	First Scan	Spectrum File	File ID	XCorr	# Protein Groups	Percolator q-Value	Percolator PEP
	FALSE	High	Sequest HT (A2)	Unambiguous	VAHTVTNPLcIAHVK	C10(Carbamidomethyl)	1	A0A0H3BIY4	A0A0H3BIY4	0	3	0.2654	0	1	1	553.972	1659.9	1659.9	0.14	8e-05	HCD (High Energy Collision Dissociation)	MS2	68.565	45	48.6212	24794	FU031521_032921_LG_SS14_TprA_KO.raw	F1	2.11	1	0.0002098	0.006698
	FALSE	High	Sequest HT (A2)	Unambiguous	IGGSDNPFLQmPcELSSGSSGGGGGGSGSSSDGGIK	M11(Oxidation); C13(Carbamidomethyl)	1	A0A0H3BIY4	A0A0H3BIY4	0	3	0.8684	0	1	1	1106.15	3316.44	3316.43	1.49	0.00165	HCD (High Energy Collision Dissociation)	MS2	42.9564	45	65.4739	39472	FU031521_032921_LG_SS14_TprA_KO.raw	F1	1.52	1	0.002509	0.09273
High	Master Protein	A0A0H3BIX9	Uncharacterized protein OS=Treponema pallidum subsp. pallidum (strain SS14) OX=455434 GN=TPASS_0457 PE=4 SV=1	0	12.557	12	5	5	5	593	65.5	9.32	13.86	5	1
	Checked	Confidence	Identifying Node	PSM Ambiguity	Annotated Sequence	Modifications	# Proteins	Master Protein Accessions	Protein Accessions	# Missed Cleavages	Charge	DeltaScore	DeltaCn	Rank	Search Engine Rank	m/z [Da]	MH+ [Da]	Theo. MH+ [Da]	DeltaM [ppm]	Deltam/z [Da]	Activation Type	MS Order	Isolation Interference [%]	Ion Inject Time [ms]	RT [min]	First Scan	Spectrum File	File ID	XCorr	# Protein Groups	Percolator q-Value	Percolator PEP
	FALSE	High	Sequest HT (A2)	Unambiguous	VEAYVIAATDHLAVR		1	A0A0H3BIX9	A0A0H3BIX9	0	3	0.3864	0	1	1	543.299	1627.88	1627.88	0.53	0.00029	HCD (High Energy Collision Dissociation)	MS2	80.7737	45	65.5061	39501	FU031521_032921_LG_SS14_TprA_KO.raw	F1	2.95	1	0.0002098	0.0002618
	FALSE	High	Sequest HT (A2)	Unambiguous	AAVFLPYFDR		1	A0A0H3BIX9	A0A0H3BIX9	0	2	0.4512	0	1	1	599.818	1198.63	1198.63	2.33	0.00139	HCD (High Energy Collision Dissociation)	MS2	20.0063	45	82.1242	53383	FU031521_032921_LG_SS14_TprA_KO.raw	F1	2.97	1	0.0002098	0.0007633
	FALSE	High	Sequest HT (A2)	Unambiguous	HmHTGAPVcIR	M2(Oxidation); C9(Carbamidomethyl)	1	A0A0H3BIX9	A0A0H3BIX9	0	3	0.6184	0	1	1	432.21	1294.62	1294.61	0.87	0.00038	HCD (High Energy Collision Dissociation)	MS2	44.6742	45	20.6164	5397	FU031521_032921_LG_SS14_TprA_KO.raw	F1	2.28	1	0.0002098	0.004853
	FALSE	High	Sequest HT (A2)	Unambiguous	YLGYLPHAGYQTGYVR		1	A0A0H3BIX9	A0A0H3BIX9	0	3	0.3923	0	1	1	619.981	1857.93	1857.93	0.03	2e-05	HCD (High Energy Collision Dissociation)	MS2	45.0724	40.718	59.4346	33987	FU031521_032921_LG_SS14_TprA_KO.raw	F1	2.6	1	0.0005885	0.01707
	FALSE	High	Sequest HT (A2)	Unambiguous	ESASLYVQLSAPTAVEmQGK	M17(Oxidation)	1	A0A0H3BIX9	A0A0H3BIX9	0	2	0.4691	0	1	1	1063.03	2125.05	2125.05	-1.4	-0.00149	HCD (High Energy Collision Dissociation)	MS2	54.5586	45	67.4439	41226	FU031521_032921_LG_SS14_TprA_KO.raw	F1	3.07	1	0.0005885	0.01675
High	Master Protein	A0A0H3BKJ1	Uncharacterized protein OS=Treponema pallidum subsp. pallidum (strain SS14) OX=455434 GN=TPASS_0455 PE=4 SV=1	0	48.289	58	15	19	15	334	38.9	8.92	49.07	15	1
	Checked	Confidence	Identifying Node	PSM Ambiguity	Annotated Sequence	Modifications	# Proteins	Master Protein Accessions	Protein Accessions	# Missed Cleavages	Charge	DeltaScore	DeltaCn	Rank	Search Engine Rank	m/z [Da]	MH+ [Da]	Theo. MH+ [Da]	DeltaM [ppm]	Deltam/z [Da]	Activation Type	MS Order	Isolation Interference [%]	Ion Inject Time [ms]	RT [min]	First Scan	Spectrum File	File ID	XCorr	# Protein Groups	Percolator q-Value	Percolator PEP
	FALSE	High	Sequest HT (A2)	Unambiguous	VDKDIAAIPVEFR		1	A0A0H3BKJ1	A0A0H3BKJ1	1	3	0.5851	0	1	1	491.608	1472.81	1472.81	-0.12	-6e-05	HCD (High Energy Collision Dissociation)	MS2	5.72251	45	65.6839	39663	FU031521_032921_LG_SS14_TprA_KO.raw	F1	2.41	1	0.0002098	0.001016
	FALSE	High	Sequest HT (A2)	Unambiguous	VDKDIAAIPVEFR		1	A0A0H3BKJ1	A0A0H3BKJ1	1	2	0.3831	0	1	1	736.909	1472.81	1472.81	0.44	0.00033	HCD (High Energy Collision Dissociation)	MS2	0	45	65.4562	39453	FU031521_032921_LG_SS14_TprA_KO.raw	F1	3.08	1	0.0002098	0.001676
	FALSE	High	Sequest HT (A2)	Unambiguous	VDKDIAAIPVEFR		1	A0A0H3BKJ1	A0A0H3BKJ1	1	3	0.66	0	1	1	491.608	1472.81	1472.81	-0.66	-0.00032	HCD (High Energy Collision Dissociation)	MS2	41.8746	45	65.3489	39347	FU031521_032921_LG_SS14_TprA_KO.raw	F1	2.5	1	0.0002098	0.0006351
	FALSE	High	Sequest HT (A2)	Unambiguous	TIYFPGTHESEPIWVK		1	A0A0H3BKJ1	A0A0H3BKJ1	0	3	0.6426	0	1	1	635.325	1903.96	1903.96	0.64	0.0004	HCD (High Energy Collision Dissociation)	MS2	71.4117	31.458	72.912	46011	FU031521_032921_LG_SS14_TprA_KO.raw	F1	3.05	1	0.0002098	0.0001819
	FALSE	High	Sequest HT (A2)	Unambiguous	FFLYLDLAK		1	A0A0H3BKJ1	A0A0H3BKJ1	0	2	0.7075	0	1	1	565.318	1129.63	1129.63	0.35	0.0002	HCD (High Energy Collision Dissociation)	MS2	0	45	92.8579	60997	FU031521_032921_LG_SS14_TprA_KO.raw	F1	2.12	1	0.0002098	0.001593
	FALSE	High	Sequest HT (A2)	Unambiguous	DGIWYVHDYVVENLGTE		1	A0A0H3BKJ1	A0A0H3BKJ1	0	2	0.5303	0	1	1	1004.97	2008.93	2008.93	0.1	0.0001	HCD (High Energy Collision Dissociation)	MS2	37.0473	45	88.7513	57997	FU031521_032921_LG_SS14_TprA_KO.raw	F1	3.79	1	0.0002098	0.0001776
	FALSE	High	Sequest HT (A2)	Unambiguous	TGDEDHLASNTLTLEVQPAPAAAALGALPVSPPVGEVLQPQR		1	A0A0H3BKJ1	A0A0H3BKJ1	0	4	0.78	0	1	1	1058.31	4230.2	4230.2	-0.03	-3e-05	HCD (High Energy Collision Dissociation)	MS2	0	45	98.7612	64766	FU031521_032921_LG_SS14_TprA_KO.raw	F1	5.09	1	0.0002098	1.561e-05
	FALSE	High	Sequest HT (A2)	Unambiguous	EISLEPGESYSFVENVK		1	A0A0H3BKJ1	A0A0H3BKJ1	0	2	0.6117	0	1	1	963.97	1926.93	1926.93	-0.06	-6e-05	HCD (High Energy Collision Dissociation)	MS2	0	37.123	75.0868	47858	FU031521_032921_LG_SS14_TprA_KO.raw	F1	4.43	1	0.0002098	2.756e-07
	FALSE	High	Sequest HT (A2)	Unambiguous	FTYHLSSR		1	A0A0H3BKJ1	A0A0H3BKJ1	0	2	0.4528	0	1	1	505.758	1010.51	1010.51	3.32	0.00168	HCD (High Energy Collision Dissociation)	MS2	34.8565	45	34.343	14735	FU031521_032921_LG_SS14_TprA_KO.raw	F1	2.12	1	0.0002098	0.01007
	FALSE	High	Sequest HT (A2)	Unambiguous	FNAESEAGR		1	A0A0H3BKJ1	A0A0H3BKJ1	0	2	0.2511	0	1	1	490.725	980.443	980.443	-0.19	-9e-05	HCD (High Energy Collision Dissociation)	MS2	27.5455	45	19.9896	4966	FU031521_032921_LG_SS14_TprA_KO.raw	F1	2.31	1	0.0002098	0.00482
	FALSE	High	Sequest HT (A2)	Unambiguous	TVYTATDAEVR		1	A0A0H3BKJ1	A0A0H3BKJ1	0	2	0.4506	0	1	1	613.307	1225.61	1225.61	0.84	0.00051	HCD (High Energy Collision Dissociation)	MS2	39.2966	45	32.402	13302	FU031521_032921_LG_SS14_TprA_KO.raw	F1	2.53	1	0.0002098	0.0003106
	FALSE	High	Sequest HT (A2)	Unambiguous	VSLTNTGKDTLR		1	A0A0H3BKJ1	A0A0H3BKJ1	1	2	0.6574	0	1	1	652.862	1304.72	1304.72	-0.35	-0.00023	HCD (High Energy Collision Dissociation)	MS2	33.9657	45	32.1475	13091	FU031521_032921_LG_SS14_TprA_KO.raw	F1	2.89	1	0.0002098	0.001497
	FALSE	High	Sequest HT (A2)	Unambiguous	YNmIDTYK	M3(Oxidation)	1	A0A0H3BKJ1	A0A0H3BKJ1	0	2	1	0	1	1	532.242	1063.48	1063.48	0.95	0.00051	HCD (High Energy Collision Dissociation)	MS2	20.6562	45	28.6084	10815	FU031521_032921_LG_SS14_TprA_KO.raw	F1	2.19	1	0.0002098	0.002993
	FALSE	High	Sequest HT (A2)	Unambiguous	YNmIDTYK	M3(Oxidation)	1	A0A0H3BKJ1	A0A0H3BKJ1	0	2	1	0	1	1	532.242	1063.48	1063.48	0.7	0.00037	HCD (High Energy Collision Dissociation)	MS2	19.7069	45	29.1321	11192	FU031521_032921_LG_SS14_TprA_KO.raw	F1	1.94	1	0.0002098	0.001284
	FALSE	High	Sequest HT (A2)	Unambiguous	VIEYVLNAR		1	A0A0H3BKJ1	A0A0H3BKJ1	0	2	0.5962	0	1	1	538.809	1076.61	1076.61	0.22	0.00012	HCD (High Energy Collision Dissociation)	MS2	21.4237	34.823	53.467	28754	FU031521_032921_LG_SS14_TprA_KO.raw	F1	2.6	1	0.0002098	0.001128
	FALSE	High	Sequest HT (A2)	Unambiguous	YNmIDTYKHELR	M3(Oxidation)	1	A0A0H3BKJ1	A0A0H3BKJ1	1	3	0.4216	0	1	1	533.593	1598.77	1598.76	1.17	0.00062	HCD (High Energy Collision Dissociation)	MS2	65.0316	45	36.017	16052	FU031521_032921_LG_SS14_TprA_KO.raw	F1	2.04	1	0.0004122	0.0142
	FALSE	High	Sequest HT (A2)	Unambiguous	TFSVDFSIR		1	A0A0H3BKJ1	A0A0H3BKJ1	0	2	0.4892	0	1	1	536.277	1071.55	1071.55	0.05	3e-05	HCD (High Energy Collision Dissociation)	MS2	31.491	33.686	72.0541	45241	FU031521_032921_LG_SS14_TprA_KO.raw	F1	1.86	1	0.00148	0.04612
	FALSE	High	Sequest HT (A2)	Unambiguous	ALAHTDEWIR		1	A0A0H3BKJ1	A0A0H3BKJ1	0	2	0.5915	0	1	1	606.311	1211.62	1211.62	-0.99	-0.0006	HCD (High Energy Collision Dissociation)	MS2	0	21.76	43.7083	21143	FU031521_032921_LG_SS14_TprA_KO.raw	F1	2.13	1	0.003205	0.1018
	FALSE	High	Sequest HT (A2)	Unambiguous	TFSVDFSIR		1	A0A0H3BKJ1	A0A0H3BKJ1	0	2	0.1712	0	1	1	536.277	1071.55	1071.55	-0.63	-0.00034	HCD (High Energy Collision Dissociation)	MS2	54.1683	45	72.4239	45561	FU031521_032921_LG_SS14_TprA_KO.raw	F1	1.11	1	0.006827	0.2063
High	Master Protein	A0A0H3BJ84	Uncharacterized protein OS=Treponema pallidum subsp. pallidum (strain SS14) OX=455434 GN=TPASS_0454 PE=4 SV=1	0	19.619	35	5	6	5	229	24.9	5.99	19.27	5	1
	Checked	Confidence	Identifying Node	PSM Ambiguity	Annotated Sequence	Modifications	# Proteins	Master Protein Accessions	Protein Accessions	# Missed Cleavages	Charge	DeltaScore	DeltaCn	Rank	Search Engine Rank	m/z [Da]	MH+ [Da]	Theo. MH+ [Da]	DeltaM [ppm]	Deltam/z [Da]	Activation Type	MS Order	Isolation Interference [%]	Ion Inject Time [ms]	RT [min]	First Scan	Spectrum File	File ID	XCorr	# Protein Groups	Percolator q-Value	Percolator PEP
	FALSE	High	Sequest HT (A2)	Unambiguous	VILLVNTPSSSLSAR		1	A0A0H3BJ84	A0A0H3BJ84	0	2	0.781	0	1	1	778.953	1556.9	1556.9	-0.6	-0.00047	HCD (High Energy Collision Dissociation)	MS2	0	45	68.0282	41769	FU031521_032921_LG_SS14_TprA_KO.raw	F1	3.15	1	0.0002098	5.794e-05
	FALSE	High	Sequest HT (A2)	Unambiguous	QVAQAGVHALIDYTLSPEEGR		1	A0A0H3BJ84	A0A0H3BJ84	0	3	0.5215	0	1	1	752.053	2254.15	2254.15	-0.39	-0.00029	HCD (High Energy Collision Dissociation)	MS2	53.5885	45	74.8642	47683	FU031521_032921_LG_SS14_TprA_KO.raw	F1	3.72	1	0.0002098	0.00242
	FALSE	High	Sequest HT (A2)	Unambiguous	FIDPDASLVHAVR		1	A0A0H3BJ84	A0A0H3BJ84	0	3	0.7021	0	1	1	480.593	1439.76	1439.76	-0.12	-6e-05	HCD (High Energy Collision Dissociation)	MS2	40.9224	38.771	60.5428	34988	FU031521_032921_LG_SS14_TprA_KO.raw	F1	2.82	1	0.0002098	0.0001263
	FALSE	High	Sequest HT (A2)	Unambiguous	ALDNmEEIQPQLLFINASDFPR	M5(Oxidation)	1	A0A0H3BJ84	A0A0H3BJ84	0	3	0.6434	0	1	1	859.76	2577.27	2577.27	0.15	0.00013	HCD (High Energy Collision Dissociation)	MS2	0	45	99.7116	65502	FU031521_032921_LG_SS14_TprA_KO.raw	F1	5.72	1	0.0002098	8.249e-07
	FALSE	High	Sequest HT (A2)	Unambiguous	VAHDILGVR		1	A0A0H3BJ84	A0A0H3BJ84	0	2	0.5231	0	1	1	490.288	979.569	979.568	0.38	0.00018	HCD (High Energy Collision Dissociation)	MS2	34.3298	45	37.3115	16980	FU031521_032921_LG_SS14_TprA_KO.raw	F1	1.95	1	0.0004122	0.01505
	FALSE	High	Sequest HT (A2)	Unambiguous	FIDPDASLVHAVR		1	A0A0H3BJ84	A0A0H3BJ84	0	2	0.3717	0	1	1	720.386	1439.76	1439.76	0.27	0.0002	HCD (High Energy Collision Dissociation)	MS2	40.5789	43.689	60.6596	35101	FU031521_032921_LG_SS14_TprA_KO.raw	F1	1.91	1	0.003352	0.1094
High	Master Protein	A0A0H3BIF4	Uncharacterized protein OS=Treponema pallidum subsp. pallidum (strain SS14) OX=455434 GN=TPASS_0453 PE=4 SV=1	0	97.591	71	14	31	14	287	32	9.2	106.74	14	1
	Checked	Confidence	Identifying Node	PSM Ambiguity	Annotated Sequence	Modifications	# Proteins	Master Protein Accessions	Protein Accessions	# Missed Cleavages	Charge	DeltaScore	DeltaCn	Rank	Search Engine Rank	m/z [Da]	MH+ [Da]	Theo. MH+ [Da]	DeltaM [ppm]	Deltam/z [Da]	Activation Type	MS Order	Isolation Interference [%]	Ion Inject Time [ms]	RT [min]	First Scan	Spectrum File	File ID	XCorr	# Protein Groups	Percolator q-Value	Percolator PEP
	FALSE	High	Sequest HT (A2)	Unambiguous	TTAVYGAFFAR		1	A0A0H3BIF4	A0A0H3BIF4	0	2	0.6113	0	1	1	602.312	1203.62	1203.62	0.42	0.00025	HCD (High Energy Collision Dissociation)	MS2	19.7462	45	68.5131	42227	FU031521_032921_LG_SS14_TprA_KO.raw	F1	3.19	1	0.0002098	0.0001959
	FALSE	High	Sequest HT (A2)	Unambiguous	TTAVYGAFFAR		1	A0A0H3BIF4	A0A0H3BIF4	0	2	0.6505	0	1	1	602.312	1203.62	1203.62	0.2	0.00012	HCD (High Energy Collision Dissociation)	MS2	4.04605	9.014	68.8541	42521	FU031521_032921_LG_SS14_TprA_KO.raw	F1	3.09	1	0.0002098	0.0001782
	FALSE	High	Sequest HT (A2)	Unambiguous	EcTSEGTSQTVALYIK	C2(Carbamidomethyl)	1	A0A0H3BIF4	A0A0H3BIF4	0	2	0.844	0	1	1	893.93	1786.85	1786.85	-0.09	-8e-05	HCD (High Energy Collision Dissociation)	MS2	7.18153	23.058	57.7528	32558	FU031521_032921_LG_SS14_TprA_KO.raw	F1	4.36	1	0.0002098	4.815e-08
	FALSE	High	Sequest HT (A2)	Unambiguous	EcTSEGTSQTVALYIK	C2(Carbamidomethyl)	1	A0A0H3BIF4	A0A0H3BIF4	0	3	0.4819	0	1	1	596.289	1786.85	1786.85	0.25	0.00015	HCD (High Energy Collision Dissociation)	MS2	44.9497	28.811	57.6703	32482	FU031521_032921_LG_SS14_TprA_KO.raw	F1	2.76	1	0.0002098	0.001597
	FALSE	High	Sequest HT (A2)	Unambiguous	LIIEDGTISAER		1	A0A0H3BIF4	A0A0H3BIF4	0	2	0.4789	0	1	1	658.856	1316.71	1316.71	-0.3	-0.0002	HCD (High Energy Collision Dissociation)	MS2	9.03551	33.318	54.8422	29967	FU031521_032921_LG_SS14_TprA_KO.raw	F1	3.32	1	0.0002098	0.0002661
	FALSE	High	Sequest HT (A2)	Unambiguous	FEKEcTSEGTSQTVALYIK	C5(Carbamidomethyl)	1	A0A0H3BIF4	A0A0H3BIF4	1	3	0.7188	0	1	1	731.025	2191.06	2191.06	0.25	0.00018	HCD (High Energy Collision Dissociation)	MS2	12.4903	45	55.2975	30322	FU031521_032921_LG_SS14_TprA_KO.raw	F1	4.48	1	0.0002098	3.028e-06
	FALSE	High	Sequest HT (A2)	Unambiguous	EcTSEGTSQTVALYIK	C2(Carbamidomethyl)	1	A0A0H3BIF4	A0A0H3BIF4	0	2	0.7224	0	1	1	893.931	1786.86	1786.85	1.34	0.0012	HCD (High Energy Collision Dissociation)	MS2	53.732	45	57.4138	32243	FU031521_032921_LG_SS14_TprA_KO.raw	F1	2.63	1	0.0002098	0.002211
	FALSE	High	Sequest HT (A2)	Unambiguous	LASVISSLYSK		1	A0A0H3BIF4	A0A0H3BIF4	0	2	0.8197	0	1	1	584.335	1167.66	1167.66	0.05	3e-05	HCD (High Energy Collision Dissociation)	MS2	10.4939	7.319	64.4541	38514	FU031521_032921_LG_SS14_TprA_KO.raw	F1	3.05	1	0.0002098	8.532e-05
	FALSE	High	Sequest HT (A2)	Unambiguous	ASVDPLGVVGSGADVYLYFPVAGNENLISR		1	A0A0H3BIF4	A0A0H3BIF4	0	3	0.7302	0	1	1	1027.2	3079.58	3079.57	0.52	0.00054	HCD (High Energy Collision Dissociation)	MS2	8.89452	44.512	101.395	67182	FU031521_032921_LG_SS14_TprA_KO.raw	F1	6.19	1	0.0002098	6.479e-10
	FALSE	High	Sequest HT (A2)	Unambiguous	LFGSGSYPYAFTNLIFSR		1	A0A0H3BIF4	A0A0H3BIF4	0	2	0.6524	0	1	1	1020.51	2040.02	2040.02	-2.32	-0.00236	HCD (High Energy Collision Dissociation)	MS2	0	45	101.505	67245	FU031521_032921_LG_SS14_TprA_KO.raw	F1	4.89	1	0.0002098	1.831e-07
	FALSE	High	Sequest HT (A2)	Unambiguous	LLNFPQLNLPLGAmELYLTAR	M14(Oxidation)	1	A0A0H3BIF4	A0A0H3BIF4	0	2	0.748	0	1	1	1202.16	2403.31	2403.31	-1.95	-0.00235	HCD (High Energy Collision Dissociation)	MS2	62.9209	45	102.064	67675	FU031521_032921_LG_SS14_TprA_KO.raw	F1	4.96	1	0.0002098	4.747e-07
	FALSE	High	Sequest HT (A2)	Unambiguous	LLNFPQLNLPLGAmELYLTAR	M14(Oxidation)	1	A0A0H3BIF4	A0A0H3BIF4	0	3	0.7968	0	1	1	801.774	2403.31	2403.31	-0.97	-0.00078	HCD (High Energy Collision Dissociation)	MS2	58.0444	45	102.03	67660	FU031521_032921_LG_SS14_TprA_KO.raw	F1	5.71	1	0.0002098	8.532e-09
	FALSE	High	Sequest HT (A2)	Unambiguous	INFPIQFLISR		1	A0A0H3BIF4	A0A0H3BIF4	0	2	0.6765	0	1	1	674.393	1347.78	1347.78	-0.19	-0.00013	HCD (High Energy Collision Dissociation)	MS2	0	45	100.501	66332	FU031521_032921_LG_SS14_TprA_KO.raw	F1	3.06	1	0.0002098	5.895e-06
	FALSE	High	Sequest HT (A2)	Unambiguous	RNEYLYTLSLQLGNAK		1	A0A0H3BIF4	A0A0H3BIF4	1	2	0.3389	0	1	1	942.004	1883	1883	-0.86	-0.00081	HCD (High Energy Collision Dissociation)	MS2	20.3396	45	75.7305	48393	FU031521_032921_LG_SS14_TprA_KO.raw	F1	3.01	1	0.0002098	0.002233
	FALSE	High	Sequest HT (A2)	Unambiguous	RNEYLYTLSLQLGNAK		1	A0A0H3BIF4	A0A0H3BIF4	1	3	0.378	0	1	1	628.339	1883	1883	-0.03	-2e-05	HCD (High Energy Collision Dissociation)	MS2	70.4528	45	75.6103	48288	FU031521_032921_LG_SS14_TprA_KO.raw	F1	3.73	1	0.0002098	0.001682
	FALSE	High	Sequest HT (A2)	Unambiguous	RNEYLYTLSLQLGNAK		1	A0A0H3BIF4	A0A0H3BIF4	1	3	0.6318	0	1	1	628.339	1883	1883	0.09	6e-05	HCD (High Energy Collision Dissociation)	MS2	5.26872	45	75.9473	48552	FU031521_032921_LG_SS14_TprA_KO.raw	F1	5.54	1	0.0002098	3.931e-07
	FALSE	High	Sequest HT (A2)	Unambiguous	TEHGITYYESEHTDVSIPAPHFScVIFGSSK	C24(Carbamidomethyl)	1	A0A0H3BIF4	A0A0H3BIF4	0	4	0.8143	0	1	1	874.659	3495.62	3495.62	-0.01	-1e-05	HCD (High Energy Collision Dissociation)	MS2	37.7901	38.603	77.273	49611	FU031521_032921_LG_SS14_TprA_KO.raw	F1	2.37	1	0.0002098	0.0002486
	FALSE	High	Sequest HT (A2)	Unambiguous	TEHGITYYESEHTDVSIPAPHFScVIFGSSK	C24(Carbamidomethyl)	1	A0A0H3BIF4	A0A0H3BIF4	0	5	0.4796	0	1	1	699.929	3495.62	3495.62	-0.28	-0.0002	HCD (High Energy Collision Dissociation)	MS2	0	45	77.0963	49457	FU031521_032921_LG_SS14_TprA_KO.raw	F1	4.65	1	0.0002098	9.712e-09
	FALSE	High	Sequest HT (A2)	Unambiguous	NEYLYTLSLQLGNAK		1	A0A0H3BIF4	A0A0H3BIF4	0	2	0.4775	0	1	1	863.955	1726.9	1726.9	1.55	0.00134	HCD (High Energy Collision Dissociation)	MS2	53.0619	45	83.078	54034	FU031521_032921_LG_SS14_TprA_KO.raw	F1	3.33	1	0.0002098	0.0006369
	FALSE	High	Sequest HT (A2)	Unambiguous	LVNPDRPQLPPR		1	A0A0H3BIF4	A0A0H3BIF4	0	3	1	0	1	1	467.937	1401.79	1401.8	-0.83	-0.00039	HCD (High Energy Collision Dissociation)	MS2	13.4546	45	38.6109	17867	FU031521_032921_LG_SS14_TprA_KO.raw	F1	3.23	1	0.0002098	0.001457
	FALSE	High	Sequest HT (A2)	Unambiguous	LVNPDRPQLPPR		1	A0A0H3BIF4	A0A0H3BIF4	0	3	1	0	1	1	467.937	1401.8	1401.8	-0.24	-0.00011	HCD (High Energy Collision Dissociation)	MS2	39.5508	45	38.267	17647	FU031521_032921_LG_SS14_TprA_KO.raw	F1	2.28	1	0.0002098	0.00378
	FALSE	High	Sequest HT (A2)	Unambiguous	LVNPDRPQLPPR		1	A0A0H3BIF4	A0A0H3BIF4	0	3	1	0	1	1	467.937	1401.8	1401.8	-0.42	-0.00019	HCD (High Energy Collision Dissociation)	MS2	44.5856	45	39.7745	18812	FU031521_032921_LG_SS14_TprA_KO.raw	F1	2.74	1	0.0002098	0.003605
	FALSE	High	Sequest HT (A2)	Unambiguous	LVNPDRPQLPPR		1	A0A0H3BIF4	A0A0H3BIF4	0	3	1	0	1	1	467.937	1401.8	1401.8	-0.29	-0.00014	HCD (High Energy Collision Dissociation)	MS2	29.9114	29.763	39.4247	18544	FU031521_032921_LG_SS14_TprA_KO.raw	F1	2.53	1	0.0002098	0.01072
	FALSE	High	Sequest HT (A2)	Unambiguous	VLNAHIHVEGDR		1	A0A0H3BIF4	A0A0H3BIF4	0	2	0.5836	0	1	1	680.363	1359.72	1359.71	4.08	0.00277	HCD (High Energy Collision Dissociation)	MS2	13.5904	45	29.7391	11603	FU031521_032921_LG_SS14_TprA_KO.raw	F1	2.81	1	0.0002098	0.0004799
	FALSE	High	Sequest HT (A2)	Unambiguous	VLNAHIHVEGDR		1	A0A0H3BIF4	A0A0H3BIF4	0	3	0.5675	0	1	1	453.908	1359.71	1359.71	-1.62	-0.00074	HCD (High Energy Collision Dissociation)	MS2	13.5976	45	29.6485	11546	FU031521_032921_LG_SS14_TprA_KO.raw	F1	2.89	1	0.0002098	4.485e-05
	FALSE	High	Sequest HT (A2)	Unambiguous	LIIEDGTISAER		1	A0A0H3BIF4	A0A0H3BIF4	0	2	0.5426	0	1	1	658.856	1316.7	1316.71	-0.8	-0.00052	HCD (High Energy Collision Dissociation)	MS2	25.1095	45	52.0127	27561	FU031521_032921_LG_SS14_TprA_KO.raw	F1	3.17	1	0.0002098	0.0001309
	FALSE	High	Sequest HT (A2)	Unambiguous	LIIEDGTISAER		1	A0A0H3BIF4	A0A0H3BIF4	0	2	0.6218	0	1	1	658.856	1316.71	1316.71	-0.12	-8e-05	HCD (High Energy Collision Dissociation)	MS2	25.9097	9.145	54.4991	29685	FU031521_032921_LG_SS14_TprA_KO.raw	F1	3.57	1	0.0002098	6.046e-05
	FALSE	High	Sequest HT (A2)	Unambiguous	RNEYLYTLSLQLGNAK		1	A0A0H3BIF4	A0A0H3BIF4	1	3	0.3882	0	1	1	628.338	1883	1883	-1.45	-0.00091	HCD (High Energy Collision Dissociation)	MS2	83.5921	45	76.308	48837	FU031521_032921_LG_SS14_TprA_KO.raw	F1	4.07	1	0.0004122	0.01421
	FALSE	High	Sequest HT (A2)	Unambiguous	LVNPDRPQLPPR		1	A0A0H3BIF4	A0A0H3BIF4	0	3	0.8269	0	1	1	467.938	1401.8	1401.8	1.6	0.00075	HCD (High Energy Collision Dissociation)	MS2	26.4436	45	39.0883	18266	FU031521_032921_LG_SS14_TprA_KO.raw	F1	2.6	1	0.0004122	0.0155
	FALSE	High	Sequest HT (A2)	Unambiguous	LVNPDRPQLPPR		1	A0A0H3BIF4	A0A0H3BIF4	0	3	0.6481	0	1	1	467.937	1401.8	1401.8	0.02	1e-05	HCD (High Energy Collision Dissociation)	MS2	49.6484	45	37.7336	17262	FU031521_032921_LG_SS14_TprA_KO.raw	F1	2.33	1	0.001814	0.06259
	FALSE	High	Sequest HT (A2)	Unambiguous	LVNPDRPQLPPR		1	A0A0H3BIF4	A0A0H3BIF4	0	3	0.6342	0	1	1	467.937	1401.8	1401.8	0.93	0.00044	HCD (High Energy Collision Dissociation)	MS2	71.2253	45	37.2454	16931	FU031521_032921_LG_SS14_TprA_KO.raw	F1	2.57	1	0.001814	0.07306
High	Master Protein	A0A0H3BIF0	Uncharacterized protein OS=Treponema pallidum subsp. pallidum (strain SS14) OX=455434 GN=TPASS_0447 PE=4 SV=1	0	5.881	7	2	2	2	374	43.1	7.62	4.77	2	1
	Checked	Confidence	Identifying Node	PSM Ambiguity	Annotated Sequence	Modifications	# Proteins	Master Protein Accessions	Protein Accessions	# Missed Cleavages	Charge	DeltaScore	DeltaCn	Rank	Search Engine Rank	m/z [Da]	MH+ [Da]	Theo. MH+ [Da]	DeltaM [ppm]	Deltam/z [Da]	Activation Type	MS Order	Isolation Interference [%]	Ion Inject Time [ms]	RT [min]	First Scan	Spectrum File	File ID	XCorr	# Protein Groups	Percolator q-Value	Percolator PEP
	FALSE	High	Sequest HT (A2)	Unambiguous	VFEGEGEYAQALQHYR		1	A0A0H3BIF0	A0A0H3BIF0	0	3	0.767	0	1	1	632.968	1896.89	1896.89	0.34	0.00022	HCD (High Energy Collision Dissociation)	MS2	37.3558	45	60.7995	35231	FU031521_032921_LG_SS14_TprA_KO.raw	F1	3.09	1	0.0002098	8.735e-05
	FALSE	High	Sequest HT (A2)	Unambiguous	AYQELTEmYVR	M8(Oxidation)	1	A0A0H3BIF0	A0A0H3BIF0	0	2	0.2083	0	1	1	709.836	1418.66	1418.66	1.21	0.00086	HCD (High Energy Collision Dissociation)	MS2	34.1096	45	50.9512	26704	FU031521_032921_LG_SS14_TprA_KO.raw	F1	1.68	1	0.0004122	0.01505
High	Master Protein	A0A0H3BKI0	Uncharacterized protein OS=Treponema pallidum subsp. pallidum (strain SS14) OX=455434 GN=TPASS_0444 PE=4 SV=1	0	4.34	4	1	1	1	342	36.6	10.18	3.5	1	1
	Checked	Confidence	Identifying Node	PSM Ambiguity	Annotated Sequence	Modifications	# Proteins	Master Protein Accessions	Protein Accessions	# Missed Cleavages	Charge	DeltaScore	DeltaCn	Rank	Search Engine Rank	m/z [Da]	MH+ [Da]	Theo. MH+ [Da]	DeltaM [ppm]	Deltam/z [Da]	Activation Type	MS Order	Isolation Interference [%]	Ion Inject Time [ms]	RT [min]	First Scan	Spectrum File	File ID	XCorr	# Protein Groups	Percolator q-Value	Percolator PEP
	FALSE	High	Sequest HT (A2)	Unambiguous	GYGQVLFVESAGK		1	A0A0H3BKI0	A0A0H3BKI0	0	2	0.5743	0	1	1	677.854	1354.7	1354.7	0.63	0.00043	HCD (High Energy Collision Dissociation)	MS2	42.1627	45	63.313	37438	FU031521_032921_LG_SS14_TprA_KO.raw	F1	3.5	1	0.0002098	4.574e-05
High	Master Protein	A0A0H3BJ77	Uncharacterized protein OS=Treponema pallidum subsp. pallidum (strain SS14) OX=455434 GN=TPASS_0443 PE=4 SV=1	0	59.885	46	14	21	14	284	33	8.75	56.95	14	1
	Checked	Confidence	Identifying Node	PSM Ambiguity	Annotated Sequence	Modifications	# Proteins	Master Protein Accessions	Protein Accessions	# Missed Cleavages	Charge	DeltaScore	DeltaCn	Rank	Search Engine Rank	m/z [Da]	MH+ [Da]	Theo. MH+ [Da]	DeltaM [ppm]	Deltam/z [Da]	Activation Type	MS Order	Isolation Interference [%]	Ion Inject Time [ms]	RT [min]	First Scan	Spectrum File	File ID	XCorr	# Protein Groups	Percolator q-Value	Percolator PEP
	FALSE	High	Sequest HT (A2)	Unambiguous	EKNILELIR		1	A0A0H3BJ77	A0A0H3BJ77	1	2	0.585	0	1	1	564.343	1127.68	1127.68	0.08	4e-05	HCD (High Energy Collision Dissociation)	MS2	60.9482	39.396	67.7597	41540	FU031521_032921_LG_SS14_TprA_KO.raw	F1	2	1	0.0002098	0.009874
	FALSE	High	Sequest HT (A2)	Unambiguous	LAVcYLHALR	C4(Carbamidomethyl)	1	A0A0H3BJ77	A0A0H3BJ77	0	3	0.7597	0	1	1	405.894	1215.67	1215.67	-0.46	-0.00019	HCD (High Energy Collision Dissociation)	MS2	26.377	45	57.8011	32609	FU031521_032921_LG_SS14_TprA_KO.raw	F1	2.83	1	0.0002098	0.002682
	FALSE	High	Sequest HT (A2)	Unambiguous	YQTQVVVVGGKQEDLLNEAR		1	A0A0H3BJ77	A0A0H3BJ77	1	3	0.552	0	1	1	749.397	2246.18	2246.18	0.12	9e-05	HCD (High Energy Collision Dissociation)	MS2	21.2902	45	59.3832	33931	FU031521_032921_LG_SS14_TprA_KO.raw	F1	3.75	1	0.0002098	2.208e-07
	FALSE	High	Sequest HT (A2)	Unambiguous	LALVDDmIYLSTLYAAK	M7(Oxidation)	1	A0A0H3BJ77	A0A0H3BJ77	0	2	0.742	0	1	1	958.507	1916.01	1916.01	-0.59	-0.00056	HCD (High Energy Collision Dissociation)	MS2	0	45	93.1612	61134	FU031521_032921_LG_SS14_TprA_KO.raw	F1	4.38	1	0.0002098	9.396e-08
	FALSE	High	Sequest HT (A2)	Unambiguous	LALVDDmIYLSTLYAAK	M7(Oxidation)	1	A0A0H3BJ77	A0A0H3BJ77	0	2	0.7094	0	1	1	958.506	1916.01	1916.01	-1.48	-0.00142	HCD (High Energy Collision Dissociation)	MS2	0	45	92.8161	60973	FU031521_032921_LG_SS14_TprA_KO.raw	F1	3.2	1	0.0002098	1.356e-05
	FALSE	High	Sequest HT (A2)	Unambiguous	NILDLANSSEIGLNPQADEYETVVYHLR		1	A0A0H3BJ77	A0A0H3BJ77	0	3	0.8145	0	1	1	1058.53	3173.57	3173.57	-1.78	-0.00189	HCD (High Energy Collision Dissociation)	MS2	0	45	95.594	62806	FU031521_032921_LG_SS14_TprA_KO.raw	F1	3.99	1	0.0002098	9.827e-05
	FALSE	High	Sequest HT (A2)	Unambiguous	NILDLANSSEIGLNPQADEYETVVYHLR		1	A0A0H3BJ77	A0A0H3BJ77	0	3	0.9052	0	1	1	1058.53	3173.57	3173.57	-0.4	-0.00042	HCD (High Energy Collision Dissociation)	MS2	0	45	95.962	63039	FU031521_032921_LG_SS14_TprA_KO.raw	F1	6.12	1	0.0002098	2.212e-08
	FALSE	High	Sequest HT (A2)	Unambiguous	NILELIR		1	A0A0H3BJ77	A0A0H3BJ77	0	2	0.2529	0	1	1	435.774	870.541	870.541	-0.09	-4e-05	HCD (High Energy Collision Dissociation)	MS2	46.1177	45	75.0055	47792	FU031521_032921_LG_SS14_TprA_KO.raw	F1	1.74	1	0.0002098	0.007133
	FALSE	High	Sequest HT (A2)	Unambiguous	KLALVDDmIYLSTLYAAK	M8(Oxidation)	1	A0A0H3BJ77	A0A0H3BJ77	1	3	0.6562	0	1	1	682.04	2044.1	2044.1	0.45	0.00031	HCD (High Energy Collision Dissociation)	MS2	30.8568	45	85.0048	55462	FU031521_032921_LG_SS14_TprA_KO.raw	F1	4.45	1	0.0002098	3.774e-05
	FALSE	High	Sequest HT (A2)	Unambiguous	mGLAIDSIISAYGTNTK	M1(Oxidation)	1	A0A0H3BJ77	A0A0H3BJ77	0	2	0.6101	0	1	1	885.951	1770.89	1770.89	-0.1	-9e-05	HCD (High Energy Collision Dissociation)	MS2	0	45	84.354	54888	FU031521_032921_LG_SS14_TprA_KO.raw	F1	3.95	1	0.0002098	3.968e-07
	FALSE	High	Sequest HT (A2)	Unambiguous	QEDLLNEAR		1	A0A0H3BJ77	A0A0H3BJ77	0	2	0.4338	0	1	1	544.273	1087.54	1087.54	1.01	0.00055	HCD (High Energy Collision Dissociation)	MS2	53.2968	45	39.0397	18220	FU031521_032921_LG_SS14_TprA_KO.raw	F1	2.72	1	0.0002098	0.001709
	FALSE	High	Sequest HT (A2)	Unambiguous	YQTQVVVVGGK		1	A0A0H3BJ77	A0A0H3BJ77	0	2	0.6013	0	1	1	589.333	1177.66	1177.66	0.19	0.00011	HCD (High Energy Collision Dissociation)	MS2	29.7646	45	38.4767	17779	FU031521_032921_LG_SS14_TprA_KO.raw	F1	3.11	1	0.0002098	5.155e-06
	FALSE	High	Sequest HT (A2)	Unambiguous	YEmTSSSFEDFK	M3(Oxidation)	1	A0A0H3BJ77	A0A0H3BJ77	0	2	1	0	1	1	743.805	1486.6	1486.6	-0.43	-0.00032	HCD (High Energy Collision Dissociation)	MS2	0	44.677	48.4266	24670	FU031521_032921_LG_SS14_TprA_KO.raw	F1	3.08	1	0.0002098	3.408e-05
	FALSE	High	Sequest HT (A2)	Unambiguous	YEmTSSSFEDFK	M3(Oxidation)	1	A0A0H3BJ77	A0A0H3BJ77	0	2	1	0	1	1	743.806	1486.6	1486.6	0.47	0.00035	HCD (High Energy Collision Dissociation)	MS2	0	45	48.7647	24872	FU031521_032921_LG_SS14_TprA_KO.raw	F1	2.46	1	0.0002098	4.836e-05
	FALSE	High	Sequest HT (A2)	Unambiguous	EKYEmTSSSFEDFK	M5(Oxidation)	1	A0A0H3BJ77	A0A0H3BJ77	1	3	0.81	0	1	1	581.918	1743.74	1743.74	-1.32	-0.00076	HCD (High Energy Collision Dissociation)	MS2	16.9975	42.348	43.8048	21180	FU031521_032921_LG_SS14_TprA_KO.raw	F1	2.79	1	0.0002098	0.0001007
	FALSE	High	Sequest HT (A2)	Unambiguous	LLLQAAER		1	A0A0H3BJ77	A0A0H3BJ77	0	2	0.1739	0	1	1	457.277	913.546	913.547	-0.19	-9e-05	HCD (High Energy Collision Dissociation)	MS2	28.9421	37.018	43.2391	20943	FU031521_032921_LG_SS14_TprA_KO.raw	F1	2.07	1	0.0004122	0.01446
	FALSE	High	Sequest HT (A2)	Unambiguous	VHLLLNER		1	A0A0H3BJ77	A0A0H3BJ77	0	2	0.3182	0	1	1	497.296	993.584	993.584	0.45	0.00023	HCD (High Energy Collision Dissociation)	MS2	57.1584	45	41.3834	19600	FU031521_032921_LG_SS14_TprA_KO.raw	F1	1.54	1	0.0004122	0.01463
	FALSE	High	Sequest HT (A2)	Unambiguous	LLLQAAER		1	A0A0H3BJ77	A0A0H3BJ77	0	2	0.3304	0	1	1	457.277	913.546	913.547	-0.13	-6e-05	HCD (High Energy Collision Dissociation)	MS2	60.6681	23.416	42.8936	20641	FU031521_032921_LG_SS14_TprA_KO.raw	F1	2.24	1	0.0005885	0.02173
	FALSE	High	Sequest HT (A2)	Unambiguous	NILELIR		1	A0A0H3BJ77	A0A0H3BJ77	0	2	0.0141	0	1	1	435.774	870.541	870.541	0.7	0.0003	HCD (High Energy Collision Dissociation)	MS2	42.0416	45	75.3479	48089	FU031521_032921_LG_SS14_TprA_KO.raw	F1	1.42	1	0.00303	0.1003
	FALSE	High	Sequest HT (A2)	Unambiguous	LAVcYLHALR	C4(Carbamidomethyl)	1	A0A0H3BJ77	A0A0H3BJ77	0	2	0.6635	0	1	1	608.34	1215.67	1215.67	5.66	0.00344	HCD (High Energy Collision Dissociation)	MS2	32.1933	45	93.5351	61401	FU031521_032921_LG_SS14_TprA_KO.raw	F1	2.08	1	0.004841	0.1569
	FALSE	High	Sequest HT (A2)	Unambiguous	NILELIR		1	A0A0H3BJ77	A0A0H3BJ77	0	2	0.2214	0	1	1	435.774	870.54	870.541	-0.56	-0.00024	HCD (High Energy Collision Dissociation)	MS2	57.2824	45	54.4208	29615	FU031521_032921_LG_SS14_TprA_KO.raw	F1	1.31	1	0.004841	0.1548
High	Master Protein	A0A0H3BJ73	Uncharacterized protein OS=Treponema pallidum subsp. pallidum (strain SS14) OX=455434 GN=TPASS_0436 PE=4 SV=1	0	32.609	28	7	12	7	360	38.1	7.24	41.33	7	1
	Checked	Confidence	Identifying Node	PSM Ambiguity	Annotated Sequence	Modifications	# Proteins	Master Protein Accessions	Protein Accessions	# Missed Cleavages	Charge	DeltaScore	DeltaCn	Rank	Search Engine Rank	m/z [Da]	MH+ [Da]	Theo. MH+ [Da]	DeltaM [ppm]	Deltam/z [Da]	Activation Type	MS Order	Isolation Interference [%]	Ion Inject Time [ms]	RT [min]	First Scan	Spectrum File	File ID	XCorr	# Protein Groups	Percolator q-Value	Percolator PEP
	FALSE	High	Sequest HT (A2)	Unambiguous	VGAELASQLAPFAR		1	A0A0H3BJ73	A0A0H3BJ73	0	2	0.6725	0	1	1	715.394	1429.78	1429.78	0.67	0.00048	HCD (High Energy Collision Dissociation)	MS2	38.6683	39.562	72.917	46016	FU031521_032921_LG_SS14_TprA_KO.raw	F1	4.03	1	0.0002098	1.304e-05
	FALSE	High	Sequest HT (A2)	Unambiguous	VGAELASQLAPFAR		1	A0A0H3BJ73	A0A0H3BJ73	0	2	0.4985	0	1	1	715.394	1429.78	1429.78	0.43	0.0003	HCD (High Energy Collision Dissociation)	MS2	20.4162	37.412	73.2666	46337	FU031521_032921_LG_SS14_TprA_KO.raw	F1	3.27	1	0.0002098	0.0003826
	FALSE	High	Sequest HT (A2)	Unambiguous	EVELLSAGPFK		1	A0A0H3BJ73	A0A0H3BJ73	0	2	0.7595	0	1	1	595.327	1189.65	1189.65	-0.04	-2e-05	HCD (High Energy Collision Dissociation)	MS2	62.2362	45	71.6948	44929	FU031521_032921_LG_SS14_TprA_KO.raw	F1	2.91	1	0.0002098	0.000959
	FALSE	High	Sequest HT (A2)	Unambiguous	GSIDVSVIAAR		1	A0A0H3BJ73	A0A0H3BJ73	0	2	0.381	0	1	1	544.31	1087.61	1087.61	1.91	0.00104	HCD (High Energy Collision Dissociation)	MS2	26.9333	38.636	54.9694	30038	FU031521_032921_LG_SS14_TprA_KO.raw	F1	2.94	1	0.0002098	0.0001391
	FALSE	High	Sequest HT (A2)	Unambiguous	IEGTVDELLPR		1	A0A0H3BJ73	A0A0H3BJ73	0	2	0.5662	0	1	1	621.34	1241.67	1241.67	-0.27	-0.00017	HCD (High Energy Collision Dissociation)	MS2	36.0945	18.774	64.7059	38741	FU031521_032921_LG_SS14_TprA_KO.raw	F1	3.02	1	0.0002098	0.0001662
	FALSE	High	Sequest HT (A2)	Unambiguous	IEGTVDELLPR		1	A0A0H3BJ73	A0A0H3BJ73	0	2	0.6818	0	1	1	621.34	1241.67	1241.67	-0.27	-0.00017	HCD (High Energy Collision Dissociation)	MS2	40.624	20.068	64.7138	38748	FU031521_032921_LG_SS14_TprA_KO.raw	F1	3.3	1	0.0002098	0.0003606
	FALSE	High	Sequest HT (A2)	Unambiguous	IEGTVDELLPR		1	A0A0H3BJ73	A0A0H3BJ73	0	2	0.6242	0	1	1	621.34	1241.67	1241.67	-0.26	-0.00016	HCD (High Energy Collision Dissociation)	MS2	21.3064	30.512	64.363	38425	FU031521_032921_LG_SS14_TprA_KO.raw	F1	2.98	1	0.0002098	0.0001495
	FALSE	High	Sequest HT (A2)	Unambiguous	TAPSTTTLVQTLIETmAGSLEAAEAR	M16(Oxidation)	1	A0A0H3BJ73	A0A0H3BJ73	0	3	0.5754	0	1	1	893.456	2678.35	2678.36	-1.21	-0.00108	HCD (High Energy Collision Dissociation)	MS2	6.2029	45	101.336	67128	FU031521_032921_LG_SS14_TprA_KO.raw	F1	5.44	1	0.0002098	7.933e-07
	FALSE	High	Sequest HT (A2)	Unambiguous	HLDEHSADTFASAAR		1	A0A0H3BJ73	A0A0H3BJ73	0	3	1	0	1	1	543.254	1627.75	1627.75	1.53	0.00083	HCD (High Energy Collision Dissociation)	MS2	18.1939	45	34.0767	14509	FU031521_032921_LG_SS14_TprA_KO.raw	F1	4.53	1	0.0002098	4.765e-07
	FALSE	High	Sequest HT (A2)	Unambiguous	HLDEHSADTFASAAR		1	A0A0H3BJ73	A0A0H3BJ73	0	3	1	0	1	1	543.256	1627.75	1627.75	3.78	0.00205	HCD (High Energy Collision Dissociation)	MS2	75.3297	45	34.3728	14755	FU031521_032921_LG_SS14_TprA_KO.raw	F1	3.31	1	0.0002098	0.0001076
	FALSE	High	Sequest HT (A2)	Unambiguous	QESPTHcSVGFR	C7(Carbamidomethyl)	1	A0A0H3BJ73	A0A0H3BJ73	0	3	1	0	1	1	468.882	1404.63	1404.63	-1.23	-0.00058	HCD (High Energy Collision Dissociation)	MS2	43.9457	45	27.6189	10118	FU031521_032921_LG_SS14_TprA_KO.raw	F1	3.1	1	0.0002098	0.0007582
	FALSE	High	Sequest HT (A2)	Unambiguous	HLDEHSADTFASAAR		1	A0A0H3BJ73	A0A0H3BJ73	0	4	1	0	1	1	407.693	1627.75	1627.75	3.81	0.00155	HCD (High Energy Collision Dissociation)	MS2	52.7217	45	34.1706	14590	FU031521_032921_LG_SS14_TprA_KO.raw	F1	2.51	1	0.001159	0.03298
High	Master Protein	A0A0H3BID5	Uncharacterized protein OS=Treponema pallidum subsp. pallidum (strain SS14) OX=455434 GN=TPASS_0422 PE=4 SV=1	0	11.365	18	5	5	5	341	38	9.52	8.85	5	1
	Checked	Confidence	Identifying Node	PSM Ambiguity	Annotated Sequence	Modifications	# Proteins	Master Protein Accessions	Protein Accessions	# Missed Cleavages	Charge	DeltaScore	DeltaCn	Rank	Search Engine Rank	m/z [Da]	MH+ [Da]	Theo. MH+ [Da]	DeltaM [ppm]	Deltam/z [Da]	Activation Type	MS Order	Isolation Interference [%]	Ion Inject Time [ms]	RT [min]	First Scan	Spectrum File	File ID	XCorr	# Protein Groups	Percolator q-Value	Percolator PEP
	FALSE	High	Sequest HT (A2)	Unambiguous	VDGQFLAIGEPFLR		1	A0A0H3BID5	A0A0H3BID5	0	2	1	0	1	1	781.424	1561.84	1561.84	2.36	0.00184	HCD (High Energy Collision Dissociation)	MS2	21.7564	45	92.5172	60774	FU031521_032921_LG_SS14_TprA_KO.raw	F1	2.5	1	0.0002098	0.001376
	FALSE	High	Sequest HT (A2)	Unambiguous	SGSVSSEQIPVR		1	A0A0H3BID5	A0A0H3BID5	0	2	0.7056	0	1	1	623.325	1245.64	1245.64	-0.24	-0.00015	HCD (High Energy Collision Dissociation)	MS2	25.8896	45	34.9646	15193	FU031521_032921_LG_SS14_TprA_KO.raw	F1	2.14	1	0.0002098	0.002994
	FALSE	High	Sequest HT (A2)	Unambiguous	NFQTGTYEVR		1	A0A0H3BID5	A0A0H3BID5	0	2	0.7032	0	1	1	607.794	1214.58	1214.58	0.45	0.00028	HCD (High Energy Collision Dissociation)	MS2	57.6957	45	39.3045	18445	FU031521_032921_LG_SS14_TprA_KO.raw	F1	1.55	1	0.0002098	0.004024
	FALSE	High	Sequest HT (A2)	Unambiguous	GAGPGSYAVGAVYPR		1	A0A0H3BID5	A0A0H3BID5	0	2	0.5574	0	1	1	711.36	1421.71	1421.72	-3.06	-0.00218	HCD (High Energy Collision Dissociation)	MS2	25.3665	36.881	52.3467	27831	FU031521_032921_LG_SS14_TprA_KO.raw	F1	2.44	1	0.0002098	0.003343
	FALSE	High	Sequest HT (A2)	Unambiguous	GAAVYScTTGR	C7(Carbamidomethyl)	1	A0A0H3BID5	A0A0H3BID5	0	2	0.791	0	1	1	571.767	1142.53	1142.53	0.63	0.00036	HCD (High Energy Collision Dissociation)	MS2	45.2711	45	21.4342	5967	FU031521_032921_LG_SS14_TprA_KO.raw	F1	1.77	1	0.001814	0.0779
High	Master Protein	A0A0H3BKD8	Uncharacterized protein OS=Treponema pallidum subsp. pallidum (strain SS14) OX=455434 GN=TPASS_0392 PE=4 SV=1	0	6.148	10	3	3	3	319	37	9.85	5.69	3	1
	Checked	Confidence	Identifying Node	PSM Ambiguity	Annotated Sequence	Modifications	# Proteins	Master Protein Accessions	Protein Accessions	# Missed Cleavages	Charge	DeltaScore	DeltaCn	Rank	Search Engine Rank	m/z [Da]	MH+ [Da]	Theo. MH+ [Da]	DeltaM [ppm]	Deltam/z [Da]	Activation Type	MS Order	Isolation Interference [%]	Ion Inject Time [ms]	RT [min]	First Scan	Spectrum File	File ID	XCorr	# Protein Groups	Percolator q-Value	Percolator PEP
	FALSE	High	Sequest HT (A2)	Unambiguous	ENTEAALFVLAR		1	A0A0H3BKD8	A0A0H3BKD8	0	2	0.5765	0	1	1	667.359	1333.71	1333.71	0.19	0.00013	HCD (High Energy Collision Dissociation)	MS2	38.2269	45	77.5806	49876	FU031521_032921_LG_SS14_TprA_KO.raw	F1	2.81	1	0.0002098	0.003097
	FALSE	High	Sequest HT (A2)	Unambiguous	ELVTNVSQR		1	A0A0H3BKD8	A0A0H3BKD8	0	2	0.5035	0	1	1	523.286	1045.56	1045.56	0.71	0.00037	HCD (High Energy Collision Dissociation)	MS2	54.4184	45	28.382	10627	FU031521_032921_LG_SS14_TprA_KO.raw	F1	2.88	1	0.0002098	0.001895
	FALSE	High	Sequest HT (A2)	Unambiguous	ILVQSSDSHQR		1	A0A0H3BKD8	A0A0H3BKD8	0	3	0.3673	0	1	1	423.89	1269.65	1269.65	0.28	0.00012	HCD (High Energy Collision Dissociation)	MS2	71.1674	45	17.9112	3739	FU031521_032921_LG_SS14_TprA_KO.raw	F1	1.47	1	0.003503	0.1211
High	Master Protein	A0A0H3BKE7	Uncharacterized protein OS=Treponema pallidum subsp. pallidum (strain SS14) OX=455434 GN=TPASS_0376 PE=4 SV=1	0	28.253	39	9	9	9	301	33.7	9	27.57	9	1
	Checked	Confidence	Identifying Node	PSM Ambiguity	Annotated Sequence	Modifications	# Proteins	Master Protein Accessions	Protein Accessions	# Missed Cleavages	Charge	DeltaScore	DeltaCn	Rank	Search Engine Rank	m/z [Da]	MH+ [Da]	Theo. MH+ [Da]	DeltaM [ppm]	Deltam/z [Da]	Activation Type	MS Order	Isolation Interference [%]	Ion Inject Time [ms]	RT [min]	First Scan	Spectrum File	File ID	XCorr	# Protein Groups	Percolator q-Value	Percolator PEP
	FALSE	High	Sequest HT (A2)	Unambiguous	EALQADHENVSGLHGDYmFHLAR	M18(Oxidation)	1	A0A0H3BKE7	A0A0H3BKE7	0	5	1	0	1	1	526.048	2626.21	2626.21	0.07	3e-05	HCD (High Energy Collision Dissociation)	MS2	13.0009	27.538	54.6817	29852	FU031521_032921_LG_SS14_TprA_KO.raw	F1	3.56	1	0.0002098	4.261e-05
	FALSE	High	Sequest HT (A2)	Unambiguous	VSTEDVVAcLR	C9(Carbamidomethyl)	1	A0A0H3BKE7	A0A0H3BKE7	0	2	0.6246	0	1	1	624.816	1248.63	1248.63	0.24	0.00015	HCD (High Energy Collision Dissociation)	MS2	46.5704	41.092	56.8128	31671	FU031521_032921_LG_SS14_TprA_KO.raw	F1	2.93	1	0.0002098	1.38e-05
	FALSE	High	Sequest HT (A2)	Unambiguous	QEAWYLTAYTYALSEK		1	A0A0H3BKE7	A0A0H3BKE7	0	2	0.6471	0	1	1	968.967	1936.93	1936.93	-3.18	-0.00308	HCD (High Energy Collision Dissociation)	MS2	0	45	93.2277	61180	FU031521_032921_LG_SS14_TprA_KO.raw	F1	3.23	1	0.0002098	0.0006453
	FALSE	High	Sequest HT (A2)	Unambiguous	IHSTLSSEQELWALIR		1	A0A0H3BKE7	A0A0H3BKE7	0	3	0.5216	0	1	1	628.338	1883	1883	-0.75	-0.00047	HCD (High Energy Collision Dissociation)	MS2	34.5673	45	87.1494	56981	FU031521_032921_LG_SS14_TprA_KO.raw	F1	3.47	1	0.0002098	0.002237
	FALSE	High	Sequest HT (A2)	Unambiguous	QENLVAAGNAYK		1	A0A0H3BKE7	A0A0H3BKE7	0	2	0.5694	0	1	1	639.327	1277.65	1277.65	-0.57	-0.00036	HCD (High Energy Collision Dissociation)	MS2	54.9711	45	37.6485	17203	FU031521_032921_LG_SS14_TprA_KO.raw	F1	3.46	1	0.0002098	0.0002129
	FALSE	High	Sequest HT (A2)	Unambiguous	VEAPHSAYTLSPEAR		1	A0A0H3BKE7	A0A0H3BKE7	0	3	0.7405	0	1	1	543.274	1627.81	1627.81	0.62	0.00034	HCD (High Energy Collision Dissociation)	MS2	18.6839	24.994	40.4505	19147	FU031521_032921_LG_SS14_TprA_KO.raw	F1	3.16	1	0.0002098	4.957e-05
	FALSE	High	Sequest HT (A2)	Unambiguous	FIKQENLVAAGNAYK		1	A0A0H3BKE7	A0A0H3BKE7	1	3	0.5749	0	1	1	555.97	1665.9	1665.9	-0.3	-0.00017	HCD (High Energy Collision Dissociation)	MS2	6.99576	24.394	46.5036	23130	FU031521_032921_LG_SS14_TprA_KO.raw	F1	3.27	1	0.0002098	0.00479
	FALSE	High	Sequest HT (A2)	Unambiguous	AIAIDAFLK		1	A0A0H3BKE7	A0A0H3BKE7	0	2	0.7473	0	1	1	481.289	961.571	961.572	-0.69	-0.00033	HCD (High Energy Collision Dissociation)	MS2	0	45	78.224	50462	FU031521_032921_LG_SS14_TprA_KO.raw	F1	1.82	1	0.0005885	0.01987
	FALSE	High	Sequest HT (A2)	Unambiguous	DLAQSPFLSASQK		1	A0A0H3BKE7	A0A0H3BKE7	0	2	0.5993	0	1	1	696.363	1391.72	1391.72	2.07	0.00144	HCD (High Energy Collision Dissociation)	MS2	0	44.31	58.5552	33276	FU031521_032921_LG_SS14_TprA_KO.raw	F1	2.67	1	0.001814	0.06555
High	Master Protein	A0A0H3BJ17	Uncharacterized protein OS=Treponema pallidum subsp. pallidum (strain SS14) OX=455434 GN=TPASS_0374 PE=4 SV=1	0	5.388	7	3	3	3	791	89.4	7.31	7.06	3	1
	Checked	Confidence	Identifying Node	PSM Ambiguity	Annotated Sequence	Modifications	# Proteins	Master Protein Accessions	Protein Accessions	# Missed Cleavages	Charge	DeltaScore	DeltaCn	Rank	Search Engine Rank	m/z [Da]	MH+ [Da]	Theo. MH+ [Da]	DeltaM [ppm]	Deltam/z [Da]	Activation Type	MS Order	Isolation Interference [%]	Ion Inject Time [ms]	RT [min]	First Scan	Spectrum File	File ID	XCorr	# Protein Groups	Percolator q-Value	Percolator PEP
	FALSE	High	Sequest HT (A2)	Unambiguous	YLQTYFTLRPLDAPGESSAQSSYEQSTR		1	A0A0H3BJ17	A0A0H3BJ17	0	3	0.5507	0	1	1	1065.85	3195.52	3195.52	-0.69	-0.00073	HCD (High Energy Collision Dissociation)	MS2	47.0894	45	77.7976	50083	FU031521_032921_LG_SS14_TprA_KO.raw	F1	2.27	1	0.0002098	0.009048
	FALSE	High	Sequest HT (A2)	Unambiguous	AGDSAPEQELYAR		1	A0A0H3BJ17	A0A0H3BJ17	0	2	0	0	1	1	703.832	1406.66	1406.65	1.59	0.00112	HCD (High Energy Collision Dissociation)	MS2	8.87727	45	38.1407	17556	FU031521_032921_LG_SS14_TprA_KO.raw	F1	1.94	1	0.0005885	0.01864
	FALSE	High	Sequest HT (A2)	Unambiguous	TYLDEGLPLFSETHVGSR		1	A0A0H3BJ17	A0A0H3BJ17	0	3	0.6866	0	1	1	674.338	2021	2021	0.94	0.00063	HCD (High Energy Collision Dissociation)	MS2	57.1067	45	80.233	52037	FU031521_032921_LG_SS14_TprA_KO.raw	F1	2.84	1	0.0005885	0.02424
Low	Master Protein	A0A0H3BIP0	Uncharacterized protein OS=Treponema pallidum subsp. pallidum (strain SS14) OX=455434 GN=TPASS_0358 PE=3 SV=1	0.064	0.827	3	1	1	1	526	59.7	6.87	2.48	1	1
	Checked	Confidence	Identifying Node	PSM Ambiguity	Annotated Sequence	Modifications	# Proteins	Master Protein Accessions	Protein Accessions	# Missed Cleavages	Charge	DeltaScore	DeltaCn	Rank	Search Engine Rank	m/z [Da]	MH+ [Da]	Theo. MH+ [Da]	DeltaM [ppm]	Deltam/z [Da]	Activation Type	MS Order	Isolation Interference [%]	Ion Inject Time [ms]	RT [min]	First Scan	Spectrum File	File ID	XCorr	# Protein Groups	Percolator q-Value	Percolator PEP
	FALSE	High	Sequest HT (A2)	Unambiguous	VYEALGSGEVSAQWLmRR	M16(Oxidation)	1	A0A0H3BIP0	A0A0H3BIP0	1	3	0.1653	0	1	1	690.021	2068.05	2068.03	9.7	0.00668	HCD (High Energy Collision Dissociation)	MS2	71.0478	45	62.6073	36792	FU031521_032921_LG_SS14_TprA_KO.raw	F1	2.48	1	0.004521	0.1489
High	Master Protein	A0A0H3BIW5	Uncharacterized protein OS=Treponema pallidum subsp. pallidum (strain SS14) OX=455434 GN=TPASS_0307 PE=4 SV=1	0	42.276	45	9	12	9	342	37.1	6.65	36.74	9	1
	Checked	Confidence	Identifying Node	PSM Ambiguity	Annotated Sequence	Modifications	# Proteins	Master Protein Accessions	Protein Accessions	# Missed Cleavages	Charge	DeltaScore	DeltaCn	Rank	Search Engine Rank	m/z [Da]	MH+ [Da]	Theo. MH+ [Da]	DeltaM [ppm]	Deltam/z [Da]	Activation Type	MS Order	Isolation Interference [%]	Ion Inject Time [ms]	RT [min]	First Scan	Spectrum File	File ID	XCorr	# Protein Groups	Percolator q-Value	Percolator PEP
	FALSE	High	Sequest HT (A2)	Unambiguous	YVDLVVSQQAVTTHVEDYR		1	A0A0H3BIW5	A0A0H3BIW5	0	3	0.549	0	1	1	741.374	2222.11	2222.11	-0.39	-0.00029	HCD (High Energy Collision Dissociation)	MS2	20.3634	35.65	65.9526	39878	FU031521_032921_LG_SS14_TprA_KO.raw	F1	4.08	1	0.0002098	1.277e-07
	FALSE	High	Sequest HT (A2)	Unambiguous	DFVSAAIEmQAK	M9(Oxidation)	1	A0A0H3BIW5	A0A0H3BIW5	0	2	0.705	0	1	1	663.323	1325.64	1325.64	-0.67	-0.00045	HCD (High Energy Collision Dissociation)	MS2	52.4679	24.979	61.4031	35762	FU031521_032921_LG_SS14_TprA_KO.raw	F1	3.39	1	0.0002098	0.0007416
	FALSE	High	Sequest HT (A2)	Unambiguous	FSTGAAGTILEQDPAPGAVLSADVELR		1	A0A0H3BIW5	A0A0H3BIW5	0	3	0.6336	0	1	1	895.795	2685.37	2685.37	-0.54	-0.00049	HCD (High Energy Collision Dissociation)	MS2	0	45	89.0648	58235	FU031521_032921_LG_SS14_TprA_KO.raw	F1	3.63	1	0.0002098	4.821e-07
	FALSE	High	Sequest HT (A2)	Unambiguous	FSTGAAGTILEQDPAPGAVLSADVELR		1	A0A0H3BIW5	A0A0H3BIW5	0	2	0.7029	0	1	1	1343.19	2685.37	2685.37	-0.99	-0.00133	HCD (High Energy Collision Dissociation)	MS2	0	45	89.1479	58301	FU031521_032921_LG_SS14_TprA_KO.raw	F1	2.76	1	0.0002098	0.0004605
	FALSE	High	Sequest HT (A2)	Unambiguous	FTIPYGLPAGATLFLTVGGK		1	A0A0H3BIW5	A0A0H3BIW5	0	2	0.4689	0	1	1	1012.07	2023.13	2023.13	0.76	0.00077	HCD (High Energy Collision Dissociation)	MS2	0	45	102.132	67734	FU031521_032921_LG_SS14_TprA_KO.raw	F1	3.54	1	0.0002098	1.521e-05
	FALSE	High	Sequest HT (A2)	Unambiguous	EQTTVPLLVGYSLPELYR		1	A0A0H3BIW5	A0A0H3BIW5	0	2	0.4604	0	1	1	1039.56	2078.12	2078.12	0.54	0.00056	HCD (High Energy Collision Dissociation)	MS2	0	45	99.6296	65419	FU031521_032921_LG_SS14_TprA_KO.raw	F1	3.41	1	0.0002098	4.903e-06
	FALSE	High	Sequest HT (A2)	Unambiguous	TALAmFQHPGGR	M5(Oxidation)	1	A0A0H3BIW5	A0A0H3BIW5	0	3	0.8057	0	1	1	434.552	1301.64	1301.64	-0.35	-0.00015	HCD (High Energy Collision Dissociation)	MS2	30.7427	45	37.4859	17110	FU031521_032921_LG_SS14_TprA_KO.raw	F1	3.14	1	0.0002098	0.0003805
	FALSE	High	Sequest HT (A2)	Unambiguous	GLQVEEAVAR		1	A0A0H3BIW5	A0A0H3BIW5	0	2	0.5034	0	1	1	536.293	1071.58	1071.58	-0.46	-0.00025	HCD (High Energy Collision Dissociation)	MS2	47.4669	12.127	41.1235	19431	FU031521_032921_LG_SS14_TprA_KO.raw	F1	2.92	1	0.0002098	0.0003935
	FALSE	High	Sequest HT (A2)	Unambiguous	EKPGVVLEQNPPAGAIVK		1	A0A0H3BIW5	A0A0H3BIW5	0	3	0.4332	0	1	1	616.019	1846.04	1846.04	-0.42	-0.00026	HCD (High Energy Collision Dissociation)	MS2	42.6095	28.328	51.2124	26928	FU031521_032921_LG_SS14_TprA_KO.raw	F1	2.47	1	0.0002098	0.001573
	FALSE	High	Sequest HT (A2)	Unambiguous	EKPGVVLEQNPPAGAIVK		1	A0A0H3BIW5	A0A0H3BIW5	0	3	0.4371	0	1	1	616.019	1846.04	1846.04	-0.72	-0.00044	HCD (High Energy Collision Dissociation)	MS2	46.6866	39.911	50.854	26623	FU031521_032921_LG_SS14_TprA_KO.raw	F1	3.02	1	0.0002098	0.0006188
	FALSE	High	Sequest HT (A2)	Unambiguous	YPYPmScVLDVQYPGGVR	M5(Oxidation); C7(Carbamidomethyl)	1	A0A0H3BIW5	A0A0H3BIW5	0	2	0.7768	0	1	1	1058.99	2116.98	2116.98	-0.77	-0.00081	HCD (High Energy Collision Dissociation)	MS2	57.9105	45	71.8091	45018	FU031521_032921_LG_SS14_TprA_KO.raw	F1	2.24	1	0.0005885	0.02086
	FALSE	High	Sequest HT (A2)	Unambiguous	TALAmFQHPGGR	M5(Oxidation)	1	A0A0H3BIW5	A0A0H3BIW5	0	2	0.5069	0	1	1	651.326	1301.65	1301.64	2.73	0.00178	HCD (High Energy Collision Dissociation)	MS2	54.822	45	38.1191	17544	FU031521_032921_LG_SS14_TprA_KO.raw	F1	2.17	1	0.005517	0.1749
High	Master Protein	A0A0H3BIV0	Uncharacterized protein OS=Treponema pallidum subsp. pallidum (strain SS14) OX=455434 GN=TPASS_0290 PE=4 SV=1	0	39.442	43	10	24	10	277	30.9	6.68	56.54	10	1
	Checked	Confidence	Identifying Node	PSM Ambiguity	Annotated Sequence	Modifications	# Proteins	Master Protein Accessions	Protein Accessions	# Missed Cleavages	Charge	DeltaScore	DeltaCn	Rank	Search Engine Rank	m/z [Da]	MH+ [Da]	Theo. MH+ [Da]	DeltaM [ppm]	Deltam/z [Da]	Activation Type	MS Order	Isolation Interference [%]	Ion Inject Time [ms]	RT [min]	First Scan	Spectrum File	File ID	XCorr	# Protein Groups	Percolator q-Value	Percolator PEP
	FALSE	High	Sequest HT (A2)	Unambiguous	LVVTDmDGTFLDSENNIPPENK	M6(Oxidation)	1	A0A0H3BIV0	A0A0H3BIV0	0	3	1	0	1	1	822.055	2464.15	2464.15	-1.28	-0.00105	HCD (High Energy Collision Dissociation)	MS2	27.083	45	66.5347	40400	FU031521_032921_LG_SS14_TprA_KO.raw	F1	3.3	1	0.0002098	0.0006937
	FALSE	High	Sequest HT (A2)	Unambiguous	mLPmVQEYVR	M1(Oxidation); M4(Oxidation)	1	A0A0H3BIV0	A0A0H3BIV0	0	2	0.4045	0	1	1	649.318	1297.63	1297.63	0.36	0.00023	HCD (High Energy Collision Dissociation)	MS2	17.3398	38.211	55.4075	30431	FU031521_032921_LG_SS14_TprA_KO.raw	F1	2.2	1	0.0002098	0.001008
	FALSE	High	Sequest HT (A2)	Unambiguous	mLPmVQEYVR	M1(Oxidation); M4(Oxidation)	1	A0A0H3BIV0	A0A0H3BIV0	0	2	0.6011	0	1	1	649.318	1297.63	1297.63	0.28	0.00018	HCD (High Energy Collision Dissociation)	MS2	0	37.17	56.2506	31141	FU031521_032921_LG_SS14_TprA_KO.raw	F1	1.83	1	0.0002098	0.0007358
	FALSE	High	Sequest HT (A2)	Unambiguous	GGSALIPIFPIEALSGDR		1	A0A0H3BIV0	A0A0H3BIV0	0	2	0.7096	0	1	1	906.996	1812.99	1812.99	0.16	0.00014	HCD (High Energy Collision Dissociation)	MS2	0	45	101.568	67305	FU031521_032921_LG_SS14_TprA_KO.raw	F1	3.34	1	0.0002098	0.007237
	FALSE	High	Sequest HT (A2)	Unambiguous	RGGSALIPIFPIEALSGDR		1	A0A0H3BIV0	A0A0H3BIV0	1	3	0.7506	0	1	1	657.034	1969.09	1969.09	0.43	0.00028	HCD (High Energy Collision Dissociation)	MS2	33.6882	45	98.1555	64408	FU031521_032921_LG_SS14_TprA_KO.raw	F1	4.37	1	0.0002098	4.884e-05
	FALSE	High	Sequest HT (A2)	Unambiguous	RGGSALIPIFPIEALSGDR		1	A0A0H3BIV0	A0A0H3BIV0	1	3	0.753	0	1	1	657.034	1969.09	1969.09	0.25	0.00017	HCD (High Energy Collision Dissociation)	MS2	79.4672	45	98.4991	64602	FU031521_032921_LG_SS14_TprA_KO.raw	F1	4.21	1	0.0002098	4.726e-05
	FALSE	High	Sequest HT (A2)	Unambiguous	LDYLVYTSDSVYAPDYSVR		1	A0A0H3BIV0	A0A0H3BIV0	0	2	0.7553	0	1	1	1113.53	2226.06	2226.06	-1.16	-0.00129	HCD (High Energy Collision Dissociation)	MS2	52.5187	45	79.4868	51489	FU031521_032921_LG_SS14_TprA_KO.raw	F1	4.7	1	0.0002098	3.823e-07
	FALSE	High	Sequest HT (A2)	Unambiguous	LDYLVYTSDSVYAPDYSVR		1	A0A0H3BIV0	A0A0H3BIV0	0	2	0.4976	0	1	1	1113.53	2226.05	2226.06	-3.11	-0.00347	HCD (High Energy Collision Dissociation)	MS2	28.1543	45	79.8524	51767	FU031521_032921_LG_SS14_TprA_KO.raw	F1	2.11	1	0.0002098	0.009097
	FALSE	High	Sequest HT (A2)	Unambiguous	AAGVSFcmR	C7(Carbamidomethyl); M8(Oxidation)	1	A0A0H3BIV0	A0A0H3BIV0	0	2	1	0	1	1	507.728	1014.45	1014.45	-0.28	-0.00014	HCD (High Energy Collision Dissociation)	MS2	26.1622	45	31.9632	12947	FU031521_032921_LG_SS14_TprA_KO.raw	F1	2.34	1	0.0002098	0.001562
	FALSE	High	Sequest HT (A2)	Unambiguous	HATYIAESNDDAGFAQALKR		1	A0A0H3BIV0	A0A0H3BIV0	1	4	0.6685	0	1	1	545.269	2178.05	2178.06	-1.71	-0.00093	HCD (High Energy Collision Dissociation)	MS2	40.4363	45	51.9889	27540	FU031521_032921_LG_SS14_TprA_KO.raw	F1	3.56	1	0.0002098	9.453e-05
	FALSE	High	Sequest HT (A2)	Unambiguous	HATYIAESNDDAGFAQALKR		1	A0A0H3BIV0	A0A0H3BIV0	1	3	0.6874	0	1	1	726.69	2178.06	2178.06	-0.25	-0.00018	HCD (High Energy Collision Dissociation)	MS2	28.7252	45	51.9582	27512	FU031521_032921_LG_SS14_TprA_KO.raw	F1	5.47	1	0.0002098	2.079e-08
	FALSE	High	Sequest HT (A2)	Unambiguous	LVVTDmDGTFLDSENNIPPENK	M6(Oxidation)	1	A0A0H3BIV0	A0A0H3BIV0	0	3	1	0	1	1	822.056	2464.15	2464.15	0.01	1e-05	HCD (High Energy Collision Dissociation)	MS2	25.8283	45	66.0049	39929	FU031521_032921_LG_SS14_TprA_KO.raw	F1	2.37	1	0.0004122	0.01565
	FALSE	High	Sequest HT (A2)	Unambiguous	HATYIAESNDDAGFAQALKR		1	A0A0H3BIV0	A0A0H3BIV0	1	3	0.3981	0	1	1	726.69	2178.05	2178.06	-1.43	-0.00104	HCD (High Energy Collision Dissociation)	MS2	74.0854	45	51.9267	27490	FU031521_032921_LG_SS14_TprA_KO.raw	F1	3.09	1	0.0004122	0.01633
	FALSE	High	Sequest HT (A2)	Unambiguous	LVVTDmDGTFLDSENNIPPENK	M6(Oxidation)	1	A0A0H3BIV0	A0A0H3BIV0	0	2	1	0	1	1	1232.58	2464.16	2464.15	1.43	0.00176	HCD (High Energy Collision Dissociation)	MS2	0	45	66.0436	39967	FU031521_032921_LG_SS14_TprA_KO.raw	F1	1.95	1	0.0007784	0.02933
	FALSE	High	Sequest HT (A2)	Unambiguous	HATYIAESNDDAGFAQALK		1	A0A0H3BIV0	A0A0H3BIV0	0	2	0.476	0	1	1	1011.48	2021.96	2021.96	-0.3	-0.0003	HCD (High Energy Collision Dissociation)	MS2	77.2889	45	56.3022	31186	FU031521_032921_LG_SS14_TprA_KO.raw	F1	2.5	1	0.0009682	0.03027
	FALSE	High	Sequest HT (A2)	Unambiguous	LVVTDmDGTFLDSENNIPPENK	M6(Oxidation)	1	A0A0H3BIV0	A0A0H3BIV0	0	3	1	0	1	1	822.057	2464.16	2464.15	1.23	0.00101	HCD (High Energy Collision Dissociation)	MS2	12.2005	45	65.4962	39493	FU031521_032921_LG_SS14_TprA_KO.raw	F1	2.49	1	0.0009682	0.03117
	FALSE	High	Sequest HT (A2)	Unambiguous	NIPFVIATGR		1	A0A0H3BIV0	A0A0H3BIV0	0	2	0.5676	0	1	1	544.317	1087.63	1087.63	0.14	7e-05	HCD (High Energy Collision Dissociation)	MS2	21.1361	17.826	69.0717	42734	FU031521_032921_LG_SS14_TprA_KO.raw	F1	1.48	1	0.001332	0.03657
	FALSE	High	Sequest HT (A2)	Unambiguous	NIPFVIATGR		1	A0A0H3BIV0	A0A0H3BIV0	0	2	0.4343	0	1	1	544.316	1087.63	1087.63	-0.3	-0.00016	HCD (High Energy Collision Dissociation)	MS2	40.7817	45	68.736	42440	FU031521_032921_LG_SS14_TprA_KO.raw	F1	1.98	1	0.00148	0.03987
	FALSE	High	Sequest HT (A2)	Unambiguous	LVVTDmDGTFLDSENNIPPENK	M6(Oxidation)	1	A0A0H3BIV0	A0A0H3BIV0	0	2	1	0	1	1	1232.58	2464.16	2464.15	0.81	0.001	HCD (High Energy Collision Dissociation)	MS2	0	45	66.5	40369	FU031521_032921_LG_SS14_TprA_KO.raw	F1	1.41	1	0.00148	0.04384
	FALSE	High	Sequest HT (A2)	Unambiguous	LVVTDmDGTFLDSENNIPPENK	M6(Oxidation)	1	A0A0H3BIV0	A0A0H3BIV0	0	3	1	0	1	1	822.057	2464.16	2464.15	0.69	0.00057	HCD (High Energy Collision Dissociation)	MS2	33.8385	45	67.2648	41076	FU031521_032921_LG_SS14_TprA_KO.raw	F1	2.11	1	0.00148	0.04399
	FALSE	High	Sequest HT (A2)	Unambiguous	VLEYGmAHR	M6(Oxidation)	1	A0A0H3BIV0	A0A0H3BIV0	0	2	0.5135	0	1	1	546.269	1091.53	1091.53	0.3	0.00016	HCD (High Energy Collision Dissociation)	MS2	5.68344	45	22.3774	6589	FU031521_032921_LG_SS14_TprA_KO.raw	F1	1.48	1	0.00148	0.05431
	FALSE	High	Sequest HT (A2)	Unambiguous	LVVTDmDGTFLDSENNIPPENK	M6(Oxidation)	1	A0A0H3BIV0	A0A0H3BIV0	0	2	1	0	1	1	1232.58	2464.16	2464.15	1.55	0.00191	HCD (High Energy Collision Dissociation)	MS2	57.0646	45	65.5873	39570	FU031521_032921_LG_SS14_TprA_KO.raw	F1	0.88	1	0.004521	0.1451
	FALSE	High	Sequest HT (A2)	Unambiguous	LVVTDmDGTFLDSENNIPPENK	M6(Oxidation)	1	A0A0H3BIV0	A0A0H3BIV0	0	3	1	0	1	1	822.056	2464.15	2464.15	-0.11	-9e-05	HCD (High Energy Collision Dissociation)	MS2	12.8847	45	66.8844	40719	FU031521_032921_LG_SS14_TprA_KO.raw	F1	2.6	1	0.006509	0.1947
	FALSE	High	Sequest HT (A2)	Unambiguous	LVVTDmDGTFLDSENNIPPENK	M6(Oxidation)	1	A0A0H3BIV0	A0A0H3BIV0	0	2	1	0	1	1	1232.58	2464.16	2464.15	1.49	0.00183	HCD (High Energy Collision Dissociation)	MS2	0	45	66.8615	40697	FU031521_032921_LG_SS14_TprA_KO.raw	F1	1.59	1	0.009255	0.2521
High	Master Protein	A0A0H3BK76	Uncharacterized protein OS=Treponema pallidum subsp. pallidum (strain SS14) OX=455434 GN=TPASS_0287 PE=4 SV=1	0	16.415	38	5	6	5	207	24.2	8.35	15.49	5	1
	Checked	Confidence	Identifying Node	PSM Ambiguity	Annotated Sequence	Modifications	# Proteins	Master Protein Accessions	Protein Accessions	# Missed Cleavages	Charge	DeltaScore	DeltaCn	Rank	Search Engine Rank	m/z [Da]	MH+ [Da]	Theo. MH+ [Da]	DeltaM [ppm]	Deltam/z [Da]	Activation Type	MS Order	Isolation Interference [%]	Ion Inject Time [ms]	RT [min]	First Scan	Spectrum File	File ID	XCorr	# Protein Groups	Percolator q-Value	Percolator PEP
	FALSE	High	Sequest HT (A2)	Unambiguous	LFYEALPPQEDASADSSYR		1	A0A0H3BK76	A0A0H3BK76	0	2	0.4057	0	1	1	1080	2158.99	2158.99	0.29	0.00031	HCD (High Energy Collision Dissociation)	MS2	0	45	65.1942	39220	FU031521_032921_LG_SS14_TprA_KO.raw	F1	2.12	1	0.0002098	0.00283
	FALSE	High	Sequest HT (A2)	Unambiguous	TNTHmcIAPQLcSSHSTVLPTQIVPALR	M5(Oxidation); C6(Carbamidomethyl); C12(Carbamidomethyl)	1	A0A0H3BK76	A0A0H3BK76	0	4	0.5514	0	1	1	787.898	3148.57	3148.57	0.29	0.00023	HCD (High Energy Collision Dissociation)	MS2	55.5557	27.119	74.1798	47174	FU031521_032921_LG_SS14_TprA_KO.raw	F1	2.43	1	0.0002098	8.868e-05
	FALSE	High	Sequest HT (A2)	Unambiguous	AFISGTQFFSFFR		1	A0A0H3BK76	A0A0H3BK76	0	2	0.7094	0	1	1	777.89	1554.77	1554.77	-0.65	-0.00051	HCD (High Energy Collision Dissociation)	MS2	0	45	101.521	67260	FU031521_032921_LG_SS14_TprA_KO.raw	F1	3.51	1	0.0002098	2.28e-05
	FALSE	High	Sequest HT (A2)	Unambiguous	NLAPLLEK		1	A0A0H3BK76	A0A0H3BK76	0	2	0.7227	0	1	1	449.274	897.54	897.54	-0.03	-1e-05	HCD (High Energy Collision Dissociation)	MS2	0	45	53.1418	28494	FU031521_032921_LG_SS14_TprA_KO.raw	F1	2.56	1	0.0002098	0.001616
	FALSE	High	Sequest HT (A2)	Unambiguous	NSGLHLIEAYR		1	A0A0H3BK76	A0A0H3BK76	0	3	0.4828	0	1	1	424.895	1272.67	1272.67	0.55	0.00023	HCD (High Energy Collision Dissociation)	MS2	23.3511	45	53.1933	28534	FU031521_032921_LG_SS14_TprA_KO.raw	F1	2.61	1	0.0002098	0.004158
	FALSE	High	Sequest HT (A2)	Unambiguous	LFYEALPPQEDASADSSYR		1	A0A0H3BK76	A0A0H3BK76	0	2	0.5727	0	1	1	1080	2158.99	2158.99	-1.43	-0.00154	HCD (High Energy Collision Dissociation)	MS2	0	45	65.5389	39530	FU031521_032921_LG_SS14_TprA_KO.raw	F1	2.27	1	0.004841	0.1558
High	Master Protein	A0A0H3BK48	Uncharacterized protein OS=Treponema pallidum subsp. pallidum (strain SS14) OX=455434 GN=TPASS_0286 PE=4 SV=1	0	14.093	49	3	3	3	121	13.2	5.06	12.39	3	1
	Checked	Confidence	Identifying Node	PSM Ambiguity	Annotated Sequence	Modifications	# Proteins	Master Protein Accessions	Protein Accessions	# Missed Cleavages	Charge	DeltaScore	DeltaCn	Rank	Search Engine Rank	m/z [Da]	MH+ [Da]	Theo. MH+ [Da]	DeltaM [ppm]	Deltam/z [Da]	Activation Type	MS Order	Isolation Interference [%]	Ion Inject Time [ms]	RT [min]	First Scan	Spectrum File	File ID	XCorr	# Protein Groups	Percolator q-Value	Percolator PEP
	FALSE	High	Sequest HT (A2)	Unambiguous	AEFFAQLTTLGIAPIVSVER		1	A0A0H3BK48	A0A0H3BK48	0	2	0.7729	0	1	1	1081.6	2162.18	2162.19	-1.23	-0.00133	HCD (High Energy Collision Dissociation)	MS2	64.3234	45	101.896	67562	FU031521_032921_LG_SS14_TprA_KO.raw	F1	4.58	1	0.0002098	1.003e-05
	FALSE	High	Sequest HT (A2)	Unambiguous	NVAHTVVGGQLcPVASAFLGAVVLNR	C12(Carbamidomethyl)	1	A0A0H3BK48	A0A0H3BK48	0	3	0.6815	0	1	1	883.815	2649.43	2649.43	0.25	0.00022	HCD (High Energy Collision Dissociation)	MS2	40.8752	34.69	100.364	66182	FU031521_032921_LG_SS14_TprA_KO.raw	F1	4.96	1	0.0002098	1.434e-07
	FALSE	High	Sequest HT (A2)	Unambiguous	SAAAPDVTGLAER		1	A0A0H3BK48	A0A0H3BK48	0	2	0.7148	0	1	1	629.325	1257.64	1257.64	-1.2	-0.00075	HCD (High Energy Collision Dissociation)	MS2	0	45	43.7983	21174	FU031521_032921_LG_SS14_TprA_KO.raw	F1	2.84	1	0.0002098	0.005606
High	Master Protein	A0A0H3BIF9	Uncharacterized protein OS=Treponema pallidum subsp. pallidum (strain SS14) OX=455434 GN=TPASS_0245 PE=4 SV=1	0	2.742	1	1	1	1	1151	127.5	6	2.22	1	1
	Checked	Confidence	Identifying Node	PSM Ambiguity	Annotated Sequence	Modifications	# Proteins	Master Protein Accessions	Protein Accessions	# Missed Cleavages	Charge	DeltaScore	DeltaCn	Rank	Search Engine Rank	m/z [Da]	MH+ [Da]	Theo. MH+ [Da]	DeltaM [ppm]	Deltam/z [Da]	Activation Type	MS Order	Isolation Interference [%]	Ion Inject Time [ms]	RT [min]	First Scan	Spectrum File	File ID	XCorr	# Protein Groups	Percolator q-Value	Percolator PEP
	FALSE	High	Sequest HT (A2)	Unambiguous	GVSDALQNSQEAR		1	A0A0H3BIF9	A0A0H3BIF9	0	2	0.4505	0	1	1	687.835	1374.66	1374.66	1.07	0.00074	HCD (High Energy Collision Dissociation)	MS2	0	45	29.7883	11638	FU031521_032921_LG_SS14_TprA_KO.raw	F1	2.22	1	0.0002098	0.00181
High	Master Protein	A0A0H3BK09	Uncharacterized protein OS=Treponema pallidum subsp. pallidum (strain SS14) OX=455434 GN=TPASS_0179 PE=4 SV=1	0	10.976	13	4	5	4	627	66.5	4.44	13.58	4	1
	Checked	Confidence	Identifying Node	PSM Ambiguity	Annotated Sequence	Modifications	# Proteins	Master Protein Accessions	Protein Accessions	# Missed Cleavages	Charge	DeltaScore	DeltaCn	Rank	Search Engine Rank	m/z [Da]	MH+ [Da]	Theo. MH+ [Da]	DeltaM [ppm]	Deltam/z [Da]	Activation Type	MS Order	Isolation Interference [%]	Ion Inject Time [ms]	RT [min]	First Scan	Spectrum File	File ID	XCorr	# Protein Groups	Percolator q-Value	Percolator PEP
	FALSE	High	Sequest HT (A2)	Unambiguous	TAQSQDDRVDLSAAmSSVVTEEPPEPR	M15(Oxidation)	1	A0A0H3BK09	A0A0H3BK09	1	3	0.6513	0	1	1	977.794	2931.37	2931.36	1.07	0.00104	HCD (High Energy Collision Dissociation)	MS2	0	45	55.2746	30299	FU031521_032921_LG_SS14_TprA_KO.raw	F1	3.04	1	0.0002098	0.006229
	FALSE	High	Sequest HT (A2)	Unambiguous	GFVDLSVEDEVLAR		1	A0A0H3BK09	A0A0H3BK09	0	2	0.4035	0	1	1	774.899	1548.79	1548.79	-0.18	-0.00014	HCD (High Energy Collision Dissociation)	MS2	63.2141	45	80.7909	52482	FU031521_032921_LG_SS14_TprA_KO.raw	F1	2.85	1	0.0002098	9.667e-05
	FALSE	High	Sequest HT (A2)	Unambiguous	VPPEAQEPPVSSGGPEDPEAPAQHAPPGAR		1	A0A0H3BK09	A0A0H3BK09	0	3	0.8664	0	1	1	991.144	2971.42	2971.42	-0.36	-0.00036	HCD (High Energy Collision Dissociation)	MS2	42.0307	45	42.8874	20638	FU031521_032921_LG_SS14_TprA_KO.raw	F1	2.77	1	0.0002098	0.01384
	FALSE	High	Sequest HT (A2)	Unambiguous	VPPEAQEPPVSSGGPEDPEAPAQHAPPGAR		1	A0A0H3BK09	A0A0H3BK09	0	3	0.9511	0	1	1	991.144	2971.42	2971.42	-0.25	-0.00025	HCD (High Energy Collision Dissociation)	MS2	0	45	42.5186	20313	FU031521_032921_LG_SS14_TprA_KO.raw	F1	2.66	1	0.0002098	0.0003463
	FALSE	High	Sequest HT (A2)	Unambiguous	LLESLPEEK		1	A0A0H3BK09	A0A0H3BK09	0	2	0.2124	0	1	1	529.292	1057.58	1057.58	-0.16	-8e-05	HCD (High Energy Collision Dissociation)	MS2	44.58	45	45.9377	22730	FU031521_032921_LG_SS14_TprA_KO.raw	F1	2.26	1	0.00148	0.05068
High	Master Protein	A0A0H3BJY7	Uncharacterized protein OS=Treponema pallidum subsp. pallidum (strain SS14) OX=455434 GN=TPASS_0178 PE=4 SV=1	0	95.931	79	15	22	15	308	34.7	6.23	82.11	15	1
	Checked	Confidence	Identifying Node	PSM Ambiguity	Annotated Sequence	Modifications	# Proteins	Master Protein Accessions	Protein Accessions	# Missed Cleavages	Charge	DeltaScore	DeltaCn	Rank	Search Engine Rank	m/z [Da]	MH+ [Da]	Theo. MH+ [Da]	DeltaM [ppm]	Deltam/z [Da]	Activation Type	MS Order	Isolation Interference [%]	Ion Inject Time [ms]	RT [min]	First Scan	Spectrum File	File ID	XCorr	# Protein Groups	Percolator q-Value	Percolator PEP
	FALSE	High	Sequest HT (A2)	Unambiguous	GVSAYFVNHAENSLLITSSGTTR		1	A0A0H3BJY7	A0A0H3BJY7	0	3	0.6336	0	1	1	808.741	2424.21	2424.22	-2.78	-0.00225	HCD (High Energy Collision Dissociation)	MS2	0	45	74.4767	47368	FU031521_032921_LG_SS14_TprA_KO.raw	F1	5.84	1	0.0002098	6.751e-08
	FALSE	High	Sequest HT (A2)	Unambiguous	QPELAPScSQLEFALNNQR	C8(Carbamidomethyl)	1	A0A0H3BJY7	A0A0H3BJY7	0	2	0.6138	0	1	1	1101.53	2202.06	2202.06	-1.85	-0.00204	HCD (High Energy Collision Dissociation)	MS2	0	45	71.9963	45188	FU031521_032921_LG_SS14_TprA_KO.raw	F1	2.9	1	0.0002098	0.0005637
	FALSE	High	Sequest HT (A2)	Unambiguous	ccALSNQLLTLVGNDNLAScVASR	C1(Carbamidomethyl); C2(Carbamidomethyl); C20(Carbamidomethyl)	1	A0A0H3BJY7	A0A0H3BJY7	0	3	0.4233	0	1	1	879.425	2636.26	2636.26	0.06	5e-05	HCD (High Energy Collision Dissociation)	MS2	64.1959	45	94.395	62076	FU031521_032921_LG_SS14_TprA_KO.raw	F1	3	1	0.0002098	0.0005907
	FALSE	High	Sequest HT (A2)	Unambiguous	mANLFTISINQSALPPAVLQEELSmVR	M1(Oxidation); M25(Oxidation)	1	A0A0H3BJY7	A0A0H3BJY7	0	3	0.7842	0	1	1	1002.19	3004.55	3004.55	-0.05	-5e-05	HCD (High Energy Collision Dissociation)	MS2	0	45	101.325	67114	FU031521_032921_LG_SS14_TprA_KO.raw	F1	5.33	1	0.0002098	9.612e-08
	FALSE	High	Sequest HT (A2)	Unambiguous	LELQFVQLVESLGIPR		1	A0A0H3BJY7	A0A0H3BJY7	0	2	0.7886	0	1	1	921.03	1841.05	1841.05	0.11	0.0001	HCD (High Energy Collision Dissociation)	MS2	0	34.03	103.484	68602	FU031521_032921_LG_SS14_TprA_KO.raw	F1	5.11	1	0.0002098	2.166e-09
	FALSE	High	Sequest HT (A2)	Unambiguous	VPTSLLSPGLPAEQWTTLFR		1	A0A0H3BJY7	A0A0H3BJY7	0	2	0.8333	0	1	1	1107.1	2213.2	2213.2	-0.55	-0.00061	HCD (High Energy Collision Dissociation)	MS2	0	45	101.623	67355	FU031521_032921_LG_SS14_TprA_KO.raw	F1	4.32	1	0.0002098	8.853e-08
	FALSE	High	Sequest HT (A2)	Unambiguous	VPTSLLSPGLPAEQWTTLFR		1	A0A0H3BJY7	A0A0H3BJY7	0	3	0.835	0	1	1	738.404	2213.2	2213.2	-0.2	-0.00015	HCD (High Energy Collision Dissociation)	MS2	0	45	101.601	67334	FU031521_032921_LG_SS14_TprA_KO.raw	F1	5.03	1	0.0002098	4.323e-07
	FALSE	High	Sequest HT (A2)	Unambiguous	VVVFSSFPVDPELYLNQLTR		1	A0A0H3BJY7	A0A0H3BJY7	0	2	0.8226	0	1	1	1162.12	2323.23	2323.23	-0.49	-0.00056	HCD (High Energy Collision Dissociation)	MS2	0	45	102.13	67733	FU031521_032921_LG_SS14_TprA_KO.raw	F1	5.41	1	0.0002098	9.833e-08
	FALSE	High	Sequest HT (A2)	Unambiguous	VVVFSSFPVDPELYLNQLTR		1	A0A0H3BJY7	A0A0H3BJY7	0	3	0.886	0	1	1	775.083	2323.23	2323.23	0.24	0.00019	HCD (High Energy Collision Dissociation)	MS2	0	45	102.12	67723	FU031521_032921_LG_SS14_TprA_KO.raw	F1	5.44	1	0.0002098	2.841e-08
	FALSE	High	Sequest HT (A2)	Unambiguous	QELTELQGYFSSHLFSTLR		1	A0A0H3BJY7	A0A0H3BJY7	0	3	0.6241	0	1	1	752.714	2256.13	2256.13	-1.38	-0.00103	HCD (High Energy Collision Dissociation)	MS2	60.7717	45	97.625	64057	FU031521_032921_LG_SS14_TprA_KO.raw	F1	4.23	1	0.0002098	9.758e-06
	FALSE	High	Sequest HT (A2)	Unambiguous	mRVPTSLLSPGLPAEQWTTLFR	M1(Oxidation)	1	A0A0H3BJY7	A0A0H3BJY7	1	3	0.4405	0	1	1	839.449	2516.33	2516.33	0.25	0.00021	HCD (High Energy Collision Dissociation)	MS2	57.3019	45	99.661	65451	FU031521_032921_LG_SS14_TprA_KO.raw	F1	4.2	1	0.0002098	0.000397
	FALSE	High	Sequest HT (A2)	Unambiguous	AGFLFLTEER		1	A0A0H3BJY7	A0A0H3BJY7	0	2	0.5985	0	1	1	591.811	1182.62	1182.62	0.07	4e-05	HCD (High Energy Collision Dissociation)	MS2	30.855	21.211	80.6502	52376	FU031521_032921_LG_SS14_TprA_KO.raw	F1	2.74	1	0.0002098	0.0002428
	FALSE	High	Sequest HT (A2)	Unambiguous	AGFLFLTEER		1	A0A0H3BJY7	A0A0H3BJY7	0	2	0.4327	0	1	1	591.812	1182.62	1182.62	0.57	0.00034	HCD (High Energy Collision Dissociation)	MS2	68.033	45	80.3087	52097	FU031521_032921_LG_SS14_TprA_KO.raw	F1	2.08	1	0.0002098	0.006861
	FALSE	High	Sequest HT (A2)	Unambiguous	FPFGIDTTTFYR		1	A0A0H3BJY7	A0A0H3BJY7	0	2	0.5515	0	1	1	732.862	1464.72	1464.72	0.27	0.0002	HCD (High Energy Collision Dissociation)	MS2	45.9779	45	87.3189	57116	FU031521_032921_LG_SS14_TprA_KO.raw	F1	2.72	1	0.0002098	0.002516
	FALSE	High	Sequest HT (A2)	Unambiguous	FPFGIDTTTFYR		1	A0A0H3BJY7	A0A0H3BJY7	0	2	0.6258	0	1	1	732.862	1464.72	1464.72	0.44	0.00032	HCD (High Energy Collision Dissociation)	MS2	0	45	87.6576	57290	FU031521_032921_LG_SS14_TprA_KO.raw	F1	3.02	1	0.0002098	1.366e-05
	FALSE	High	Sequest HT (A2)	Unambiguous	VYLVLFDTR		1	A0A0H3BJY7	A0A0H3BJY7	0	2	0.7452	0	1	1	563.319	1125.63	1125.63	-0.23	-0.00013	HCD (High Energy Collision Dissociation)	MS2	0	45	83.0102	53985	FU031521_032921_LG_SS14_TprA_KO.raw	F1	2.63	1	0.0002098	0.0006122
	FALSE	High	Sequest HT (A2)	Unambiguous	FLQYETGETcR	C10(Carbamidomethyl)	1	A0A0H3BJY7	A0A0H3BJY7	0	2	0.8602	0	1	1	702.317	1403.63	1403.63	-0.18	-0.00012	HCD (High Energy Collision Dissociation)	MS2	50.0348	45	41.3497	19572	FU031521_032921_LG_SS14_TprA_KO.raw	F1	2.36	1	0.0002098	0.000219
	FALSE	High	Sequest HT (A2)	Unambiguous	FLQYETGETcR	C10(Carbamidomethyl)	1	A0A0H3BJY7	A0A0H3BJY7	0	2	0.8911	0	1	1	702.317	1403.63	1403.63	1.05	0.00074	HCD (High Energy Collision Dissociation)	MS2	0	45	41.6912	19836	FU031521_032921_LG_SS14_TprA_KO.raw	F1	3.03	1	0.0002098	0.0001586
	FALSE	High	Sequest HT (A2)	Unambiguous	SSGVScEYYR	C6(Carbamidomethyl)	1	A0A0H3BJY7	A0A0H3BJY7	0	2	1	0	1	1	604.258	1207.51	1207.5	3.74	0.00226	HCD (High Energy Collision Dissociation)	MS2	44.5512	45	28.3288	10587	FU031521_032921_LG_SS14_TprA_KO.raw	F1	1.77	1	0.0002098	0.0009209
	FALSE	High	Sequest HT (A2)	Unambiguous	TDVEEGALAADLHGDASGEER		1	A0A0H3BJY7	A0A0H3BJY7	0	3	1	0	1	1	714.658	2141.96	2141.96	0.21	0.00015	HCD (High Energy Collision Dissociation)	MS2	2.71051	45	52.3355	27821	FU031521_032921_LG_SS14_TprA_KO.raw	F1	3.73	1	0.0002098	5.728e-08
	FALSE	High	Sequest HT (A2)	Unambiguous	TDVEEGALAADLHGDASGEER		1	A0A0H3BJY7	A0A0H3BJY7	0	3	1	0	1	1	714.657	2141.96	2141.96	-0.14	-0.0001	HCD (High Energy Collision Dissociation)	MS2	0	45	51.9976	27548	FU031521_032921_LG_SS14_TprA_KO.raw	F1	4.42	1	0.0002098	2.552e-08
	FALSE	High	Sequest HT (A2)	Unambiguous	TDVEEGALAADLHGDASGEER		1	A0A0H3BJY7	A0A0H3BJY7	0	2	1	0	1	1	1071.48	2141.96	2141.96	0.36	0.00038	HCD (High Energy Collision Dissociation)	MS2	0	45	52.1121	27632	FU031521_032921_LG_SS14_TprA_KO.raw	F1	2.82	1	0.0002098	7.996e-05
High	Master Protein	A0A0H3BHT3	Uncharacterized protein OS=Treponema pallidum subsp. pallidum (strain SS14) OX=455434 GN=TPASS_0159 PE=4 SV=1	0	15.442	19	4	4	4	342	39.2	8.66	12.54	4	1
	Checked	Confidence	Identifying Node	PSM Ambiguity	Annotated Sequence	Modifications	# Proteins	Master Protein Accessions	Protein Accessions	# Missed Cleavages	Charge	DeltaScore	DeltaCn	Rank	Search Engine Rank	m/z [Da]	MH+ [Da]	Theo. MH+ [Da]	DeltaM [ppm]	Deltam/z [Da]	Activation Type	MS Order	Isolation Interference [%]	Ion Inject Time [ms]	RT [min]	First Scan	Spectrum File	File ID	XCorr	# Protein Groups	Percolator q-Value	Percolator PEP
	FALSE	High	Sequest HT (A2)	Unambiguous	IAENSFLSDFAFLTVHQVPAPR		1	A0A0H3BHT3	A0A0H3BHT3	0	3	0.5771	0	1	1	820.428	2459.27	2459.27	-0.66	-0.00054	HCD (High Energy Collision Dissociation)	MS2	0	45	100.837	66646	FU031521_032921_LG_SS14_TprA_KO.raw	F1	4.28	1	0.0002098	2.322e-07
	FALSE	High	Sequest HT (A2)	Unambiguous	TEDLTGINYLmDLFPQLQR	M11(Oxidation)	1	A0A0H3BHT3	A0A0H3BHT3	0	3	0.4924	0	1	1	761.716	2283.13	2283.13	0.51	0.00039	HCD (High Energy Collision Dissociation)	MS2	0	45	101.949	67610	FU031521_032921_LG_SS14_TprA_KO.raw	F1	2.64	1	0.0002098	0.003036
	FALSE	High	Sequest HT (A2)	Unambiguous	YFDTLIETIR		1	A0A0H3BHT3	A0A0H3BHT3	0	2	0.7431	0	1	1	635.838	1270.67	1270.67	0.46	0.0003	HCD (High Energy Collision Dissociation)	MS2	72.1779	45	79.9372	51818	FU031521_032921_LG_SS14_TprA_KO.raw	F1	2.53	1	0.0002098	0.001896
	FALSE	High	Sequest HT (A2)	Unambiguous	LTLSYAVFDLPSK		1	A0A0H3BHT3	A0A0H3BHT3	0	2	0.6117	0	1	1	727.4	1453.79	1453.79	-0.41	-0.0003	HCD (High Energy Collision Dissociation)	MS2	0	45	86.9513	56826	FU031521_032921_LG_SS14_TprA_KO.raw	F1	3.09	1	0.0002098	0.0002705
High	Master Protein	A0A0H3BIG8	Uncharacterized protein OS=Treponema pallidum subsp. pallidum (strain SS14) OX=455434 GN=TPASS_0139 PE=4 SV=1	0	17.511	36	5	5	5	230	25.3	6.1	15.87	5	1
	Checked	Confidence	Identifying Node	PSM Ambiguity	Annotated Sequence	Modifications	# Proteins	Master Protein Accessions	Protein Accessions	# Missed Cleavages	Charge	DeltaScore	DeltaCn	Rank	Search Engine Rank	m/z [Da]	MH+ [Da]	Theo. MH+ [Da]	DeltaM [ppm]	Deltam/z [Da]	Activation Type	MS Order	Isolation Interference [%]	Ion Inject Time [ms]	RT [min]	First Scan	Spectrum File	File ID	XCorr	# Protein Groups	Percolator q-Value	Percolator PEP
	FALSE	High	Sequest HT (A2)	Unambiguous	NIYYPDNAFTFR		1	A0A0H3BIG8	A0A0H3BIG8	0	2	0.3972	0	1	1	760.862	1520.72	1520.72	0.21	0.00016	HCD (High Energy Collision Dissociation)	MS2	51.9901	45	74.0139	47031	FU031521_032921_LG_SS14_TprA_KO.raw	F1	2.87	1	0.0002098	0.005081
	FALSE	High	Sequest HT (A2)	Unambiguous	VcEVLVQGGGSVVAIDNNAQTVEK	C2(Carbamidomethyl)	1	A0A0H3BIG8	A0A0H3BIG8	0	3	0.59	0	1	1	829.425	2486.26	2486.26	2.03	0.00169	HCD (High Energy Collision Dissociation)	MS2	0	45	64.5321	38597	FU031521_032921_LG_SS14_TprA_KO.raw	F1	3.39	1	0.0002098	0.003455
	FALSE	High	Sequest HT (A2)	Unambiguous	NFAVVGLGAFGYR		1	A0A0H3BIG8	A0A0H3BIG8	0	2	0.7463	0	1	1	685.865	1370.72	1370.72	0.9	0.00062	HCD (High Energy Collision Dissociation)	MS2	0	37.837	85.9459	56076	FU031521_032921_LG_SS14_TprA_KO.raw	F1	3.35	1	0.0002098	0.0001124
	FALSE	High	Sequest HT (A2)	Unambiguous	LVAPDVTDAIAmTDDISLR	M12(Oxidation)	1	A0A0H3BIG8	A0A0H3BIG8	0	2	0.7317	0	1	1	1016.52	2032.03	2032.03	-0.41	-0.00042	HCD (High Energy Collision Dissociation)	MS2	0	45	82.6446	53760	FU031521_032921_LG_SS14_TprA_KO.raw	F1	2.87	1	0.0002098	0.000311
	FALSE	High	Sequest HT (A2)	Unambiguous	TDmDIDPTGNSLPK	M3(Oxidation)	1	A0A0H3BIG8	A0A0H3BIG8	0	2	0.6814	0	1	1	760.351	1519.69	1519.69	-0.03	-2e-05	HCD (High Energy Collision Dissociation)	MS2	0	45	41.8563	19969	FU031521_032921_LG_SS14_TprA_KO.raw	F1	3.39	1	0.0002098	5.025e-06
High	Master Protein	A0A0H3BJV5	Uncharacterized protein OS=Treponema pallidum subsp. pallidum (strain SS14) OX=455434 GN=TPASS_0136 PE=4 SV=1	0	4.005	5	2	2	1	492	50	7.56	5.23	2	1
	Checked	Confidence	Identifying Node	PSM Ambiguity	Annotated Sequence	Modifications	# Proteins	Master Protein Accessions	Protein Accessions	# Missed Cleavages	Charge	DeltaScore	DeltaCn	Rank	Search Engine Rank	m/z [Da]	MH+ [Da]	Theo. MH+ [Da]	DeltaM [ppm]	Deltam/z [Da]	Activation Type	MS Order	Isolation Interference [%]	Ion Inject Time [ms]	RT [min]	First Scan	Spectrum File	File ID	XCorr	# Protein Groups	Percolator q-Value	Percolator PEP
	FALSE	High	Sequest HT (A2)	Unambiguous	SPDQWDESSPTPK		1	A0A0H3BJV5	A0A0H3BJV5	0	2	0.7152	0	1	1	737.329	1473.65	1473.65	0.43	0.00032	HCD (High Energy Collision Dissociation)	MS2	31.5062	45	34.8956	15143	FU031521_032921_LG_SS14_TprA_KO.raw	F1	3.02	1	0.0002098	0.0008117
	FALSE	High	Sequest HT (A2)	Unambiguous	TPSIPGAIYGLVK		2	A0A0H3BHM6; A0A0H3BJV5	A0A0H3BHM6; A0A0H3BJV5	0	2	0.2172	0	1	1	658.385	1315.76	1315.76	0.07	4e-05	HCD (High Energy Collision Dissociation)	MS2	0	45	82.8496	53884	FU031521_032921_LG_SS14_TprA_KO.raw	F1	2.21	2	0.003503	0.1219
High	Master Protein	A0A0H3BIG3	Uncharacterized protein OS=Treponema pallidum subsp. pallidum (strain SS14) OX=455434 GN=TPASS_0134 PE=4 SV=1	0	8.85	12	3	3	3	376	40.1	7.17	8.48	3	1
	Checked	Confidence	Identifying Node	PSM Ambiguity	Annotated Sequence	Modifications	# Proteins	Master Protein Accessions	Protein Accessions	# Missed Cleavages	Charge	DeltaScore	DeltaCn	Rank	Search Engine Rank	m/z [Da]	MH+ [Da]	Theo. MH+ [Da]	DeltaM [ppm]	Deltam/z [Da]	Activation Type	MS Order	Isolation Interference [%]	Ion Inject Time [ms]	RT [min]	First Scan	Spectrum File	File ID	XCorr	# Protein Groups	Percolator q-Value	Percolator PEP
	FALSE	High	Sequest HT (A2)	Unambiguous	AEAPILASAcDGSNTYILTK	C10(Carbamidomethyl)	1	A0A0H3BIG3	A0A0H3BIG3	0	2	0.838	0	1	1	1048.02	2095.03	2095.04	-1.37	-0.00143	HCD (High Energy Collision Dissociation)	MS2	0	45	70.2076	43717	FU031521_032921_LG_SS14_TprA_KO.raw	F1	2.84	1	0.0002098	0.003447
	FALSE	High	Sequest HT (A2)	Unambiguous	LLGGGQGYLVTSK		1	A0A0H3BIG3	A0A0H3BIG3	0	2	0.2613	0	1	1	646.864	1292.72	1292.72	0.17	0.00011	HCD (High Energy Collision Dissociation)	MS2	63.0008	45	52.5007	27966	FU031521_032921_LG_SS14_TprA_KO.raw	F1	2.87	1	0.0002098	0.0002232
	FALSE	High	Sequest HT (A2)	Unambiguous	VVLQcALGDEK	C5(Carbamidomethyl)	1	A0A0H3BIG3	A0A0H3BIG3	0	2	0.5396	0	1	1	616.322	1231.64	1231.64	0.51	0.00031	HCD (High Energy Collision Dissociation)	MS2	0	26.775	45.8566	22678	FU031521_032921_LG_SS14_TprA_KO.raw	F1	2.78	1	0.0002098	0.001835
High	Master Protein	A0A0H3BHM6	Uncharacterized protein OS=Treponema pallidum subsp. pallidum (strain SS14) OX=455434 GN=TPASS_0133 PE=4 SV=1	0	2.198	6	2	2	1	410	43.2	6.73	2.21	2	1
	Checked	Confidence	Identifying Node	PSM Ambiguity	Annotated Sequence	Modifications	# Proteins	Master Protein Accessions	Protein Accessions	# Missed Cleavages	Charge	DeltaScore	DeltaCn	Rank	Search Engine Rank	m/z [Da]	MH+ [Da]	Theo. MH+ [Da]	DeltaM [ppm]	Deltam/z [Da]	Activation Type	MS Order	Isolation Interference [%]	Ion Inject Time [ms]	RT [min]	First Scan	Spectrum File	File ID	XCorr	# Protein Groups	Percolator q-Value	Percolator PEP
	FALSE	High	Sequest HT (A2)	Unambiguous	VcVGSDGSPVAK	C2(Carbamidomethyl)	1	A0A0H3BHM6	A0A0H3BHM6	0	2	0.3642	0	1	1	588.291	1175.57	1175.57	1.75	0.00103	HCD (High Energy Collision Dissociation)	MS2	60.05	45	25.92	8982	FU031521_032921_LG_SS14_TprA_KO.raw	F1	1.51	1	0.00148	0.05194
	FALSE	High	Sequest HT (A2)	Unambiguous	TPSIPGAIYGLVK		2	A0A0H3BHM6; A0A0H3BJV5	A0A0H3BHM6; A0A0H3BJV5	0	2	0.2172	0	1	1	658.385	1315.76	1315.76	0.07	4e-05	HCD (High Energy Collision Dissociation)	MS2	0	45	82.8496	53884	FU031521_032921_LG_SS14_TprA_KO.raw	F1	2.21	2	0.003503	0.1219
High	Master Protein	A0A0H3BI87	Uncharacterized protein OS=Treponema pallidum subsp. pallidum (strain SS14) OX=455434 GN=TPASS_0121 PE=4 SV=1	0	19.289	20	4	4	4	355	39.1	7.93	15.22	4	1
	Checked	Confidence	Identifying Node	PSM Ambiguity	Annotated Sequence	Modifications	# Proteins	Master Protein Accessions	Protein Accessions	# Missed Cleavages	Charge	DeltaScore	DeltaCn	Rank	Search Engine Rank	m/z [Da]	MH+ [Da]	Theo. MH+ [Da]	DeltaM [ppm]	Deltam/z [Da]	Activation Type	MS Order	Isolation Interference [%]	Ion Inject Time [ms]	RT [min]	First Scan	Spectrum File	File ID	XCorr	# Protein Groups	Percolator q-Value	Percolator PEP
	FALSE	High	Sequest HT (A2)	Unambiguous	LSGLSLPTLAVDLPGGGGK		1	A0A0H3BI87	A0A0H3BI87	0	2	0.6633	0	1	1	876.5	1751.99	1751.99	1.47	0.00128	HCD (High Energy Collision Dissociation)	MS2	0	45	91.6417	60094	FU031521_032921_LG_SS14_TprA_KO.raw	F1	3	1	0.0002098	0.004058
	FALSE	High	Sequest HT (A2)	Unambiguous	EILVSGGDPLTGSFAQVTSLFR		1	A0A0H3BI87	A0A0H3BI87	0	2	0.8023	0	1	1	1147.6	2294.2	2294.2	-0.15	-0.00017	HCD (High Energy Collision Dissociation)	MS2	0	45	101.964	67625	FU031521_032921_LG_SS14_TprA_KO.raw	F1	6.12	1	0.0002098	1.673e-08
	FALSE	High	Sequest HT (A2)	Unambiguous	AVLEAcVGAGLPVQSQSVLLR	C6(Carbamidomethyl)	1	A0A0H3BI87	A0A0H3BI87	0	2	0.5847	0	1	1	1084.1	2167.19	2167.19	-2.02	-0.00219	HCD (High Energy Collision Dissociation)	MS2	0	45	81.1785	52764	FU031521_032921_LG_SS14_TprA_KO.raw	F1	4.19	1	0.0002098	3.075e-08
	FALSE	High	Sequest HT (A2)	Unambiguous	SVAPDLIIR		1	A0A0H3BI87	A0A0H3BI87	0	2	0.6387	0	1	1	492.298	983.589	983.588	0.11	5e-05	HCD (High Energy Collision Dissociation)	MS2	50.6819	45	59.087	33644	FU031521_032921_LG_SS14_TprA_KO.raw	F1	1.91	1	0.0005885	0.02465
High	Master Protein	A0A0H3BIE8	Uncharacterized protein OS=Treponema pallidum subsp. pallidum (strain SS14) OX=455434 GN=TPASS_0118 PE=4 SV=1	0	2.999	3	1	1	1	421	46.7	6.79	2.6	1	1
	Checked	Confidence	Identifying Node	PSM Ambiguity	Annotated Sequence	Modifications	# Proteins	Master Protein Accessions	Protein Accessions	# Missed Cleavages	Charge	DeltaScore	DeltaCn	Rank	Search Engine Rank	m/z [Da]	MH+ [Da]	Theo. MH+ [Da]	DeltaM [ppm]	Deltam/z [Da]	Activation Type	MS Order	Isolation Interference [%]	Ion Inject Time [ms]	RT [min]	First Scan	Spectrum File	File ID	XCorr	# Protein Groups	Percolator q-Value	Percolator PEP
	FALSE	High	Sequest HT (A2)	Unambiguous	SLSALNAAcQR	C9(Carbamidomethyl)	1	A0A0H3BIE8	A0A0H3BIE8	0	2	0.4962	0	1	1	595.8	1190.59	1190.59	-1.32	-0.00079	HCD (High Energy Collision Dissociation)	MS2	45.6229	45	37.4664	17096	FU031521_032921_LG_SS14_TprA_KO.raw	F1	2.6	1	0.0002098	0.001003
High	Master Protein	A0A0H3BJH1	Uncharacterized protein OS=Treponema pallidum subsp. pallidum (strain SS14) OX=455434 GN=TPASS_0024 PE=4 SV=1	0	2.127	6	1	1	1	236	26.7	6.3	2.27	1	1
	Checked	Confidence	Identifying Node	PSM Ambiguity	Annotated Sequence	Modifications	# Proteins	Master Protein Accessions	Protein Accessions	# Missed Cleavages	Charge	DeltaScore	DeltaCn	Rank	Search Engine Rank	m/z [Da]	MH+ [Da]	Theo. MH+ [Da]	DeltaM [ppm]	Deltam/z [Da]	Activation Type	MS Order	Isolation Interference [%]	Ion Inject Time [ms]	RT [min]	First Scan	Spectrum File	File ID	XCorr	# Protein Groups	Percolator q-Value	Percolator PEP
	FALSE	High	Sequest HT (A2)	Unambiguous	FALIGLGDFGLSmLK	M13(Oxidation)	1	A0A0H3BJH1	A0A0H3BJH1	0	2	0.2952	0	1	1	799.437	1597.87	1597.87	0.13	0.0001	HCD (High Energy Collision Dissociation)	MS2	0	45	101.328	67118	FU031521_032921_LG_SS14_TprA_KO.raw	F1	2.27	1	0.0002098	0.007462
High	Master Protein	A0A0H3BI17	Uncharacterized protein OS=Treponema pallidum subsp. pallidum (strain SS14) OX=455434 GN=TPASS_0014 PE=4 SV=1	0	4.604	11	2	2	2	202	22.9	8.02	4.47	2	1
	Checked	Confidence	Identifying Node	PSM Ambiguity	Annotated Sequence	Modifications	# Proteins	Master Protein Accessions	Protein Accessions	# Missed Cleavages	Charge	DeltaScore	DeltaCn	Rank	Search Engine Rank	m/z [Da]	MH+ [Da]	Theo. MH+ [Da]	DeltaM [ppm]	Deltam/z [Da]	Activation Type	MS Order	Isolation Interference [%]	Ion Inject Time [ms]	RT [min]	First Scan	Spectrum File	File ID	XCorr	# Protein Groups	Percolator q-Value	Percolator PEP
	FALSE	High	Sequest HT (A2)	Unambiguous	VALSDAFSLFSK		1	A0A0H3BI17	A0A0H3BI17	0	2	0.5836	0	1	1	642.845	1284.68	1284.68	-0.03	-2e-05	HCD (High Energy Collision Dissociation)	MS2	0	45	91.5912	60053	FU031521_032921_LG_SS14_TprA_KO.raw	F1	2.69	1	0.0002098	0.0004827
	FALSE	High	Sequest HT (A2)	Unambiguous	VAPYTDLLTGK		1	A0A0H3BI17	A0A0H3BI17	0	2	0.2514	0	1	1	589.327	1177.65	1177.65	0.29	0.00017	HCD (High Energy Collision Dissociation)	MS2	44.6965	45	63.7927	37888	FU031521_032921_LG_SS14_TprA_KO.raw	F1	1.79	1	0.00148	0.05152
High	Master Protein	A0A0H3BI12	Uncharacterized protein OS=Treponema pallidum subsp. pallidum (strain SS14) OX=455434 GN=TPASS_0008 PE=4 SV=1	0	4.189	13	1	1	1	89	10.4	5.82	3.59	1	1
	Checked	Confidence	Identifying Node	PSM Ambiguity	Annotated Sequence	Modifications	# Proteins	Master Protein Accessions	Protein Accessions	# Missed Cleavages	Charge	DeltaScore	DeltaCn	Rank	Search Engine Rank	m/z [Da]	MH+ [Da]	Theo. MH+ [Da]	DeltaM [ppm]	Deltam/z [Da]	Activation Type	MS Order	Isolation Interference [%]	Ion Inject Time [ms]	RT [min]	First Scan	Spectrum File	File ID	XCorr	# Protein Groups	Percolator q-Value	Percolator PEP
	FALSE	High	Sequest HT (A2)	Unambiguous	EALAESFDLFTR		1	A0A0H3BI12	A0A0H3BI12	0	2	0.7214	0	1	1	699.848	1398.69	1398.69	-0.22	-0.00016	HCD (High Energy Collision Dissociation)	MS2	18.5393	45	84.772	55284	FU031521_032921_LG_SS14_TprA_KO.raw	F1	3.59	1	0.0002098	6.464e-05
High	Master Protein	A0A0H3BHI3	UDP-N-acetylenolpyruvoylglucosamine reductase OS=Treponema pallidum subsp. pallidum (strain SS14) OX=455434 GN=murB PE=3 SV=1	0	21.92	32	7	7	7	354	38.6	10.95	17.54	7	1
	Checked	Confidence	Identifying Node	PSM Ambiguity	Annotated Sequence	Modifications	# Proteins	Master Protein Accessions	Protein Accessions	# Missed Cleavages	Charge	DeltaScore	DeltaCn	Rank	Search Engine Rank	m/z [Da]	MH+ [Da]	Theo. MH+ [Da]	DeltaM [ppm]	Deltam/z [Da]	Activation Type	MS Order	Isolation Interference [%]	Ion Inject Time [ms]	RT [min]	First Scan	Spectrum File	File ID	XCorr	# Protein Groups	Percolator q-Value	Percolator PEP
	FALSE	High	Sequest HT (A2)	Unambiguous	NNPAFGKPSGILIEEAGLR		1	A0A0H3BHI3	A0A0H3BHI3	0	3	0.6474	0	1	1	661.693	1983.07	1983.07	0.05	3e-05	HCD (High Energy Collision Dissociation)	MS2	7.20432	45	70.8368	44261	FU031521_032921_LG_SS14_TprA_KO.raw	F1	3.8	1	0.0002098	2.294e-05
	FALSE	High	Sequest HT (A2)	Unambiguous	GTScGAAQVAPWHGNLIINTGNATAHQVR	C4(Carbamidomethyl)	1	A0A0H3BHI3	A0A0H3BHI3	0	4	0.65	0	1	1	751.125	3001.48	3001.48	-1.52	-0.00114	HCD (High Energy Collision Dissociation)	MS2	17.5811	45	62.4635	36699	FU031521_032921_LG_SS14_TprA_KO.raw	F1	3	1	0.0002098	0.006057
	FALSE	High	Sequest HT (A2)	Unambiguous	IPLSLIGGGSNVLIADEGVPGLmLSLR	M23(Oxidation)	1	A0A0H3BHI3	A0A0H3BHI3	0	3	0.7322	0	1	1	903.173	2707.5	2707.51	-0.86	-0.00078	HCD (High Energy Collision Dissociation)	MS2	0	45	101.558	67295	FU031521_032921_LG_SS14_TprA_KO.raw	F1	3.51	1	0.0002098	8.823e-08
	FALSE	High	Sequest HT (A2)	Unambiguous	ALIEEAQR		1	A0A0H3BHI3	A0A0H3BHI3	0	2	0.5938	0	1	1	465.256	929.504	929.505	-0.97	-0.00045	HCD (High Energy Collision Dissociation)	MS2	18.9147	45	29.0982	11180	FU031521_032921_LG_SS14_TprA_KO.raw	F1	2.24	1	0.0002098	0.01146
	FALSE	High	Sequest HT (A2)	Unambiguous	EIIFSGESVR		1	A0A0H3BHI3	A0A0H3BHI3	0	2	0.4885	0	1	1	568.801	1136.6	1136.59	0.44	0.00025	HCD (High Energy Collision Dissociation)	MS2	36.8424	42.426	52.9968	28381	FU031521_032921_LG_SS14_TprA_KO.raw	F1	2.62	1	0.0002098	0.005298
	FALSE	High	Sequest HT (A2)	Unambiguous	FPSAGSAFK		1	A0A0H3BHI3	A0A0H3BHI3	0	2	0.5274	0	1	1	456.235	911.463	911.462	0.76	0.00034	HCD (High Energy Collision Dissociation)	MS2	0	45	43.7404	21159	FU031521_032921_LG_SS14_TprA_KO.raw	F1	2.37	1	0.0002098	0.003004
	FALSE	High	Sequest HT (A2)	Unambiguous	LTPGNPAQIR		1	A0A0H3BHI3	A0A0H3BHI3	0	2	0.4656	0	1	1	533.804	1066.6	1066.6	0.48	0.00026	HCD (High Energy Collision Dissociation)	MS2	81.7953	28.925	34.5198	14882	FU031521_032921_LG_SS14_TprA_KO.raw	F1	1.31	1	0.00148	0.05375
High	Master Protein	B2S328	Type III pantothenate kinase OS=Treponema pallidum subsp. pallidum (strain SS14) OX=455434 GN=coaX PE=3 SV=1	0	18.033	33	5	6	5	273	28.4	7.12	16.24	5	1
	Checked	Confidence	Identifying Node	PSM Ambiguity	Annotated Sequence	Modifications	# Proteins	Master Protein Accessions	Protein Accessions	# Missed Cleavages	Charge	DeltaScore	DeltaCn	Rank	Search Engine Rank	m/z [Da]	MH+ [Da]	Theo. MH+ [Da]	DeltaM [ppm]	Deltam/z [Da]	Activation Type	MS Order	Isolation Interference [%]	Ion Inject Time [ms]	RT [min]	First Scan	Spectrum File	File ID	XCorr	# Protein Groups	Percolator q-Value	Percolator PEP
	FALSE	High	Sequest HT (A2)	Unambiguous	AEIGTDLVANAVAAYVHFR		1	B2S328	B2S328	0	3	0.6701	0	1	1	673.022	2017.05	2017.05	0.04	3e-05	HCD (High Energy Collision Dissociation)	MS2	0	45	100.8	66607	FU031521_032921_LG_SS14_TprA_KO.raw	F1	3.88	1	0.0002098	1.366e-05
	FALSE	High	Sequest HT (A2)	Unambiguous	TAVQSLHTGTAQLPLVPLALPDSVLGK		1	B2S328	B2S328	0	3	0.551	0	1	1	909.518	2726.54	2726.55	-1.62	-0.00147	HCD (High Energy Collision Dissociation)	MS2	65.0997	45	98.3099	64496	FU031521_032921_LG_SS14_TprA_KO.raw	F1	3.92	1	0.0002098	0.001176
	FALSE	High	Sequest HT (A2)	Unambiguous	LVPTSLLPPATVSGSSGN		1	B2S328	B2S328	0	2	0.3386	0	1	1	848.96	1696.91	1696.91	0.25	0.00021	HCD (High Energy Collision Dissociation)	MS2	55.3862	45	77.2928	49628	FU031521_032921_LG_SS14_TprA_KO.raw	F1	2.54	1	0.0002098	0.01304
	FALSE	High	Sequest HT (A2)	Unambiguous	DAFISSVVPVLTK		1	B2S328	B2S328	0	2	0.6063	0	1	1	688.395	1375.78	1375.78	-0.4	-0.00028	HCD (High Energy Collision Dissociation)	MS2	28.8525	45	85.9187	56057	FU031521_032921_LG_SS14_TprA_KO.raw	F1	2.87	1	0.0002098	0.0002527
	FALSE	High	Sequest HT (A2)	Unambiguous	DTTHAVQAGVVR		1	B2S328	B2S328	0	3	0.4257	0	1	1	418.558	1253.66	1253.66	-1.33	-0.00056	HCD (High Energy Collision Dissociation)	MS2	28.858	45	25.163	8419	FU031521_032921_LG_SS14_TprA_KO.raw	F1	3.03	1	0.0002098	0.000406
	FALSE	High	Sequest HT (A2)	Unambiguous	DTTHAVQAGVVR		1	B2S328	B2S328	0	2	0.1146	0	1	1	627.333	1253.66	1253.66	-1.25	-0.00078	HCD (High Energy Collision Dissociation)	MS2	44.7167	45	25.1666	8422	FU031521_032921_LG_SS14_TprA_KO.raw	F1	1.57	1	0.00148	0.0431
High	Master Protein	A0A0H3BJM0	Tryptophan--tRNA ligase OS=Treponema pallidum subsp. pallidum (strain SS14) OX=455434 GN=trpS PE=3 SV=1	0	32.423	34	9	11	9	337	37.5	8.88	31.6	9	1
	Checked	Confidence	Identifying Node	PSM Ambiguity	Annotated Sequence	Modifications	# Proteins	Master Protein Accessions	Protein Accessions	# Missed Cleavages	Charge	DeltaScore	DeltaCn	Rank	Search Engine Rank	m/z [Da]	MH+ [Da]	Theo. MH+ [Da]	DeltaM [ppm]	Deltam/z [Da]	Activation Type	MS Order	Isolation Interference [%]	Ion Inject Time [ms]	RT [min]	First Scan	Spectrum File	File ID	XCorr	# Protein Groups	Percolator q-Value	Percolator PEP
	FALSE	High	Sequest HT (A2)	Unambiguous	LYGEVFPLPR		1	A0A0H3BJM0	A0A0H3BJM0	0	2	0.4396	0	1	1	595.832	1190.66	1190.66	0.63	0.00037	HCD (High Energy Collision Dissociation)	MS2	54.0656	28.977	74.3018	47285	FU031521_032921_LG_SS14_TprA_KO.raw	F1	1.82	1	0.0002098	0.0009211
	FALSE	High	Sequest HT (A2)	Unambiguous	LYGEVFPLPR		1	A0A0H3BJM0	A0A0H3BJM0	0	2	0.5126	0	1	1	595.832	1190.66	1190.66	-0.08	-5e-05	HCD (High Energy Collision Dissociation)	MS2	19.4567	28.836	74.6407	47471	FU031521_032921_LG_SS14_TprA_KO.raw	F1	2.38	1	0.0002098	0.0007267
	FALSE	High	Sequest HT (A2)	Unambiguous	SLGNAIFLSDDEETVR		1	A0A0H3BJM0	A0A0H3BJM0	0	2	0.7061	0	1	1	883.434	1765.86	1765.86	-0.03	-2e-05	HCD (High Energy Collision Dissociation)	MS2	54.1138	45	70.702	44148	FU031521_032921_LG_SS14_TprA_KO.raw	F1	3.3	1	0.0002098	3.57e-06
	FALSE	High	Sequest HT (A2)	Unambiguous	VEGNPVFAYHDAFNPNTDEVAHFK		1	A0A0H3BJM0	A0A0H3BJM0	0	4	0.5561	0	1	1	680.32	2718.26	2718.26	-0.08	-5e-05	HCD (High Energy Collision Dissociation)	MS2	26.6104	24.966	70.312	43805	FU031521_032921_LG_SS14_TprA_KO.raw	F1	3.83	1	0.0002098	8.928e-06
	FALSE	High	Sequest HT (A2)	Unambiguous	AQLAELPALVR		1	A0A0H3BJM0	A0A0H3BJM0	0	2	0.9421	0	1	1	590.856	1180.7	1180.7	0.04	2e-05	HCD (High Energy Collision Dissociation)	MS2	6.42703	45	71.9716	45163	FU031521_032921_LG_SS14_TprA_KO.raw	F1	2.59	1	0.0002098	0.008923
	FALSE	High	Sequest HT (A2)	Unambiguous	ALNTFLEPIR		1	A0A0H3BJM0	A0A0H3BJM0	0	2	0.5167	0	1	1	587.335	1173.66	1173.66	0.02	1e-05	HCD (High Energy Collision Dissociation)	MS2	35.6065	45	72.0381	45230	FU031521_032921_LG_SS14_TprA_KO.raw	F1	2.69	1	0.0002098	0.008453
	FALSE	High	Sequest HT (A2)	Unambiguous	ALNTFLEPIR		1	A0A0H3BJM0	A0A0H3BJM0	0	2	0.5217	0	1	1	587.335	1173.66	1173.66	0.02	1e-05	HCD (High Energy Collision Dissociation)	MS2	41.4626	45	71.6957	44930	FU031521_032921_LG_SS14_TprA_KO.raw	F1	2.99	1	0.0002098	0.001847
	FALSE	High	Sequest HT (A2)	Unambiguous	ALLSDcATLVGTDGQAK	C6(Carbamidomethyl)	1	A0A0H3BJM0	A0A0H3BJM0	0	2	0.6113	0	1	1	860.432	1719.86	1719.86	-1.4	-0.00121	HCD (High Energy Collision Dissociation)	MS2	0	45	57.9917	32766	FU031521_032921_LG_SS14_TprA_KO.raw	F1	3.91	1	0.0002098	2.002e-07
	FALSE	High	Sequest HT (A2)	Unambiguous	SLGNAIFLSDDEETVRR		1	A0A0H3BJM0	A0A0H3BJM0	1	3	0.3799	0	1	1	641.326	1921.96	1921.96	0.86	0.00055	HCD (High Energy Collision Dissociation)	MS2	38.1072	20.14	63.2379	37375	FU031521_032921_LG_SS14_TprA_KO.raw	F1	2.29	1	0.0002098	0.01258
	FALSE	High	Sequest HT (A2)	Unambiguous	ELVLDYLAcGIDAQR	C9(Carbamidomethyl)	1	A0A0H3BJM0	A0A0H3BJM0	0	2	0.593	0	1	1	868.437	1735.87	1735.87	-0.81	-0.0007	HCD (High Energy Collision Dissociation)	MS2	0	45	90.1626	58972	FU031521_032921_LG_SS14_TprA_KO.raw	F1	3.71	1	0.0002098	5.654e-05
	FALSE	High	Sequest HT (A2)	Unambiguous	AQLEQQPAYLAR		1	A0A0H3BJM0	A0A0H3BJM0	0	2	0.519	0	1	1	694.369	1387.73	1387.73	-1.44	-0.001	HCD (High Energy Collision Dissociation)	MS2	77.4868	45	42.9507	20687	FU031521_032921_LG_SS14_TprA_KO.raw	F1	2.1	1	0.001814	0.06948
High	Master Protein	sp	TRYP_PIG	0	85.807	55	10	109	10	231	24.4	7.18	337.62	10	1
	Checked	Confidence	Identifying Node	PSM Ambiguity	Annotated Sequence	Modifications	# Proteins	Master Protein Accessions	Protein Accessions	# Missed Cleavages	Charge	DeltaScore	DeltaCn	Rank	Search Engine Rank	m/z [Da]	MH+ [Da]	Theo. MH+ [Da]	DeltaM [ppm]	Deltam/z [Da]	Activation Type	MS Order	Isolation Interference [%]	Ion Inject Time [ms]	RT [min]	First Scan	Spectrum File	File ID	XCorr	# Protein Groups	Percolator q-Value	Percolator PEP
	FALSE	High	Sequest HT (A2)	Unambiguous	LGEHNIDVLEGNEQFINAAK		1	sp	sp	0	2	0.9044	0	1	1	1106.05	2211.1	2211.1	-0.88	-0.00097	HCD (High Energy Collision Dissociation)	MS2	0	2.233	68.1186	41837	FU031521_032921_LG_SS14_TprA_KO.raw	F1	6.38	1	0.0002098	1.353e-09
	FALSE	High	Sequest HT (A2)	Unambiguous	LGEHNIDVLEGNEQFINAAK		1	sp	sp	0	3	0.8964	0	1	1	737.706	2211.1	2211.1	0.39	0.00028	HCD (High Energy Collision Dissociation)	MS2	0.231869	0.122	68.0674	41792	FU031521_032921_LG_SS14_TprA_KO.raw	F1	6.66	1	0.0002098	1.342e-07
	FALSE	High	Sequest HT (A2)	Unambiguous	LGEHNIDVLEGNEQFINAAK		1	sp	sp	0	4	0.7375	0	1	1	553.531	2211.1	2211.1	-1.05	-0.00058	HCD (High Energy Collision Dissociation)	MS2	17.5133	40.395	67.8904	41660	FU031521_032921_LG_SS14_TprA_KO.raw	F1	5.41	1	0.0002098	2.919e-06
	FALSE	High	Sequest HT (A2)	Unambiguous	LGEHNIDVLEGNEQFINAAK		1	sp	sp	0	2	0.8353	0	1	1	1106.06	2211.1	2211.1	-0.01	-2e-05	HCD (High Energy Collision Dissociation)	MS2	0	30.053	68.4691	42181	FU031521_032921_LG_SS14_TprA_KO.raw	F1	5.95	1	0.0002098	3.822e-09
	FALSE	High	Sequest HT (A2)	Unambiguous	LGEHNIDVLEGNEQFINAAK		1	sp	sp	0	3	0.918	0	1	1	737.708	2211.11	2211.1	2.69	0.00198	HCD (High Energy Collision Dissociation)	MS2	0.0379972	0.933	68.4169	42123	FU031521_032921_LG_SS14_TprA_KO.raw	F1	6.34	1	0.0002098	1.021e-06
	FALSE	High	Sequest HT (A2)	Unambiguous	LGEHNIDVLEGNEQFINAAK		1	sp	sp	0	4	0.6154	0	1	1	553.531	2211.1	2211.1	-1.06	-0.00059	HCD (High Energy Collision Dissociation)	MS2	40.2021	26.78	68.246	41947	FU031521_032921_LG_SS14_TprA_KO.raw	F1	4.29	1	0.0002098	2.133e-05
	FALSE	High	Sequest HT (A2)	Unambiguous	LGEHNIDVLEGNEQFINAAK		1	sp	sp	0	2	0.8062	0	1	1	1106.06	2211.11	2211.1	1.57	0.00173	HCD (High Energy Collision Dissociation)	MS2	0	45	67.7797	41553	FU031521_032921_LG_SS14_TprA_KO.raw	F1	3.56	1	0.0002098	4.304e-07
	FALSE	High	Sequest HT (A2)	Unambiguous	LGEHNIDVLEGNEQFINAAK		1	sp	sp	0	3	0.7352	0	1	1	737.706	2211.1	2211.1	-0.51	-0.00037	HCD (High Energy Collision Dissociation)	MS2	30.1461	45	67.7305	41511	FU031521_032921_LG_SS14_TprA_KO.raw	F1	5.25	1	0.0002098	4.919e-07
	FALSE	High	Sequest HT (A2)	Unambiguous	LGEHNIDVLEGNEQFINAAK		1	sp	sp	0	2	0.4009	0	1	1	1106.06	2211.11	2211.1	0.51	0.00056	HCD (High Energy Collision Dissociation)	MS2	82.0462	45	69.247	42897	FU031521_032921_LG_SS14_TprA_KO.raw	F1	2.12	1	0.0002098	0.0009177
	FALSE	High	Sequest HT (A2)	Unambiguous	VATVSLPR		1	sp	sp	0	2	0.3234	0	1	1	421.759	842.51	842.509	0.84	0.00035	HCD (High Energy Collision Dissociation)	MS2	84.6563	45	69.4816	43118	FU031521_032921_LG_SS14_TprA_KO.raw	F1	1.67	1	0.0002098	0.01183
	FALSE	High	Sequest HT (A2)	Unambiguous	LGEHNIDVLEGNEQFINAAK		1	sp	sp	0	2	0.7393	0	1	1	1106.06	2211.1	2211.1	-0.47	-0.00052	HCD (High Energy Collision Dissociation)	MS2	0	45	68.8134	42487	FU031521_032921_LG_SS14_TprA_KO.raw	F1	3.49	1	0.0002098	2.517e-05
	FALSE	High	Sequest HT (A2)	Unambiguous	LGEHNIDVLEGNEQFINAAK		1	sp	sp	0	3	0.8398	0	1	1	737.707	2211.11	2211.1	1.43	0.00105	HCD (High Energy Collision Dissociation)	MS2	3.20828	8.133	68.7564	42452	FU031521_032921_LG_SS14_TprA_KO.raw	F1	5.68	1	0.0002098	9.93e-08
	FALSE	High	Sequest HT (A2)	Unambiguous	LGEHNIDVLEGNEQFINAAK		1	sp	sp	0	3	0.8341	0	1	1	737.707	2211.11	2211.1	1.17	0.00086	HCD (High Energy Collision Dissociation)	MS2	5.21782	18.111	69.0992	42760	FU031521_032921_LG_SS14_TprA_KO.raw	F1	6.75	1	0.0002098	3.227e-09
	FALSE	High	Sequest HT (A2)	Unambiguous	LGEHNIDVLEGNEQFINAAK		1	sp	sp	0	3	0.6118	0	1	1	737.705	2211.1	2211.1	-2.07	-0.00153	HCD (High Energy Collision Dissociation)	MS2	26.8738	45	65.9779	39901	FU031521_032921_LG_SS14_TprA_KO.raw	F1	5.95	1	0.0002098	7.223e-09
	FALSE	High	Sequest HT (A2)	Unambiguous	LGEHNIDVLEGNEQFINAAK		1	sp	sp	0	3	0.6	0	1	1	737.707	2211.11	2211.1	1.71	0.00126	HCD (High Energy Collision Dissociation)	MS2	26.727	40.81	73.19	46259	FU031521_032921_LG_SS14_TprA_KO.raw	F1	5.5	1	0.0002098	9.57e-07
	FALSE	High	Sequest HT (A2)	Unambiguous	LGEHNIDVLEGNEQFINAAK		1	sp	sp	0	3	0.6781	0	1	1	737.705	2211.1	2211.1	-1.03	-0.00076	HCD (High Energy Collision Dissociation)	MS2	5.26152	45	72.6145	45738	FU031521_032921_LG_SS14_TprA_KO.raw	F1	5.56	1	0.0002098	2.126e-07
	FALSE	High	Sequest HT (A2)	Unambiguous	LGEHNIDVLEGNEQFINAAK		1	sp	sp	0	2	0.5374	0	1	1	1106.05	2211.1	2211.1	-2.63	-0.00291	HCD (High Energy Collision Dissociation)	MS2	76.5952	45	72.5268	45660	FU031521_032921_LG_SS14_TprA_KO.raw	F1	2.81	1	0.0002098	0.00838
	FALSE	High	Sequest HT (A2)	Unambiguous	LGEHNIDVLEGNEQFINAAK		1	sp	sp	0	3	0.6525	0	1	1	737.707	2211.11	2211.1	1.17	0.00086	HCD (High Energy Collision Dissociation)	MS2	69.3949	32.884	74.3198	47300	FU031521_032921_LG_SS14_TprA_KO.raw	F1	3.77	1	0.0002098	5.675e-05
	FALSE	High	Sequest HT (A2)	Unambiguous	LGEHNIDVLEGNEQFINAAK		1	sp	sp	0	3	0.6645	0	1	1	737.705	2211.1	2211.1	-1.26	-0.00093	HCD (High Energy Collision Dissociation)	MS2	34.6729	36.706	73.6791	46746	FU031521_032921_LG_SS14_TprA_KO.raw	F1	4.71	1	0.0002098	4.187e-06
	FALSE	High	Sequest HT (A2)	Unambiguous	IITHPNFNGNTLDNDImLIK	M17(Oxidation)	1	sp	sp	0	3	0.3886	0	1	1	767.064	2299.18	2299.18	0.46	0.00036	HCD (High Energy Collision Dissociation)	MS2	42.126	45	74.1635	47159	FU031521_032921_LG_SS14_TprA_KO.raw	F1	4.22	1	0.0002098	2.589e-06
	FALSE	High	Sequest HT (A2)	Unambiguous	IITHPNFNGNTLDNDImLIK	M17(Oxidation)	1	sp	sp	0	3	0.5372	0	1	1	767.064	2299.18	2299.18	0.42	0.00032	HCD (High Energy Collision Dissociation)	MS2	25.0116	45	70.7693	44201	FU031521_032921_LG_SS14_TprA_KO.raw	F1	4.17	1	0.0002098	2.249e-05
	FALSE	High	Sequest HT (A2)	Unambiguous	LGEHNIDVLEGNEQFINAAK		1	sp	sp	0	3	0.6495	0	1	1	737.706	2211.1	2211.1	0.13	9e-05	HCD (High Energy Collision Dissociation)	MS2	8.48706	40.282	70.6922	44139	FU031521_032921_LG_SS14_TprA_KO.raw	F1	5.05	1	0.0002098	9.303e-08
	FALSE	High	Sequest HT (A2)	Unambiguous	LGEHNIDVLEGNEQFINAAK		1	sp	sp	0	2	0.4588	0	1	1	1106.06	2211.1	2211.1	-0.08	-8e-05	HCD (High Energy Collision Dissociation)	MS2	53.9529	45	70.1461	43667	FU031521_032921_LG_SS14_TprA_KO.raw	F1	1.94	1	0.0002098	0.007035
	FALSE	High	Sequest HT (A2)	Unambiguous	SSGSSYPSLLQcLK	C12(Carbamidomethyl)	1	sp	sp	0	2	0.5919	0	1	1	763.88	1526.75	1526.75	0.21	0.00016	HCD (High Energy Collision Dissociation)	MS2	12.0206	13.285	71.9554	45154	FU031521_032921_LG_SS14_TprA_KO.raw	F1	2.72	1	0.0002098	8.25e-05
	FALSE	High	Sequest HT (A2)	Unambiguous	LGEHNIDVLEGNEQFINAAK		1	sp	sp	0	3	0.7708	0	1	1	737.707	2211.11	2211.1	0.45	0.00033	HCD (High Energy Collision Dissociation)	MS2	11.05	45	71.7628	44976	FU031521_032921_LG_SS14_TprA_KO.raw	F1	4.93	1	0.0002098	5.837e-07
	FALSE	High	Sequest HT (A2)	Unambiguous	LGEHNIDVLEGNEQFINAAK		1	sp	sp	0	3	0.5365	0	1	1	737.706	2211.1	2211.1	-0.21	-0.00016	HCD (High Energy Collision Dissociation)	MS2	37.4468	33.419	72.1026	45283	FU031521_032921_LG_SS14_TprA_KO.raw	F1	4.66	1	0.0002098	1.531e-06
	FALSE	High	Sequest HT (A2)	Unambiguous	LGEHNIDVLEGNEQFINAAK		1	sp	sp	0	3	0.7684	0	1	1	737.707	2211.11	2211.1	1.03	0.00076	HCD (High Energy Collision Dissociation)	MS2	44.0542	44.041	71.42	44712	FU031521_032921_LG_SS14_TprA_KO.raw	F1	5.44	1	0.0002098	3.769e-07
	FALSE	High	Sequest HT (A2)	Unambiguous	SSGSSYPSLLQcLK	C12(Carbamidomethyl)	1	sp	sp	0	2	0.363	0	1	1	763.88	1526.75	1526.75	0.21	0.00016	HCD (High Energy Collision Dissociation)	MS2	0	45	71.6209	44872	FU031521_032921_LG_SS14_TprA_KO.raw	F1	2.81	1	0.0002098	5.117e-05
	FALSE	High	Sequest HT (A2)	Unambiguous	LGEHNIDVLEGNEQFINAAK		1	sp	sp	0	3	0.6979	0	1	1	737.707	2211.11	2211.1	0.87	0.00064	HCD (High Energy Collision Dissociation)	MS2	9.70472	45	71.0292	44413	FU031521_032921_LG_SS14_TprA_KO.raw	F1	5.66	1	0.0002098	3.066e-07
	FALSE	High	Sequest HT (A2)	Unambiguous	VATVSLPR		1	sp	sp	0	2	0.2971	0	1	1	421.758	842.509	842.509	0.01	0	HCD (High Energy Collision Dissociation)	MS2	60.4376	45	59.7934	34315	FU031521_032921_LG_SS14_TprA_KO.raw	F1	1.75	1	0.0002098	0.00811
	FALSE	High	Sequest HT (A2)	Unambiguous	VATVSLPR		1	sp	sp	0	2	0.5538	0	1	1	421.758	842.509	842.509	-0.07	-3e-05	HCD (High Energy Collision Dissociation)	MS2	66.3069	45	59.1146	33674	FU031521_032921_LG_SS14_TprA_KO.raw	F1	1.95	1	0.0002098	0.01104
	FALSE	High	Sequest HT (A2)	Unambiguous	VATVSLPR		1	sp	sp	0	2	0.5062	0	1	1	421.758	842.509	842.509	-0.66	-0.00028	HCD (High Energy Collision Dissociation)	MS2	70.2011	45	64.5878	38644	FU031521_032921_LG_SS14_TprA_KO.raw	F1	1.62	1	0.0002098	0.01118
	FALSE	High	Sequest HT (A2)	Unambiguous	ScAAAGTEcLISGWGNTK	C2(Carbamidomethyl); C9(Carbamidomethyl)	1	sp	sp	0	2	0.4474	0	1	1	941.925	1882.84	1882.84	0.14	0.00013	HCD (High Energy Collision Dissociation)	MS2	0	45	64.7514	38788	FU031521_032921_LG_SS14_TprA_KO.raw	F1	3.42	1	0.0002098	7.612e-07
	FALSE	High	Sequest HT (A2)	Unambiguous	VATVSLPR		1	sp	sp	0	2	0.2406	0	1	1	421.758	842.509	842.509	-0.23	-0.0001	HCD (High Energy Collision Dissociation)	MS2	77.294	45	62.8175	36997	FU031521_032921_LG_SS14_TprA_KO.raw	F1	1.33	1	0.0002098	0.006791
	FALSE	High	Sequest HT (A2)	Unambiguous	VcNYVNWIQQTIAAN	C2(Carbamidomethyl)	1	sp	sp	0	2	0.5472	0	1	1	897.437	1793.87	1793.86	1.48	0.00133	HCD (High Energy Collision Dissociation)	MS2	21.081	45	97.7471	64139	FU031521_032921_LG_SS14_TprA_KO.raw	F1	2.54	1	0.0002098	0.003311
	FALSE	High	Sequest HT (A2)	Unambiguous	LGEHNIDVLEGNEQFINAAKIITHPNFNGNTLDNDImLIK	M37(Oxidation)	1	sp	sp	1	4	0.8082	0	1	1	1123.57	4491.26	4491.26	-0.64	-0.00072	HCD (High Energy Collision Dissociation)	MS2	0	42.017	99.0454	64915	FU031521_032921_LG_SS14_TprA_KO.raw	F1	5.11	1	0.0002098	2.217e-06
	FALSE	High	Sequest HT (A2)	Unambiguous	LGEHNIDVLEGNEQFINAAKIITHPNFNGNTLDNDImLIK	M37(Oxidation)	1	sp	sp	1	5	0.756	0	1	1	899.058	4491.26	4491.26	-0.09	-8e-05	HCD (High Energy Collision Dissociation)	MS2	3.33448	11.099	99.0442	64914	FU031521_032921_LG_SS14_TprA_KO.raw	F1	6.72	1	0.0002098	2.403e-06
	FALSE	High	Sequest HT (A2)	Unambiguous	LGEHNIDVLEGNEQFINAAK		1	sp	sp	0	3	0.6326	0	1	1	737.705	2211.1	2211.1	-1.02	-0.00075	HCD (High Energy Collision Dissociation)	MS2	56.414	45	79.1517	51283	FU031521_032921_LG_SS14_TprA_KO.raw	F1	4.3	1	0.0002098	1.084e-05
	FALSE	High	Sequest HT (A2)	Unambiguous	SSYPGQITGNmIcVGFLEGGK	M11(Oxidation); C13(Carbamidomethyl)	1	sp	sp	0	2	0.9654	0	1	1	1116.03	2231.05	2231.05	0.06	7e-05	HCD (High Energy Collision Dissociation)	MS2	67.6132	45	77.7878	50073	FU031521_032921_LG_SS14_TprA_KO.raw	F1	3.18	1	0.0002098	0.0008736
	FALSE	High	Sequest HT (A2)	Unambiguous	IITHPNFNGNTLDNDImLIK	M17(Oxidation)	1	sp	sp	0	3	0.616	0	1	1	767.063	2299.18	2299.18	0.24	0.00018	HCD (High Energy Collision Dissociation)	MS2	0	4.106	75.9055	48520	FU031521_032921_LG_SS14_TprA_KO.raw	F1	5.13	1	0.0002098	3.365e-07
	FALSE	High	Sequest HT (A2)	Unambiguous	IITHPNFNGNTLDNDImLIK	M17(Oxidation)	1	sp	sp	0	2	0.7634	0	1	1	1150.09	2299.18	2299.18	-0.04	-5e-05	HCD (High Energy Collision Dissociation)	MS2	0	19.92	75.5999	48277	FU031521_032921_LG_SS14_TprA_KO.raw	F1	5.58	1	0.0002098	1.428e-09
	FALSE	High	Sequest HT (A2)	Unambiguous	IITHPNFNGNTLDNDImLIK	M17(Oxidation)	1	sp	sp	0	3	0.675	0	1	1	767.066	2299.18	2299.18	3.48	0.00267	HCD (High Energy Collision Dissociation)	MS2	0	0.341	75.5652	48245	FU031521_032921_LG_SS14_TprA_KO.raw	F1	6.37	1	0.0002098	2.561e-07
	FALSE	High	Sequest HT (A2)	Unambiguous	IITHPNFNGNTLDNDImLIK	M17(Oxidation)	1	sp	sp	0	2	0.413	0	1	1	1150.09	2299.18	2299.18	0.3	0.00034	HCD (High Energy Collision Dissociation)	MS2	0	45	75.9491	48554	FU031521_032921_LG_SS14_TprA_KO.raw	F1	2.93	1	0.0002098	0.001556
	FALSE	High	Sequest HT (A2)	Unambiguous	IITHPNFNGNTLDNDImLIK	M17(Oxidation)	1	sp	sp	0	3	0.616	0	1	1	767.063	2299.17	2299.18	-0.62	-0.00047	HCD (High Energy Collision Dissociation)	MS2	6.14275	20.742	76.2491	48794	FU031521_032921_LG_SS14_TprA_KO.raw	F1	5.39	1	0.0002098	8.459e-07
	FALSE	High	Sequest HT (A2)	Unambiguous	LGEHNIDVLEGNEQFINAAK		1	sp	sp	0	3	0.5365	0	1	1	737.706	2211.1	2211.1	0.18	0.00014	HCD (High Energy Collision Dissociation)	MS2	32.2556	27.707	76.0118	48592	FU031521_032921_LG_SS14_TprA_KO.raw	F1	3.56	1	0.0002098	0.0002387
	FALSE	High	Sequest HT (A2)	Unambiguous	IITHPNFNGNTLDNDImLIK	M17(Oxidation)	1	sp	sp	0	3	0.7195	0	1	1	767.064	2299.18	2299.18	1.48	0.00114	HCD (High Energy Collision Dissociation)	MS2	0.0701702	0.176	75.4217	48145	FU031521_032921_LG_SS14_TprA_KO.raw	F1	5.17	1	0.0002098	2.086e-06
	FALSE	High	Sequest HT (A2)	Unambiguous	IITHPNFNGNTLDNDImLIK	M17(Oxidation)	1	sp	sp	0	4	0.6025	0	1	1	575.55	2299.18	2299.18	0.73	0.00042	HCD (High Energy Collision Dissociation)	MS2	26.7957	44.178	75.3331	48077	FU031521_032921_LG_SS14_TprA_KO.raw	F1	4.88	1	0.0002098	9.06e-06
	FALSE	High	Sequest HT (A2)	Unambiguous	LGEHNIDVLEGNEQFINAAK		1	sp	sp	0	3	0.4808	0	1	1	737.705	2211.1	2211.1	-1.37	-0.00101	HCD (High Energy Collision Dissociation)	MS2	58.5094	45	76.3686	48884	FU031521_032921_LG_SS14_TprA_KO.raw	F1	3.64	1	0.0002098	0.0001103
	FALSE	High	Sequest HT (A2)	Unambiguous	LGEHNIDVLEGNEQFINAAK		1	sp	sp	0	3	0.61	0	1	1	737.706	2211.1	2211.1	0.06	4e-05	HCD (High Energy Collision Dissociation)	MS2	24.4937	45	75.2915	48039	FU031521_032921_LG_SS14_TprA_KO.raw	F1	4	1	0.0002098	0.0001198
	FALSE	High	Sequest HT (A2)	Unambiguous	IITHPNFNGNTLDNDImLIK	M17(Oxidation)	1	sp	sp	0	3	0.6492	0	1	1	767.064	2299.18	2299.18	0.6	0.00046	HCD (High Energy Collision Dissociation)	MS2	6.76402	28.132	75.2233	47980	FU031521_032921_LG_SS14_TprA_KO.raw	F1	6.1	1	0.0002098	4.15e-09
	FALSE	High	Sequest HT (A2)	Unambiguous	LGEHNIDVLEGNEQFINAAK		1	sp	sp	0	3	0.3659	0	1	1	737.707	2211.11	2211.1	0.93	0.00069	HCD (High Energy Collision Dissociation)	MS2	69.5736	45	77.2843	49619	FU031521_032921_LG_SS14_TprA_KO.raw	F1	2.76	1	0.0002098	0.003403
	FALSE	High	Sequest HT (A2)	Unambiguous	IITHPNFNGNTLDNDImLIKLSSPATLNSR	M17(Oxidation)	1	sp	sp	1	4	1	0	1	1	832.186	3325.72	3325.72	0.78	0.00065	HCD (High Energy Collision Dissociation)	MS2	53.7879	45	85.9574	56088	FU031521_032921_LG_SS14_TprA_KO.raw	F1	3.27	1	0.0002098	8.638e-05
	FALSE	High	Sequest HT (A2)	Unambiguous	IITHPNFNGNTLDNDImLIKLSSPATLNSR	M17(Oxidation)	1	sp	sp	1	4	1	0	1	1	832.187	3325.72	3325.72	1.14	0.00095	HCD (High Energy Collision Dissociation)	MS2	29.0582	45	86.2941	56311	FU031521_032921_LG_SS14_TprA_KO.raw	F1	4.84	1	0.0002098	1.654e-07
	FALSE	High	Sequest HT (A2)	Unambiguous	LSSPATLNSR		1	sp	sp	0	2	0.4833	0	1	1	523.286	1045.56	1045.56	1.19	0.00062	HCD (High Energy Collision Dissociation)	MS2	58.6366	45	35.7578	15850	FU031521_032921_LG_SS14_TprA_KO.raw	F1	2.4	1	0.0002098	0.004679
	FALSE	High	Sequest HT (A2)	Unambiguous	LSSPATLNSR		1	sp	sp	0	2	0.5543	0	1	1	523.285	1045.56	1045.56	-0.89	-0.00047	HCD (High Energy Collision Dissociation)	MS2	19.5847	45	33.5323	14107	FU031521_032921_LG_SS14_TprA_KO.raw	F1	2.67	1	0.0002098	0.002222
	FALSE	High	Sequest HT (A2)	Unambiguous	LSSPATLNSR		1	sp	sp	0	2	0.5779	0	1	1	523.286	1045.56	1045.56	0.98	0.00051	HCD (High Energy Collision Dissociation)	MS2	32.2167	45	33.9365	14387	FU031521_032921_LG_SS14_TprA_KO.raw	F1	2.63	1	0.0002098	0.0009151
	FALSE	High	Sequest HT (A2)	Unambiguous	LSSPATLNSR		1	sp	sp	0	2	0.6151	0	1	1	523.285	1045.56	1045.56	-0.55	-0.00029	HCD (High Energy Collision Dissociation)	MS2	0	45	33.1431	13849	FU031521_032921_LG_SS14_TprA_KO.raw	F1	2.78	1	0.0002098	0.002016
	FALSE	High	Sequest HT (A2)	Unambiguous	LSSPATLNSR		1	sp	sp	0	2	0.5042	0	1	1	523.286	1045.56	1045.56	0.86	0.00045	HCD (High Energy Collision Dissociation)	MS2	79.7027	45	34.509	14871	FU031521_032921_LG_SS14_TprA_KO.raw	F1	2.4	1	0.0002098	0.00225
	FALSE	High	Sequest HT (A2)	Unambiguous	VATVSLPR		1	sp	sp	0	2	0.6652	0	1	1	421.758	842.509	842.509	-0.17	-7e-05	HCD (High Energy Collision Dissociation)	MS2	4.33024	29.944	42.2975	20187	FU031521_032921_LG_SS14_TprA_KO.raw	F1	2.21	1	0.0002098	0.01174
	FALSE	High	Sequest HT (A2)	Unambiguous	VATVSLPR		1	sp	sp	0	2	0.6866	0	1	1	421.759	842.51	842.509	0.35	0.00015	HCD (High Energy Collision Dissociation)	MS2	11.6612	26.071	42.6348	20413	FU031521_032921_LG_SS14_TprA_KO.raw	F1	2.17	1	0.0002098	0.01045
	FALSE	High	Sequest HT (A2)	Unambiguous	LSSPATLNSR		1	sp	sp	0	2	0.64	0	1	1	523.287	1045.57	1045.56	2.33	0.00122	HCD (High Energy Collision Dissociation)	MS2	47.0386	45	25.7424	8854	FU031521_032921_LG_SS14_TprA_KO.raw	F1	2.75	1	0.0002098	0.001054
	FALSE	High	Sequest HT (A2)	Unambiguous	LSSPATLNSR		1	sp	sp	0	2	0.6183	0	1	1	523.284	1045.56	1045.56	-2.26	-0.00118	HCD (High Energy Collision Dissociation)	MS2	0	45	25.0478	8362	FU031521_032921_LG_SS14_TprA_KO.raw	F1	2.41	1	0.0002098	0.002923
	FALSE	High	Sequest HT (A2)	Unambiguous	LSSPATLNSR		1	sp	sp	0	2	0.6239	0	1	1	523.284	1045.56	1045.56	-2.91	-0.00152	HCD (High Energy Collision Dissociation)	MS2	0	45	23.4248	7304	FU031521_032921_LG_SS14_TprA_KO.raw	F1	2.34	1	0.0002098	0.008788
	FALSE	High	Sequest HT (A2)	Unambiguous	LSSPATLNSR		1	sp	sp	0	2	0.5933	0	1	1	523.286	1045.57	1045.56	1.3	0.00068	HCD (High Energy Collision Dissociation)	MS2	47.2165	45	32.2433	13168	FU031521_032921_LG_SS14_TprA_KO.raw	F1	2.68	1	0.0002098	0.0028
	FALSE	High	Sequest HT (A2)	Unambiguous	LSSPATLNSR		1	sp	sp	0	2	0.4669	0	1	1	523.286	1045.56	1045.56	0.9	0.00047	HCD (High Energy Collision Dissociation)	MS2	62.5085	45	28.7417	10921	FU031521_032921_LG_SS14_TprA_KO.raw	F1	2.87	1	0.0002098	0.0009937
	FALSE	High	Sequest HT (A2)	Unambiguous	VATVSLPR		1	sp	sp	0	2	0.2874	0	1	1	421.758	842.509	842.509	-0.73	-0.00031	HCD (High Energy Collision Dissociation)	MS2	47.4073	45	28.0763	10386	FU031521_032921_LG_SS14_TprA_KO.raw	F1	1.74	1	0.0002098	0.01206
	FALSE	High	Sequest HT (A2)	Unambiguous	LSSPATLNSR		1	sp	sp	0	2	0.66	0	1	1	523.286	1045.56	1045.56	1.08	0.00056	HCD (High Energy Collision Dissociation)	MS2	9.90778	45	29.0822	11167	FU031521_032921_LG_SS14_TprA_KO.raw	F1	2.5	1	0.0002098	0.002661
	FALSE	High	Sequest HT (A2)	Unambiguous	LSSPATLNSR		1	sp	sp	0	2	0.6182	0	1	1	523.285	1045.56	1045.56	-1.01	-0.00053	HCD (High Energy Collision Dissociation)	MS2	42.0358	45	29.9374	11761	FU031521_032921_LG_SS14_TprA_KO.raw	F1	2.2	1	0.0002098	0.002801
	FALSE	High	Sequest HT (A2)	Unambiguous	VATVSLPR		1	sp	sp	0	2	0.5859	0	1	1	421.759	842.51	842.509	0.59	0.00025	HCD (High Energy Collision Dissociation)	MS2	14.1432	45	43.3131	21002	FU031521_032921_LG_SS14_TprA_KO.raw	F1	2.27	1	0.0002098	0.008253
	FALSE	High	Sequest HT (A2)	Unambiguous	VATVSLPR		1	sp	sp	0	2	0.4895	0	1	1	421.759	842.51	842.509	0.53	0.00022	HCD (High Energy Collision Dissociation)	MS2	50.7438	45	47.971	24280	FU031521_032921_LG_SS14_TprA_KO.raw	F1	1.9	1	0.0002098	0.01116
	FALSE	High	Sequest HT (A2)	Unambiguous	VATVSLPR		1	sp	sp	0	2	0.5455	0	1	1	421.758	842.509	842.509	-0.06	-2e-05	HCD (High Energy Collision Dissociation)	MS2	31.9934	45	46.8058	23324	FU031521_032921_LG_SS14_TprA_KO.raw	F1	2.09	1	0.0002098	0.007173
	FALSE	High	Sequest HT (A2)	Unambiguous	VATVSLPR		1	sp	sp	0	2	0.5707	0	1	1	421.758	842.509	842.509	-0.06	-2e-05	HCD (High Energy Collision Dissociation)	MS2	29.7154	45	46.4652	23101	FU031521_032921_LG_SS14_TprA_KO.raw	F1	2.05	1	0.0002098	0.009502
	FALSE	High	Sequest HT (A2)	Unambiguous	VATVSLPR		1	sp	sp	0	2	0.5369	0	1	1	421.758	842.51	842.509	0.09	4e-05	HCD (High Energy Collision Dissociation)	MS2	33.3887	45	47.4881	23880	FU031521_032921_LG_SS14_TprA_KO.raw	F1	2.03	1	0.0002098	0.009041
	FALSE	High	Sequest HT (A2)	Unambiguous	VATVSLPR		1	sp	sp	0	2	0.56	0	1	1	421.758	842.509	842.509	-0.13	-5e-05	HCD (High Energy Collision Dissociation)	MS2	19.2765	45	47.1457	23609	FU031521_032921_LG_SS14_TprA_KO.raw	F1	2	1	0.0002098	0.01048
	FALSE	High	Sequest HT (A2)	Unambiguous	VATVSLPR		1	sp	sp	0	2	0.3696	0	1	1	421.758	842.509	842.509	-0.13	-5e-05	HCD (High Energy Collision Dissociation)	MS2	0	45	48.6603	24816	FU031521_032921_LG_SS14_TprA_KO.raw	F1	1.84	1	0.0002098	0.01241
	FALSE	High	Sequest HT (A2)	Unambiguous	VATVSLPR		1	sp	sp	0	2	0.6106	0	1	1	421.758	842.509	842.509	-0.23	-0.0001	HCD (High Energy Collision Dissociation)	MS2	0	45	44.7265	21807	FU031521_032921_LG_SS14_TprA_KO.raw	F1	2.08	1	0.0002098	0.005086
	FALSE	High	Sequest HT (A2)	Unambiguous	VATVSLPR		1	sp	sp	0	2	0.6262	0	1	1	421.758	842.509	842.509	-0.34	-0.00014	HCD (High Energy Collision Dissociation)	MS2	0	39.547	43.677	21133	FU031521_032921_LG_SS14_TprA_KO.raw	F1	2.14	1	0.0002098	0.01038
	FALSE	High	Sequest HT (A2)	Unambiguous	VATVSLPR		1	sp	sp	0	2	0.4604	0	1	1	421.758	842.509	842.509	-0.47	-0.0002	HCD (High Energy Collision Dissociation)	MS2	55.2321	45	54.5226	29710	FU031521_032921_LG_SS14_TprA_KO.raw	F1	2.02	1	0.0002098	0.00966
	FALSE	High	Sequest HT (A2)	Unambiguous	VATVSLPR		1	sp	sp	0	2	0.5095	0	1	1	421.759	842.51	842.509	1.2	0.00051	HCD (High Energy Collision Dissociation)	MS2	18.4875	45	44.3622	21526	FU031521_032921_LG_SS14_TprA_KO.raw	F1	2.1	1	0.0002098	0.01012
	FALSE	High	Sequest HT (A2)	Unambiguous	VATVSLPR		1	sp	sp	0	2	0.5094	0	1	1	421.758	842.509	842.509	-0.83	-0.00035	HCD (High Energy Collision Dissociation)	MS2	9.51847	45	44.0165	21265	FU031521_032921_LG_SS14_TprA_KO.raw	F1	2.12	1	0.0002098	0.008596
	FALSE	High	Sequest HT (A2)	Unambiguous	LSSPATLNSR		1	sp	sp	0	2	0.1362	0	1	1	523.286	1045.56	1045.56	1.29	0.00067	HCD (High Energy Collision Dissociation)	MS2	53.6255	45	54.0872	29305	FU031521_032921_LG_SS14_TprA_KO.raw	F1	2.35	1	0.0002098	0.007811
	FALSE	High	Sequest HT (A2)	Unambiguous	VATVSLPR		1	sp	sp	0	2	0.6498	0	1	1	421.758	842.509	842.509	-0.07	-3e-05	HCD (High Energy Collision Dissociation)	MS2	0	36.909	42.9723	20707	FU031521_032921_LG_SS14_TprA_KO.raw	F1	2.17	1	0.0004122	0.01617
	FALSE	High	Sequest HT (A2)	Unambiguous	VATVSLPR		1	sp	sp	0	2	0.4076	0	1	1	421.758	842.509	842.509	-0.5	-0.00021	HCD (High Energy Collision Dissociation)	MS2	8.60043	45	46.1225	22855	FU031521_032921_LG_SS14_TprA_KO.raw	F1	2.11	1	0.0004122	0.01631
	FALSE	High	Sequest HT (A2)	Unambiguous	VATVSLPR		1	sp	sp	0	2	0.4921	0	1	1	421.758	842.51	842.509	0.24	0.0001	HCD (High Energy Collision Dissociation)	MS2	34.7248	45	47.8251	24158	FU031521_032921_LG_SS14_TprA_KO.raw	F1	1.89	1	0.0004122	0.01597
	FALSE	High	Sequest HT (A2)	Unambiguous	VATVSLPR		1	sp	sp	0	2	0.4477	0	1	1	421.759	842.51	842.509	0.5	0.00021	HCD (High Energy Collision Dissociation)	MS2	65.4078	45	58.7266	33391	FU031521_032921_LG_SS14_TprA_KO.raw	F1	1.72	1	0.0004122	0.01434
	FALSE	High	Sequest HT (A2)	Unambiguous	LSSPATLNSR		1	sp	sp	0	2	0.4451	0	1	1	523.285	1045.56	1045.56	-0.45	-0.00024	HCD (High Energy Collision Dissociation)	MS2	64.6209	45	39.4717	18582	FU031521_032921_LG_SS14_TprA_KO.raw	F1	1.82	1	0.0005885	0.01921
	FALSE	High	Sequest HT (A2)	Unambiguous	VATVSLPR		1	sp	sp	0	2	0.4971	0	1	1	421.758	842.508	842.509	-1.38	-0.00058	HCD (High Energy Collision Dissociation)	MS2	68.1965	45	62.3656	36632	FU031521_032921_LG_SS14_TprA_KO.raw	F1	1.75	1	0.0005885	0.01723
	FALSE	High	Sequest HT (A2)	Unambiguous	VATVSLPR		1	sp	sp	0	2	0.6023	0	1	1	421.759	842.51	842.509	0.71	0.0003	HCD (High Energy Collision Dissociation)	MS2	76.7378	45	58.3742	33111	FU031521_032921_LG_SS14_TprA_KO.raw	F1	1.71	1	0.0005885	0.01976
	FALSE	High	Sequest HT (A2)	Unambiguous	LSSPATLNSR		1	sp	sp	0	2	0.6762	0	1	1	523.285	1045.56	1045.56	-0.03	-2e-05	HCD (High Energy Collision Dissociation)	MS2	0.0694882	0.24	30.2716	11961	FU031521_032921_LG_SS14_TprA_KO.raw	F1	2.44	1	0.0005885	0.02256
	FALSE	High	Sequest HT (A2)	Unambiguous	VATVSLPR		1	sp	sp	0	2	0.5202	0	1	1	421.759	842.51	842.509	0.58	0.00024	HCD (High Energy Collision Dissociation)	MS2	36.6625	45	45.4319	22359	FU031521_032921_LG_SS14_TprA_KO.raw	F1	1.98	1	0.0005885	0.01836
	FALSE	High	Sequest HT (A2)	Unambiguous	VATVSLPR		1	sp	sp	0	2	0.2273	0	1	1	421.758	842.509	842.509	-0.64	-0.00027	HCD (High Energy Collision Dissociation)	MS2	76.5205	45	50.516	26385	FU031521_032921_LG_SS14_TprA_KO.raw	F1	1.54	1	0.0005885	0.0192
	FALSE	High	Sequest HT (A2)	Unambiguous	LSSPATLNSR		1	sp	sp	0	2	0.692	0	1	1	523.285	1045.56	1045.56	-0.23	-0.00012	HCD (High Energy Collision Dissociation)	MS2	0.12287	1.715	30.6112	12130	FU031521_032921_LG_SS14_TprA_KO.raw	F1	2.5	1	0.0005885	0.02331
	FALSE	High	Sequest HT (A2)	Unambiguous	VATVSLPR		1	sp	sp	0	2	0.7156	0	1	1	421.758	842.509	842.509	-0.55	-0.00023	HCD (High Energy Collision Dissociation)	MS2	3.59985	13.211	41.9574	20028	FU031521_032921_LG_SS14_TprA_KO.raw	F1	2.18	1	0.0005885	0.01799
	FALSE	High	Sequest HT (A2)	Unambiguous	LSSPATLNSR		1	sp	sp	0	2	0.2818	0	1	1	523.284	1045.56	1045.56	-2.68	-0.0014	HCD (High Energy Collision Dissociation)	MS2	43.6907	45	36.7662	16576	FU031521_032921_LG_SS14_TprA_KO.raw	F1	1.81	1	0.0005885	0.02143
	FALSE	High	Sequest HT (A2)	Unambiguous	VATVSLPR		1	sp	sp	0	2	0.5845	0	1	1	421.758	842.509	842.509	-0.65	-0.00027	HCD (High Energy Collision Dissociation)	MS2	0	45	45.7877	22642	FU031521_032921_LG_SS14_TprA_KO.raw	F1	2.07	1	0.0005885	0.01827
	FALSE	High	Sequest HT (A2)	Unambiguous	VATVSLPR		1	sp	sp	0	2	0.1951	0	1	1	421.759	842.511	842.509	1.69	0.00071	HCD (High Energy Collision Dissociation)	MS2	73.3724	45	32.2686	13192	FU031521_032921_LG_SS14_TprA_KO.raw	F1	2.05	1	0.0005885	0.02023
	FALSE	High	Sequest HT (A2)	Unambiguous	VATVSLPR		1	sp	sp	0	2	0.4222	0	1	1	421.758	842.509	842.509	0.06	3e-05	HCD (High Energy Collision Dissociation)	MS2	68.9186	45	55.4247	30447	FU031521_032921_LG_SS14_TprA_KO.raw	F1	1.8	1	0.0005885	0.02578
	FALSE	High	Sequest HT (A2)	Unambiguous	VATVSLPR		1	sp	sp	0	2	0.569	0	1	1	421.76	842.512	842.509	2.72	0.00114	HCD (High Energy Collision Dissociation)	MS2	31.2361	45	32.605	13462	FU031521_032921_LG_SS14_TprA_KO.raw	F1	2.32	1	0.0005885	0.0168
	FALSE	High	Sequest HT (A2)	Unambiguous	VATVSLPR		1	sp	sp	0	2	0.6881	0	1	1	421.758	842.509	842.509	0.02	1e-05	HCD (High Energy Collision Dissociation)	MS2	1.44721	6.96	41.6228	19786	FU031521_032921_LG_SS14_TprA_KO.raw	F1	2.18	1	0.0005885	0.02182
	FALSE	High	Sequest HT (A2)	Unambiguous	LSSPATLNSR		1	sp	sp	0	2	0.2701	0	1	1	523.286	1045.56	1045.56	0.4	0.00021	HCD (High Energy Collision Dissociation)	MS2	55.7763	45	56.2025	31105	FU031521_032921_LG_SS14_TprA_KO.raw	F1	1.74	1	0.0007784	0.02661
	FALSE	High	Sequest HT (A2)	Unambiguous	IITHPNFNGNTLDNDImLIK	M17(Oxidation)	1	sp	sp	0	2	0.6756	0	1	1	1150.09	2299.18	2299.18	0.15	0.00017	HCD (High Energy Collision Dissociation)	MS2	0	45	75.2593	48009	FU031521_032921_LG_SS14_TprA_KO.raw	F1	2.25	1	0.001332	0.03321
	FALSE	High	Sequest HT (A2)	Unambiguous	VATVSLPR		1	sp	sp	0	2	0.5355	0	1	1	421.758	842.508	842.509	-1.18	-0.0005	HCD (High Energy Collision Dissociation)	MS2	10.717	45	27.3002	9960	FU031521_032921_LG_SS14_TprA_KO.raw	F1	1.55	1	0.001332	0.03355
	FALSE	High	Sequest HT (A2)	Unambiguous	VATVSLPR		1	sp	sp	0	2	0.3623	0	1	1	421.759	842.51	842.509	0.81	0.00034	HCD (High Energy Collision Dissociation)	MS2	69.5266	45	61.4229	35780	FU031521_032921_LG_SS14_TprA_KO.raw	F1	1.38	1	0.001332	0.03551
	FALSE	High	Sequest HT (A2)	Unambiguous	IITHPNFNGNTLDNDImLIKLSSPATLNSR	M17(Oxidation)	1	sp	sp	1	3	1	0	1	1	1109.24	3325.72	3325.72	-1.55	-0.00172	HCD (High Energy Collision Dissociation)	MS2	58.9274	45	86.2621	56292	FU031521_032921_LG_SS14_TprA_KO.raw	F1	2.32	1	0.00148	0.04935
	FALSE	High	Sequest HT (A2)	Unambiguous	VATVSLPR		1	sp	sp	0	2	0.6092	0	1	1	421.758	842.509	842.509	-0.35	-0.00015	HCD (High Energy Collision Dissociation)	MS2	52.4706	45	61.2559	35629	FU031521_032921_LG_SS14_TprA_KO.raw	F1	1.74	1	0.00148	0.05179
	FALSE	High	Sequest HT (A2)	Unambiguous	VATVSLPR		1	sp	sp	0	2	0.3662	0	1	1	421.759	842.51	842.509	0.92	0.00039	HCD (High Energy Collision Dissociation)	MS2	75.8056	45	88.7012	57951	FU031521_032921_LG_SS14_TprA_KO.raw	F1	1.42	1	0.001814	0.06716
	FALSE	High	Sequest HT (A2)	Unambiguous	VATVSLPR		1	sp	sp	0	2	0.5506	0	1	1	421.758	842.509	842.509	-0.4	-0.00017	HCD (High Energy Collision Dissociation)	MS2	52.792	4.262	39.9351	18927	FU031521_032921_LG_SS14_TprA_KO.raw	F1	1.78	1	0.003503	0.1252
	FALSE	High	Sequest HT (A2)	Unambiguous	VATVSLPR		1	sp	sp	0	2	0.2203	0	1	1	421.758	842.509	842.509	-0.86	-0.00036	HCD (High Energy Collision Dissociation)	MS2	80.7463	45	60.9751	35388	FU031521_032921_LG_SS14_TprA_KO.raw	F1	1.18	1	0.006178	0.1926
	FALSE	High	Sequest HT (A2)	Unambiguous	LSSPATLNSR		1	sp	sp	0	2	0.4674	0	1	1	523.285	1045.56	1045.56	0.06	3e-05	HCD (High Energy Collision Dissociation)	MS2	0	45	44.1922	21373	FU031521_032921_LG_SS14_TprA_KO.raw	F1	1.84	1	0.007319	0.2133
High	Master Protein	B2S3R9	tRNA N6-adenosine threonylcarbamoyltransferase OS=Treponema pallidum subsp. pallidum (strain SS14) OX=455434 GN=tsaD PE=3 SV=1	0	10.601	18	5	5	5	352	38.1	7.62	13.23	5	1
	Checked	Confidence	Identifying Node	PSM Ambiguity	Annotated Sequence	Modifications	# Proteins	Master Protein Accessions	Protein Accessions	# Missed Cleavages	Charge	DeltaScore	DeltaCn	Rank	Search Engine Rank	m/z [Da]	MH+ [Da]	Theo. MH+ [Da]	DeltaM [ppm]	Deltam/z [Da]	Activation Type	MS Order	Isolation Interference [%]	Ion Inject Time [ms]	RT [min]	First Scan	Spectrum File	File ID	XCorr	# Protein Groups	Percolator q-Value	Percolator PEP
	FALSE	High	Sequest HT (A2)	Unambiguous	KHIEWILPTVK		1	B2S3R9	B2S3R9	1	3	0.4067	0	1	1	455.274	1363.81	1363.81	-0.63	-0.00028	HCD (High Energy Collision Dissociation)	MS2	27.7119	45	62.67	36850	FU031521_032921_LG_SS14_TprA_KO.raw	F1	2.68	1	0.0002098	0.004397
	FALSE	High	Sequest HT (A2)	Unambiguous	VIETLAEQGDAR		1	B2S3R9	B2S3R9	0	2	0.5764	0	1	1	651.338	1301.67	1301.67	-0.03	-2e-05	HCD (High Energy Collision Dissociation)	MS2	38.5082	43.866	36.3282	16290	FU031521_032921_LG_SS14_TprA_KO.raw	F1	2.88	1	0.0002098	4.307e-05
	FALSE	High	Sequest HT (A2)	Unambiguous	YDVSYSGLK		1	B2S3R9	B2S3R9	0	2	0.3773	0	1	1	516.256	1031.5	1031.5	-0.59	-0.00031	HCD (High Energy Collision Dissociation)	MS2	43.512	45	44.1365	21327	FU031521_032921_LG_SS14_TprA_KO.raw	F1	2.2	1	0.0009682	0.03019
	FALSE	High	Sequest HT (A2)	Unambiguous	DGTHVcSNVVATQIPFHAPYR	C6(Carbamidomethyl)	1	B2S3R9	B2S3R9	0	3	0.4944	0	1	1	790.386	2369.14	2369.15	-1.23	-0.00097	HCD (High Energy Collision Dissociation)	MS2	75.0305	45	62.9847	37146	FU031521_032921_LG_SS14_TprA_KO.raw	F1	3.54	1	0.001814	0.06937
	FALSE	High	Sequest HT (A2)	Unambiguous	GIVPELASR		1	B2S3R9	B2S3R9	0	2	0.7188	0	1	1	471.274	941.541	941.541	-0.39	-0.00019	HCD (High Energy Collision Dissociation)	MS2	29.5592	45	52.2609	27760	FU031521_032921_LG_SS14_TprA_KO.raw	F1	1.92	1	0.001814	0.06326
High	Master Protein	B2S3M6	tRNA dimethylallyltransferase OS=Treponema pallidum subsp. pallidum (strain SS14) OX=455434 GN=miaA PE=3 SV=1	0	5.292	7	2	2	2	316	36.2	9.89	4.3	2	1
	Checked	Confidence	Identifying Node	PSM Ambiguity	Annotated Sequence	Modifications	# Proteins	Master Protein Accessions	Protein Accessions	# Missed Cleavages	Charge	DeltaScore	DeltaCn	Rank	Search Engine Rank	m/z [Da]	MH+ [Da]	Theo. MH+ [Da]	DeltaM [ppm]	Deltam/z [Da]	Activation Type	MS Order	Isolation Interference [%]	Ion Inject Time [ms]	RT [min]	First Scan	Spectrum File	File ID	XCorr	# Protein Groups	Percolator q-Value	Percolator PEP
	FALSE	High	Sequest HT (A2)	Unambiguous	YQGEIISADSR		1	B2S3M6	B2S3M6	0	2	0.3118	0	1	1	619.804	1238.6	1238.6	-0.96	-0.00059	HCD (High Energy Collision Dissociation)	MS2	31.0796	45	35.1094	15321	FU031521_032921_LG_SS14_TprA_KO.raw	F1	1.86	1	0.0002098	0.001241
	FALSE	High	Sequest HT (A2)	Unambiguous	TALAVALAQK		1	B2S3M6	B2S3M6	0	2	0.5021	0	1	1	493.306	985.604	985.604	-0.11	-6e-05	HCD (High Energy Collision Dissociation)	MS2	0	45	50.2753	26182	FU031521_032921_LG_SS14_TprA_KO.raw	F1	2.43	1	0.0002098	0.004118
High	Master Protein	A0A0H3BJK1	tRNA (guanine-N(1)-)-methyltransferase OS=Treponema pallidum subsp. pallidum (strain SS14) OX=455434 GN=trmD PE=3 SV=1	0	14.297	32	6	6	6	250	28.1	6.86	14.57	6	1
	Checked	Confidence	Identifying Node	PSM Ambiguity	Annotated Sequence	Modifications	# Proteins	Master Protein Accessions	Protein Accessions	# Missed Cleavages	Charge	DeltaScore	DeltaCn	Rank	Search Engine Rank	m/z [Da]	MH+ [Da]	Theo. MH+ [Da]	DeltaM [ppm]	Deltam/z [Da]	Activation Type	MS Order	Isolation Interference [%]	Ion Inject Time [ms]	RT [min]	First Scan	Spectrum File	File ID	XCorr	# Protein Groups	Percolator q-Value	Percolator PEP
	FALSE	High	Sequest HT (A2)	Unambiguous	HESLEEESFVNSLVEYPQYTRPR		1	A0A0H3BJK1	A0A0H3BJK1	0	4	0.6053	0	1	1	703.092	2809.34	2809.34	0.73	0.00051	HCD (High Energy Collision Dissociation)	MS2	35.086	45	76.4278	48931	FU031521_032921_LG_SS14_TprA_KO.raw	F1	3.04	1	0.0002098	0.0002133
	FALSE	High	Sequest HT (A2)	Unambiguous	HcDAPPYGGGPGmLmR	C2(Carbamidomethyl); M13(Oxidation); M15(Oxidation)	1	A0A0H3BJK1	A0A0H3BJK1	0	3	0.8278	0	1	1	583.251	1747.74	1747.73	2.89	0.00168	HCD (High Energy Collision Dissociation)	MS2	55.6348	45	35.0911	15303	FU031521_032921_LG_SS14_TprA_KO.raw	F1	3.31	1	0.0002098	6.934e-05
	FALSE	High	Sequest HT (A2)	Unambiguous	DVPPVLLSGHHAHIR		1	A0A0H3BJK1	A0A0H3BJK1	0	4	0.5782	0	1	1	412.732	1647.91	1647.91	-0.4	-0.00016	HCD (High Energy Collision Dissociation)	MS2	79.8535	45	44.8937	21928	FU031521_032921_LG_SS14_TprA_KO.raw	F1	2.94	1	0.0002098	0.003807
	FALSE	High	Sequest HT (A2)	Unambiguous	LFEQGYAR		1	A0A0H3BJK1	A0A0H3BJK1	0	2	0.6057	0	1	1	492.251	983.495	983.495	0.67	0.00033	HCD (High Energy Collision Dissociation)	MS2	35.8347	45	36.184	16179	FU031521_032921_LG_SS14_TprA_KO.raw	F1	1.75	1	0.0004122	0.01465
	FALSE	High	Sequest HT (A2)	Unambiguous	ALDSVDAPK		1	A0A0H3BJK1	A0A0H3BJK1	0	2	0.625	0	1	1	458.243	915.478	915.478	-0.51	-0.00023	HCD (High Energy Collision Dissociation)	MS2	1.02	40.907	31.4321	12668	FU031521_032921_LG_SS14_TprA_KO.raw	F1	1.92	1	0.001814	0.06034
	FALSE	High	Sequest HT (A2)	Unambiguous	ALVLIcGR	C6(Carbamidomethyl)	1	A0A0H3BJK1	A0A0H3BJK1	0	2	0.4161	0	1	1	451.268	901.528	901.529	-0.69	-0.00031	HCD (High Energy Collision Dissociation)	MS2	63.7633	45	53.8114	29055	FU031521_032921_LG_SS14_TprA_KO.raw	F1	1.61	1	0.003205	0.1015
High	Master Protein	B2S3C9	Triosephosphate isomerase OS=Treponema pallidum subsp. pallidum (strain SS14) OX=455434 GN=tpiA PE=3 SV=1	0	91.956	64	9	38	9	249	26.5	6.61	157.74	9	1
	Checked	Confidence	Identifying Node	PSM Ambiguity	Annotated Sequence	Modifications	# Proteins	Master Protein Accessions	Protein Accessions	# Missed Cleavages	Charge	DeltaScore	DeltaCn	Rank	Search Engine Rank	m/z [Da]	MH+ [Da]	Theo. MH+ [Da]	DeltaM [ppm]	Deltam/z [Da]	Activation Type	MS Order	Isolation Interference [%]	Ion Inject Time [ms]	RT [min]	First Scan	Spectrum File	File ID	XCorr	# Protein Groups	Percolator q-Value	Percolator PEP
	FALSE	High	Sequest HT (A2)	Unambiguous	GGPHTYmIAPSFTALDAVGK	M7(Oxidation)	1	B2S3C9	B2S3C9	0	3	0.5651	0	1	1	683.675	2049.01	2049.01	-0.25	-0.00017	HCD (High Energy Collision Dissociation)	MS2	14.9538	45	72.6319	45751	FU031521_032921_LG_SS14_TprA_KO.raw	F1	3.15	1	0.0002098	0.0003747
	FALSE	High	Sequest HT (A2)	Unambiguous	GGPHTYmIAPSFTALDAVGK	M7(Oxidation)	1	B2S3C9	B2S3C9	0	2	0.6741	0	1	1	1025.01	2049.01	2049.01	0.05	5e-05	HCD (High Energy Collision Dissociation)	MS2	0	45	72.3385	45481	FU031521_032921_LG_SS14_TprA_KO.raw	F1	3.13	1	0.0002098	0.0002379
	FALSE	High	Sequest HT (A2)	Unambiguous	GGPHTYmIAPSFTALDAVGK	M7(Oxidation)	1	B2S3C9	B2S3C9	0	3	0.6567	0	1	1	683.675	2049.01	2049.01	-0.08	-5e-05	HCD (High Energy Collision Dissociation)	MS2	11.5199	45	71.9403	45139	FU031521_032921_LG_SS14_TprA_KO.raw	F1	2.68	1	0.0002098	0.0007347
	FALSE	High	Sequest HT (A2)	Unambiguous	GGPHTYmIAPSFTALDAVGK	M7(Oxidation)	1	B2S3C9	B2S3C9	0	2	0.3112	0	1	1	1025.01	2049.01	2049.01	0.29	0.0003	HCD (High Energy Collision Dissociation)	MS2	0	45	72.0028	45195	FU031521_032921_LG_SS14_TprA_KO.raw	F1	2.41	1	0.0002098	0.002803
	FALSE	High	Sequest HT (A2)	Unambiguous	GGPHTYmIAPSFTALDAVGK	M7(Oxidation)	1	B2S3C9	B2S3C9	0	3	0.7923	0	1	1	683.676	2049.01	2049.01	0.46	0.00032	HCD (High Energy Collision Dissociation)	MS2	0	5.317	72.2792	45425	FU031521_032921_LG_SS14_TprA_KO.raw	F1	3.66	1	0.0002098	1.019e-05
	FALSE	High	Sequest HT (A2)	Unambiguous	GYFIAGNWK		1	B2S3C9	B2S3C9	0	2	0.7021	0	1	1	528.27	1055.53	1055.53	0.88	0.00047	HCD (High Energy Collision Dissociation)	MS2	32.047	28.151	64.2821	38338	FU031521_032921_LG_SS14_TprA_KO.raw	F1	2.35	1	0.0002098	0.003397
	FALSE	High	Sequest HT (A2)	Unambiguous	ALLAEEHIDGGLIGGASLEAASFVPIAR		1	B2S3C9	B2S3C9	0	3	0.4919	0	1	1	926.501	2777.49	2777.48	1.81	0.00167	HCD (High Energy Collision Dissociation)	MS2	86.4265	45	100.784	66591	FU031521_032921_LG_SS14_TprA_KO.raw	F1	3.09	1	0.0002098	0.002264
	FALSE	High	Sequest HT (A2)	Unambiguous	ALLAEEHIDGGLIGGASLEAASFVPIAR		1	B2S3C9	B2S3C9	0	3	0.9593	0	1	1	926.499	2777.48	2777.48	-0.25	-0.00023	HCD (High Energy Collision Dissociation)	MS2	0	33.814	97.9	64236	FU031521_032921_LG_SS14_TprA_KO.raw	F1	7.37	1	0.0002098	1.837e-13
	FALSE	High	Sequest HT (A2)	Unambiguous	ALLAEEHIDGGLIGGASLEAASFVPIAR		1	B2S3C9	B2S3C9	0	4	0.9822	0	1	1	695.126	2777.48	2777.48	-0.34	-0.00024	HCD (High Energy Collision Dissociation)	MS2	8.13776	45	97.698	64101	FU031521_032921_LG_SS14_TprA_KO.raw	F1	4.49	1	0.0002098	3.222e-06
	FALSE	High	Sequest HT (A2)	Unambiguous	ALLAEEHIDGGLIGGASLEAASFVPIAR		1	B2S3C9	B2S3C9	0	3	0.8576	0	1	1	926.499	2777.48	2777.48	-0.7	-0.00065	HCD (High Energy Collision Dissociation)	MS2	5.15101	45	98.2526	64466	FU031521_032921_LG_SS14_TprA_KO.raw	F1	6.46	1	0.0002098	3.346e-11
	FALSE	High	Sequest HT (A2)	Unambiguous	ALLAEEHIDGGLIGGASLEAASFVPIAR		1	B2S3C9	B2S3C9	0	3	0.9834	0	1	1	926.5	2777.48	2777.48	0.4	0.00037	HCD (High Energy Collision Dissociation)	MS2	0	27.37	97.5586	64018	FU031521_032921_LG_SS14_TprA_KO.raw	F1	6.61	1	0.0002098	4.569e-12
	FALSE	High	Sequest HT (A2)	Unambiguous	ALLAEEHIDGGLIGGASLEAASFVPIAR		1	B2S3C9	B2S3C9	0	3	0.9212	0	1	1	926.499	2777.48	2777.48	-0.72	-0.00067	HCD (High Energy Collision Dissociation)	MS2	15.568	45	97.2067	63824	FU031521_032921_LG_SS14_TprA_KO.raw	F1	6.98	1	0.0002098	8.5e-09
	FALSE	High	Sequest HT (A2)	Unambiguous	ALLAEEHIDGGLIGGASLEAASFVPIAR		1	B2S3C9	B2S3C9	0	3	0.8777	0	1	1	926.499	2777.48	2777.48	-0.03	-3e-05	HCD (High Energy Collision Dissociation)	MS2	12.7065	45	98.5888	64656	FU031521_032921_LG_SS14_TprA_KO.raw	F1	6.54	1	0.0002098	2.606e-09
	FALSE	High	Sequest HT (A2)	Unambiguous	AGmADVcGSLmHNVTVAYEPVWAIGTGK	M3(Oxidation); C7(Carbamidomethyl); M11(Oxidation)	1	B2S3C9	B2S3C9	0	3	0.7599	0	1	1	989.466	2966.38	2966.38	-0.76	-0.00075	HCD (High Energy Collision Dissociation)	MS2	0	45	79.3241	51372	FU031521_032921_LG_SS14_TprA_KO.raw	F1	4.79	1	0.0002098	1.329e-05
	FALSE	High	Sequest HT (A2)	Unambiguous	AGmADVcGSLmHNVTVAYEPVWAIGTGK	M3(Oxidation); C7(Carbamidomethyl); M11(Oxidation)	1	B2S3C9	B2S3C9	0	3	0.6752	0	1	1	989.467	2966.39	2966.38	0.23	0.00023	HCD (High Energy Collision Dissociation)	MS2	49.5772	45	80.4302	52201	FU031521_032921_LG_SS14_TprA_KO.raw	F1	3.14	1	0.0002098	0.001168
	FALSE	High	Sequest HT (A2)	Unambiguous	AGmADVcGSLmHNVTVAYEPVWAIGTGK	M3(Oxidation); C7(Carbamidomethyl); M11(Oxidation)	1	B2S3C9	B2S3C9	0	3	0.8821	0	1	1	989.467	2966.39	2966.38	0.56	0.00055	HCD (High Energy Collision Dissociation)	MS2	0	45	79.6625	51618	FU031521_032921_LG_SS14_TprA_KO.raw	F1	6.53	1	0.0002098	1.434e-08
	FALSE	High	Sequest HT (A2)	Unambiguous	AGmADVcGSLmHNVTVAYEPVWAIGTGK	M3(Oxidation); C7(Carbamidomethyl); M11(Oxidation)	1	B2S3C9	B2S3C9	0	3	0.7256	0	1	1	989.466	2966.38	2966.38	-0.35	-0.00034	HCD (High Energy Collision Dissociation)	MS2	3.47972	45	79.9994	51865	FU031521_032921_LG_SS14_TprA_KO.raw	F1	6.45	1	0.0002098	4.327e-08
	FALSE	High	Sequest HT (A2)	Unambiguous	TcAEAVALAQELVR	C2(Carbamidomethyl)	1	B2S3C9	B2S3C9	0	2	0.6469	0	1	1	765.901	1530.79	1530.79	-0.09	-7e-05	HCD (High Energy Collision Dissociation)	MS2	21.3626	45	80.9711	52621	FU031521_032921_LG_SS14_TprA_KO.raw	F1	3.54	1	0.0002098	4.687e-06
	FALSE	High	Sequest HT (A2)	Unambiguous	TcAEAVALAQELVR	C2(Carbamidomethyl)	1	B2S3C9	B2S3C9	0	2	0.7988	0	1	1	765.901	1530.79	1530.79	0.17	0.00013	HCD (High Energy Collision Dissociation)	MS2	0	12.281	81.3077	52858	FU031521_032921_LG_SS14_TprA_KO.raw	F1	3.28	1	0.0002098	2.931e-06
	FALSE	High	Sequest HT (A2)	Unambiguous	TcAEAVALAQELVR	C2(Carbamidomethyl)	1	B2S3C9	B2S3C9	0	3	0.7337	0	1	1	510.937	1530.8	1530.79	0.68	0.00035	HCD (High Energy Collision Dissociation)	MS2	51.1174	45	80.9853	52634	FU031521_032921_LG_SS14_TprA_KO.raw	F1	3.38	1	0.0002098	6.272e-06
	FALSE	High	Sequest HT (A2)	Unambiguous	TcAEAVALAQELVR	C2(Carbamidomethyl)	1	B2S3C9	B2S3C9	0	3	0.7766	0	1	1	510.936	1530.79	1530.79	-0.02	-1e-05	HCD (High Energy Collision Dissociation)	MS2	1.26144	20.674	81.3236	52865	FU031521_032921_LG_SS14_TprA_KO.raw	F1	4.61	1	0.0002098	6.074e-08
	FALSE	High	Sequest HT (A2)	Unambiguous	EmYGAAIAEALcIQYGGSmK	M2(Oxidation); C12(Carbamidomethyl); M19(Oxidation)	1	B2S3C9	B2S3C9	0	2	0.7432	0	1	1	1097.99	2194.98	2194.98	-1.13	-0.00124	HCD (High Energy Collision Dissociation)	MS2	0	45	82.5417	53673	FU031521_032921_LG_SS14_TprA_KO.raw	F1	2.96	1	0.0002098	0.001286
	FALSE	High	Sequest HT (A2)	Unambiguous	EmYGAAIAEALcIQYGGSmK	M2(Oxidation); C12(Carbamidomethyl); M19(Oxidation)	1	B2S3C9	B2S3C9	0	3	0.2115	0	1	1	732.332	2194.98	2194.98	-0.39	-0.00028	HCD (High Energy Collision Dissociation)	MS2	17.077	45	83.3761	54267	FU031521_032921_LG_SS14_TprA_KO.raw	F1	2.27	1	0.0002098	0.008907
	FALSE	High	Sequest HT (A2)	Unambiguous	EmYGAAIAEALcIQYGGSmK	M2(Oxidation); C12(Carbamidomethyl); M19(Oxidation)	1	B2S3C9	B2S3C9	0	2	0.8683	0	1	1	1097.99	2194.98	2194.98	-1.66	-0.00183	HCD (High Energy Collision Dissociation)	MS2	17.8872	45	83.2311	54152	FU031521_032921_LG_SS14_TprA_KO.raw	F1	5.24	1	0.0002098	4.647e-08
	FALSE	High	Sequest HT (A2)	Unambiguous	EmYGAAIAEALcIQYGGSmK	M2(Oxidation); C12(Carbamidomethyl); M19(Oxidation)	1	B2S3C9	B2S3C9	0	3	0.6919	0	1	1	732.332	2194.98	2194.98	0.18	0.00013	HCD (High Energy Collision Dissociation)	MS2	72.4539	43.502	82.6521	53764	FU031521_032921_LG_SS14_TprA_KO.raw	F1	4.22	1	0.0002098	1.672e-07
	FALSE	High	Sequest HT (A2)	Unambiguous	EmYGAAIAEALcIQYGGSmK	M2(Oxidation); C12(Carbamidomethyl); M19(Oxidation)	1	B2S3C9	B2S3C9	0	2	0.738	0	1	1	1097.99	2194.98	2194.98	-0.45	-0.00049	HCD (High Energy Collision Dissociation)	MS2	0	45	82.8825	53903	FU031521_032921_LG_SS14_TprA_KO.raw	F1	4.16	1	0.0002098	7.527e-09
	FALSE	High	Sequest HT (A2)	Unambiguous	EmYGAAIAEALcIQYGGSmK	M2(Oxidation); C12(Carbamidomethyl); M19(Oxidation)	1	B2S3C9	B2S3C9	0	3	0.8726	0	1	1	732.332	2194.98	2194.98	-0.15	-0.00011	HCD (High Energy Collision Dissociation)	MS2	0	43.937	82.9861	53972	FU031521_032921_LG_SS14_TprA_KO.raw	F1	6.28	1	0.0002098	1.308e-09
	FALSE	High	Sequest HT (A2)	Unambiguous	TATPAQANAVHAHIR		1	B2S3C9	B2S3C9	0	3	0.7309	0	1	1	519.947	1557.83	1557.82	1.41	0.00073	HCD (High Energy Collision Dissociation)	MS2	37.7664	45	25.5435	8724	FU031521_032921_LG_SS14_TprA_KO.raw	F1	3.27	1	0.0002098	5.828e-06
	FALSE	High	Sequest HT (A2)	Unambiguous	TATPAQANAVHAHIR		1	B2S3C9	B2S3C9	0	2	0.5989	0	1	1	779.418	1557.83	1557.82	3.23	0.00251	HCD (High Energy Collision Dissociation)	MS2	0	45	25.2133	8462	FU031521_032921_LG_SS14_TprA_KO.raw	F1	1.77	1	0.0002098	0.006876
	FALSE	High	Sequest HT (A2)	Unambiguous	TATPAQANAVHAHIR		1	B2S3C9	B2S3C9	0	3	0.6771	0	1	1	519.947	1557.83	1557.82	1.93	0.001	HCD (High Energy Collision Dissociation)	MS2	37.6385	45	25.207	8456	FU031521_032921_LG_SS14_TprA_KO.raw	F1	3.19	1	0.0002098	3.729e-05
	FALSE	High	Sequest HT (A2)	Unambiguous	LQEYEAGcTNEVVGTQVR	C8(Carbamidomethyl)	1	B2S3C9	B2S3C9	0	2	0.9174	0	1	1	1026.99	2052.97	2052.97	-0.15	-0.00016	HCD (High Energy Collision Dissociation)	MS2	72.3293	45	47.9353	24256	FU031521_032921_LG_SS14_TprA_KO.raw	F1	2.42	1	0.0002098	0.006523
	FALSE	High	Sequest HT (A2)	Unambiguous	LQEYEAGcTNEVVGTQVR	C8(Carbamidomethyl)	1	B2S3C9	B2S3C9	0	2	0.9358	0	1	1	1026.99	2052.96	2052.97	-0.51	-0.00052	HCD (High Energy Collision Dissociation)	MS2	25.448	45	47.4225	23824	FU031521_032921_LG_SS14_TprA_KO.raw	F1	5.92	1	0.0002098	2.502e-10
	FALSE	High	Sequest HT (A2)	Unambiguous	LQEYEAGcTNEVVGTQVR	C8(Carbamidomethyl)	1	B2S3C9	B2S3C9	0	3	0.8039	0	1	1	684.993	2052.96	2052.97	-0.54	-0.00037	HCD (High Energy Collision Dissociation)	MS2	28.5897	38.933	47.4543	23854	FU031521_032921_LG_SS14_TprA_KO.raw	F1	4.64	1	0.0002098	1.143e-06
	FALSE	High	Sequest HT (A2)	Unambiguous	LQEYEAGcTNEVVGTQVR	C8(Carbamidomethyl)	1	B2S3C9	B2S3C9	0	2	0.9253	0	1	1	1026.99	2052.97	2052.97	2.34	0.00241	HCD (High Energy Collision Dissociation)	MS2	0	45	47.0816	23568	FU031521_032921_LG_SS14_TprA_KO.raw	F1	5.09	1	0.0002098	3.435e-09
	FALSE	High	Sequest HT (A2)	Unambiguous	LQEYEAGcTNEVVGTQVR	C8(Carbamidomethyl)	1	B2S3C9	B2S3C9	0	3	0.6823	0	1	1	684.993	2052.96	2052.97	-0.64	-0.00043	HCD (High Energy Collision Dissociation)	MS2	27.4947	45	47.1162	23596	FU031521_032921_LG_SS14_TprA_KO.raw	F1	4.69	1	0.0002098	4.399e-07
	FALSE	High	Sequest HT (A2)	Unambiguous	VILcVGER	C4(Carbamidomethyl)	1	B2S3C9	B2S3C9	0	2	0.7004	0	1	1	473.263	945.518	945.519	-0.83	-0.00039	HCD (High Energy Collision Dissociation)	MS2	0	6.093	43.5109	21081	FU031521_032921_LG_SS14_TprA_KO.raw	F1	2.37	1	0.0005885	0.02047
	FALSE	High	Sequest HT (A2)	Unambiguous	VILcVGER	C4(Carbamidomethyl)	1	B2S3C9	B2S3C9	0	2	0.5582	0	1	1	473.261	945.515	945.519	-4.01	-0.0019	HCD (High Energy Collision Dissociation)	MS2	46.8476	39.111	43.1769	20888	FU031521_032921_LG_SS14_TprA_KO.raw	F1	2.49	1	0.00148	0.05003
	FALSE	High	Sequest HT (A2)	Unambiguous	GGPHTYmIAPSFTALDAVGK	M7(Oxidation)	1	B2S3C9	B2S3C9	0	3	0.2207	0	1	1	683.674	2049.01	2049.01	-1.31	-0.0009	HCD (High Energy Collision Dissociation)	MS2	63.9263	34.115	73.0567	46146	FU031521_032921_LG_SS14_TprA_KO.raw	F1	2.13	1	0.001814	0.06693
High	Master Protein	B2S3A0	Trigger factor OS=Treponema pallidum subsp. pallidum (strain SS14) OX=455434 GN=tig PE=3 SV=1	0	11.036	11	4	4	4	442	49.9	5.43	10.79	4	1
	Checked	Confidence	Identifying Node	PSM Ambiguity	Annotated Sequence	Modifications	# Proteins	Master Protein Accessions	Protein Accessions	# Missed Cleavages	Charge	DeltaScore	DeltaCn	Rank	Search Engine Rank	m/z [Da]	MH+ [Da]	Theo. MH+ [Da]	DeltaM [ppm]	Deltam/z [Da]	Activation Type	MS Order	Isolation Interference [%]	Ion Inject Time [ms]	RT [min]	First Scan	Spectrum File	File ID	XCorr	# Protein Groups	Percolator q-Value	Percolator PEP
	FALSE	High	Sequest HT (A2)	Unambiguous	QEQVSVSAEEIETEYVR		1	B2S3A0	B2S3A0	0	2	0.525	0	1	1	998.476	1995.95	1995.95	-2.68	-0.00268	HCD (High Energy Collision Dissociation)	MS2	29.2502	45	67.091	40918	FU031521_032921_LG_SS14_TprA_KO.raw	F1	2.4	1	0.0002098	0.001593
	FALSE	High	Sequest HT (A2)	Unambiguous	AGmLKDEAAQVR	M3(Oxidation)	1	B2S3A0	B2S3A0	1	3	0.4986	0	1	1	435.558	1304.66	1304.66	-1.52	-0.00066	HCD (High Energy Collision Dissociation)	MS2	22.3462	45	22.7808	6869	FU031521_032921_LG_SS14_TprA_KO.raw	F1	3.49	1	0.0002098	0.001385
	FALSE	High	Sequest HT (A2)	Unambiguous	QFGVSLSGTPQNK		1	B2S3A0	B2S3A0	0	2	0.6102	0	1	1	681.854	1362.7	1362.7	0.01	1e-05	HCD (High Energy Collision Dissociation)	MS2	0	45	48.7461	24860	FU031521_032921_LG_SS14_TprA_KO.raw	F1	3.13	1	0.0002098	0.0001479
	FALSE	High	Sequest HT (A2)	Unambiguous	VIVELLLK		1	B2S3A0	B2S3A0	0	2	0.6667	0	1	1	463.818	926.629	926.628	0.16	7e-05	HCD (High Energy Collision Dissociation)	MS2	66.6952	45	79.0992	51239	FU031521_032921_LG_SS14_TprA_KO.raw	F1	1.77	1	0.0007784	0.02818
High	Master Protein	sp	TRFL_HUMAN	0	2.271	1	1	1	1	710	78.1	8.12	2.22	1	1
	Checked	Confidence	Identifying Node	PSM Ambiguity	Annotated Sequence	Modifications	# Proteins	Master Protein Accessions	Protein Accessions	# Missed Cleavages	Charge	DeltaScore	DeltaCn	Rank	Search Engine Rank	m/z [Da]	MH+ [Da]	Theo. MH+ [Da]	DeltaM [ppm]	Deltam/z [Da]	Activation Type	MS Order	Isolation Interference [%]	Ion Inject Time [ms]	RT [min]	First Scan	Spectrum File	File ID	XCorr	# Protein Groups	Percolator q-Value	Percolator PEP
	FALSE	High	Sequest HT (A2)	Unambiguous	YYGYTGAFR		1	sp	sp	0	2	0.7387	0	1	1	549.256	1097.5	1097.51	-0.1	-5e-05	HCD (High Energy Collision Dissociation)	MS2	57.1697	20.044	49.6343	25633	FU031521_032921_LG_SS14_TprA_KO.raw	F1	2.22	1	0.0002098	0.005357
High	Master Protein	A0A0H3BJX7	Translation initiation factor IF-2 OS=Treponema pallidum subsp. pallidum (strain SS14) OX=455434 GN=infB PE=3 SV=1	0	6.925	7	3	4	3	842	90.9	9.25	6.75	3	1
	Checked	Confidence	Identifying Node	PSM Ambiguity	Annotated Sequence	Modifications	# Proteins	Master Protein Accessions	Protein Accessions	# Missed Cleavages	Charge	DeltaScore	DeltaCn	Rank	Search Engine Rank	m/z [Da]	MH+ [Da]	Theo. MH+ [Da]	DeltaM [ppm]	Deltam/z [Da]	Activation Type	MS Order	Isolation Interference [%]	Ion Inject Time [ms]	RT [min]	First Scan	Spectrum File	File ID	XCorr	# Protein Groups	Percolator q-Value	Percolator PEP
	FALSE	High	Sequest HT (A2)	Unambiguous	VIHSSVGAINDSDVmLAAADSNVTIVGFNVRPTPQAAVLAER	M15(Oxidation)	1	A0A0H3BJX7	A0A0H3BJX7	0	4	0.5734	0	1	1	1081.06	4321.23	4321.22	0.56	0.0006	HCD (High Energy Collision Dissociation)	MS2	13.3512	45	85.0221	55476	FU031521_032921_LG_SS14_TprA_KO.raw	F1	2.18	1	0.0002098	0.0001
	FALSE	High	Sequest HT (A2)	Unambiguous	AmEGmLKPSLK	M2(Oxidation); M5(Oxidation)	1	A0A0H3BJX7	A0A0H3BJX7	0	3	0.221	0	1	1	412.882	1236.63	1236.63	0.09	4e-05	HCD (High Energy Collision Dissociation)	MS2	56.7003	45	26.5849	9488	FU031521_032921_LG_SS14_TprA_KO.raw	F1	2.67	1	0.0002098	0.007728
	FALSE	High	Sequest HT (A2)	Unambiguous	AmEGmLKPSLK	M2(Oxidation); M5(Oxidation)	1	A0A0H3BJX7	A0A0H3BJX7	0	3	0.2444	0	1	1	412.882	1236.63	1236.63	-0.07	-3e-05	HCD (High Energy Collision Dissociation)	MS2	67.5033	45	26.2421	9227	FU031521_032921_LG_SS14_TprA_KO.raw	F1	2.25	1	0.001332	0.03339
	FALSE	High	Sequest HT (A2)	Unambiguous	EVVLGSAEVR		1	A0A0H3BJX7	A0A0H3BJX7	0	2	0.4973	0	1	1	529.795	1058.58	1058.58	-0.66	-0.00035	HCD (High Energy Collision Dissociation)	MS2	67.9137	45	41.2775	19520	FU031521_032921_LG_SS14_TprA_KO.raw	F1	1.83	1	0.00469	0.1538
High	Master Protein	A0A0H3BJ57	Transketolase OS=Treponema pallidum subsp. pallidum (strain SS14) OX=455434 GN=tktA PE=3 SV=1	0	64.875	36	17	19	17	661	71.1	6.24	58.81	17	1
	Checked	Confidence	Identifying Node	PSM Ambiguity	Annotated Sequence	Modifications	# Proteins	Master Protein Accessions	Protein Accessions	# Missed Cleavages	Charge	DeltaScore	DeltaCn	Rank	Search Engine Rank	m/z [Da]	MH+ [Da]	Theo. MH+ [Da]	DeltaM [ppm]	Deltam/z [Da]	Activation Type	MS Order	Isolation Interference [%]	Ion Inject Time [ms]	RT [min]	First Scan	Spectrum File	File ID	XCorr	# Protein Groups	Percolator q-Value	Percolator PEP
	FALSE	High	Sequest HT (A2)	Unambiguous	YEAYGWQVLR		1	A0A0H3BJ57	A0A0H3BJ57	0	2	0.5381	0	1	1	642.822	1284.64	1284.64	0.28	0.00018	HCD (High Energy Collision Dissociation)	MS2	53.1013	34.998	69.0617	42723	FU031521_032921_LG_SS14_TprA_KO.raw	F1	2.1	1	0.0002098	0.0025
	FALSE	High	Sequest HT (A2)	Unambiguous	GSmYSYTDImDLTAcAK	M3(Oxidation); M10(Oxidation); C15(Carbamidomethyl)	1	A0A0H3BJ57	A0A0H3BJ57	0	2	1	0	1	1	979.913	1958.82	1958.82	-0.14	-0.00014	HCD (High Energy Collision Dissociation)	MS2	0	45	65.4953	39492	FU031521_032921_LG_SS14_TprA_KO.raw	F1	1.91	1	0.0002098	0.005538
	FALSE	High	Sequest HT (A2)	Unambiguous	GSmYSYTDImDLTAcAK	M3(Oxidation); M10(Oxidation); C15(Carbamidomethyl)	1	A0A0H3BJ57	A0A0H3BJ57	0	2	1	0	1	1	979.913	1958.82	1958.82	0.14	0.00014	HCD (High Energy Collision Dissociation)	MS2	0	45	66.0067	39931	FU031521_032921_LG_SS14_TprA_KO.raw	F1	2.37	1	0.0002098	2.876e-05
	FALSE	High	Sequest HT (A2)	Unambiguous	NGPVcIVLSR	C5(Carbamidomethyl)	1	A0A0H3BJ57	A0A0H3BJ57	0	2	0.535	0	1	1	557.806	1114.6	1114.6	0.13	7e-05	HCD (High Energy Collision Dissociation)	MS2	34.3449	32.167	56.091	31007	FU031521_032921_LG_SS14_TprA_KO.raw	F1	2.43	1	0.0002098	0.002523
	FALSE	High	Sequest HT (A2)	Unambiguous	AIPNVLVLRPADAEETFEAWK		1	A0A0H3BJ57	A0A0H3BJ57	0	3	0.4825	0	1	1	790.422	2369.25	2369.25	0.59	0.00047	HCD (High Energy Collision Dissociation)	MS2	15.3263	45	93.3208	61245	FU031521_032921_LG_SS14_TprA_KO.raw	F1	2.28	1	0.0002098	0.004076
	FALSE	High	Sequest HT (A2)	Unambiguous	EGGATPELTVLASGSEVDLALR		1	A0A0H3BJ57	A0A0H3BJ57	0	2	0.8591	0	1	1	1093.07	2185.14	2185.13	0.3	0.00033	HCD (High Energy Collision Dissociation)	MS2	0	45	89.6741	58617	FU031521_032921_LG_SS14_TprA_KO.raw	F1	4.33	1	0.0002098	5.925e-08
	FALSE	High	Sequest HT (A2)	Unambiguous	ALGLDPAcSFFVAPELTAVLQK	C8(Carbamidomethyl)	1	A0A0H3BJ57	A0A0H3BJ57	0	3	0.7689	0	1	1	783.084	2347.24	2347.24	0.83	0.00065	HCD (High Energy Collision Dissociation)	MS2	0	45	102.227	67822	FU031521_032921_LG_SS14_TprA_KO.raw	F1	4.11	1	0.0002098	6.431e-05
	FALSE	High	Sequest HT (A2)	Unambiguous	ALGLDPAcSFFVAPELTAVLQK	C8(Carbamidomethyl)	1	A0A0H3BJ57	A0A0H3BJ57	0	2	0.7935	0	1	1	1174.12	2347.24	2347.24	-0.46	-0.00054	HCD (High Energy Collision Dissociation)	MS2	0	45	102.22	67817	FU031521_032921_LG_SS14_TprA_KO.raw	F1	4.02	1	0.0002098	4.815e-06
	FALSE	High	Sequest HT (A2)	Unambiguous	ANSGHPGLPLGAAELAAcLYGTILK	C18(Carbamidomethyl)	1	A0A0H3BJ57	A0A0H3BJ57	0	3	0.7175	0	1	1	832.108	2494.31	2494.31	-1.66	-0.00138	HCD (High Energy Collision Dissociation)	MS2	38.8846	13.265	101.839	67520	FU031521_032921_LG_SS14_TprA_KO.raw	F1	6.62	1	0.0002098	4.197e-08
	FALSE	High	Sequest HT (A2)	Unambiguous	VLDALcSVLPNLVGGSADLR	C6(Carbamidomethyl)	1	A0A0H3BJ57	A0A0H3BJ57	0	2	0.5014	0	1	1	1035.06	2069.1	2069.11	-0.76	-0.00078	HCD (High Energy Collision Dissociation)	MS2	38.3906	45	100.308	66121	FU031521_032921_LG_SS14_TprA_KO.raw	F1	3.53	1	0.0002098	0.001035
	FALSE	High	Sequest HT (A2)	Unambiguous	ADWDAAFVPGGVSTSQLAR		1	A0A0H3BJ57	A0A0H3BJ57	0	2	0.4963	0	1	1	974.48	1947.95	1947.96	-1.86	-0.00182	HCD (High Energy Collision Dissociation)	MS2	51.2679	45	78.287	50529	FU031521_032921_LG_SS14_TprA_KO.raw	F1	4.07	1	0.0002098	0.0002725
	FALSE	High	Sequest HT (A2)	Unambiguous	STVEESGAYVVR		1	A0A0H3BJ57	A0A0H3BJ57	0	2	0.5394	0	1	1	648.825	1296.64	1296.64	0.4	0.00026	HCD (High Energy Collision Dissociation)	MS2	25.8004	45	36.4636	16393	FU031521_032921_LG_SS14_TprA_KO.raw	F1	3.43	1	0.0002098	6.746e-05
	FALSE	High	Sequest HT (A2)	Unambiguous	QNVPVFEK		1	A0A0H3BJ57	A0A0H3BJ57	0	2	0.3016	0	1	1	480.761	960.515	960.515	0.59	0.00029	HCD (High Energy Collision Dissociation)	MS2	57.4835	45	39.8015	18835	FU031521_032921_LG_SS14_TprA_KO.raw	F1	2.52	1	0.0002098	0.002228
	FALSE	High	Sequest HT (A2)	Unambiguous	FEAAGDEVQR		1	A0A0H3BJ57	A0A0H3BJ57	0	2	0.6354	0	1	1	561.264	1121.52	1121.52	-1.01	-0.00057	HCD (High Energy Collision Dissociation)	MS2	25.356	45	26.1067	9137	FU031521_032921_LG_SS14_TprA_KO.raw	F1	2.77	1	0.0002098	0.0004588
	FALSE	High	Sequest HT (A2)	Unambiguous	AGGYcYFGVR	C5(Carbamidomethyl)	1	A0A0H3BJ57	A0A0H3BJ57	0	2	0.5296	0	1	1	575.261	1149.51	1149.51	-0.05	-3e-05	HCD (High Energy Collision Dissociation)	MS2	48.2198	45	53.6269	28888	FU031521_032921_LG_SS14_TprA_KO.raw	F1	2.7	1	0.0002098	0.0005038
	FALSE	High	Sequest HT (A2)	Unambiguous	SLTIDAIER		1	A0A0H3BJ57	A0A0H3BJ57	0	2	0.2749	0	1	1	509.282	1017.56	1017.56	0.2	0.0001	HCD (High Energy Collision Dissociation)	MS2	49.8267	45	53.3836	28691	FU031521_032921_LG_SS14_TprA_KO.raw	F1	1.71	1	0.0002098	0.004665
	FALSE	High	Sequest HT (A2)	Unambiguous	RDDRPSLIILR		1	A0A0H3BJ57	A0A0H3BJ57	1	3	0.3602	0	1	1	451.937	1353.8	1353.8	-0.42	-0.00019	HCD (High Energy Collision Dissociation)	MS2	28.9046	45	54.252	29456	FU031521_032921_LG_SS14_TprA_KO.raw	F1	2.61	1	0.0002098	0.0006744
	FALSE	High	Sequest HT (A2)	Unambiguous	RYEAYGWQVLR		1	A0A0H3BJ57	A0A0H3BJ57	1	3	0.711	0	1	1	480.917	1440.74	1440.74	-1.58	-0.00076	HCD (High Energy Collision Dissociation)	MS2	50.9691	45	60.4461	34893	FU031521_032921_LG_SS14_TprA_KO.raw	F1	3.08	1	0.0005885	0.01993
	FALSE	High	Sequest HT (A2)	Unambiguous	AHGAPLGEAGVR		1	A0A0H3BJ57	A0A0H3BJ57	0	2	0.5747	0	1	1	567.806	1134.6	1134.6	2.24	0.00127	HCD (High Energy Collision Dissociation)	MS2	38.2516	45	24.4481	8036	FU031521_032921_LG_SS14_TprA_KO.raw	F1	2.21	1	0.001332	0.03816
Medium	Master Protein	A0A0H3BIN1	Transcription-repair-coupling factor OS=Treponema pallidum subsp. pallidum (strain SS14) OX=455434 GN=trcF PE=3 SV=1	0.024	1.189	2	1	1	1	1140	129.9	6.81	2.15	1	1
	Checked	Confidence	Identifying Node	PSM Ambiguity	Annotated Sequence	Modifications	# Proteins	Master Protein Accessions	Protein Accessions	# Missed Cleavages	Charge	DeltaScore	DeltaCn	Rank	Search Engine Rank	m/z [Da]	MH+ [Da]	Theo. MH+ [Da]	DeltaM [ppm]	Deltam/z [Da]	Activation Type	MS Order	Isolation Interference [%]	Ion Inject Time [ms]	RT [min]	First Scan	Spectrum File	File ID	XCorr	# Protein Groups	Percolator q-Value	Percolator PEP
	FALSE	High	Sequest HT (A2)	Unambiguous	LVPELSIcVAHSLmGSEELEDIFER	C8(Carbamidomethyl); M14(Oxidation)	1	A0A0H3BIN1	A0A0H3BIN1	0	3	0.2558	0	1	1	963.805	2889.4	2889.4	0.12	0.00011	HCD (High Energy Collision Dissociation)	MS2	58.7348	45	67.5116	41294	FU031521_032921_LG_SS14_TprA_KO.raw	F1	2.15	1	0.001814	0.06474
High	Master Protein	A0A0H3BJI7	Transcription termination/antitermination protein NusA OS=Treponema pallidum subsp. pallidum (strain SS14) OX=455434 GN=nusA PE=3 SV=1	0	49.673	32	11	16	11	485	54.6	4.58	49.52	11	1
	Checked	Confidence	Identifying Node	PSM Ambiguity	Annotated Sequence	Modifications	# Proteins	Master Protein Accessions	Protein Accessions	# Missed Cleavages	Charge	DeltaScore	DeltaCn	Rank	Search Engine Rank	m/z [Da]	MH+ [Da]	Theo. MH+ [Da]	DeltaM [ppm]	Deltam/z [Da]	Activation Type	MS Order	Isolation Interference [%]	Ion Inject Time [ms]	RT [min]	First Scan	Spectrum File	File ID	XCorr	# Protein Groups	Percolator q-Value	Percolator PEP
	FALSE	High	Sequest HT (A2)	Unambiguous	GLDEDFAFK		1	A0A0H3BJI7	A0A0H3BJI7	0	2	0.7788	0	1	1	521.248	1041.49	1041.49	0.31	0.00016	HCD (High Energy Collision Dissociation)	MS2	32.0057	45	61.7528	36076	FU031521_032921_LG_SS14_TprA_KO.raw	F1	2.08	1	0.0002098	0.007149
	FALSE	High	Sequest HT (A2)	Unambiguous	NALSPAEVLNVVVLDEEKR		1	A0A0H3BJI7	A0A0H3BJI7	1	3	0.6997	0	1	1	699.051	2095.14	2095.14	0.16	0.00011	HCD (High Energy Collision Dissociation)	MS2	17.5722	45	95.1	62485	FU031521_032921_LG_SS14_TprA_KO.raw	F1	3.63	1	0.0002098	0.000816
	FALSE	High	Sequest HT (A2)	Unambiguous	NALSPAEVLNVVVLDEEKR		1	A0A0H3BJI7	A0A0H3BJI7	1	3	0.7441	0	1	1	699.052	2095.14	2095.14	0.6	0.00042	HCD (High Energy Collision Dissociation)	MS2	66.9112	45	94.7501	62274	FU031521_032921_LG_SS14_TprA_KO.raw	F1	3.83	1	0.0002098	3.37e-05
	FALSE	High	Sequest HT (A2)	Unambiguous	ELLAVEVPEIYDGIVEVAK		1	A0A0H3BJI7	A0A0H3BJI7	0	3	0.6201	0	1	1	696.049	2086.13	2086.13	0.82	0.00057	HCD (High Energy Collision Dissociation)	MS2	17.7489	45	101.144	66941	FU031521_032921_LG_SS14_TprA_KO.raw	F1	4.37	1	0.0002098	1.37e-05
	FALSE	High	Sequest HT (A2)	Unambiguous	ELLAVEVPEIYDGIVEVAK		1	A0A0H3BJI7	A0A0H3BJI7	0	2	0.8065	0	1	1	1043.57	2086.13	2086.13	-0.23	-0.00023	HCD (High Energy Collision Dissociation)	MS2	0	32.706	101.123	66917	FU031521_032921_LG_SS14_TprA_KO.raw	F1	4.65	1	0.0002098	6.362e-07
	FALSE	High	Sequest HT (A2)	Unambiguous	ILQDNGIQDVQTLVDLGEEGLR		1	A0A0H3BJI7	A0A0H3BJI7	0	2	0.7791	0	1	1	1213.13	2425.26	2425.26	0.81	0.00098	HCD (High Energy Collision Dissociation)	MS2	0	45	100.891	66704	FU031521_032921_LG_SS14_TprA_KO.raw	F1	3.44	1	0.0002098	0.0004084
	FALSE	High	Sequest HT (A2)	Unambiguous	SSVVQLILSR		1	A0A0H3BJI7	A0A0H3BJI7	0	2	0.5675	0	1	1	551.335	1101.66	1101.66	0.86	0.00048	HCD (High Energy Collision Dissociation)	MS2	0	45	82.1383	53393	FU031521_032921_LG_SS14_TprA_KO.raw	F1	2.52	1	0.0002098	2.912e-05
	FALSE	High	Sequest HT (A2)	Unambiguous	SSVVQLILSR		1	A0A0H3BJI7	A0A0H3BJI7	0	2	0.4477	0	1	1	551.335	1101.66	1101.66	0.08	4e-05	HCD (High Energy Collision Dissociation)	MS2	24.0947	45	81.8019	53127	FU031521_032921_LG_SS14_TprA_KO.raw	F1	2.39	1	0.0002098	0.0001845
	FALSE	High	Sequest HT (A2)	Unambiguous	RDDVDPVGAcVGPR	C10(Carbamidomethyl)	1	A0A0H3BJI7	A0A0H3BJI7	1	3	0.7232	0	1	1	504.913	1512.72	1512.72	1.21	0.00061	HCD (High Energy Collision Dissociation)	MS2	22.5495	45	36.1128	16133	FU031521_032921_LG_SS14_TprA_KO.raw	F1	3.54	1	0.0002098	2.5e-06
	FALSE	High	Sequest HT (A2)	Unambiguous	ARNEHIYVDLGK		1	A0A0H3BJI7	A0A0H3BJI7	1	3	0.7572	0	1	1	472.252	1414.74	1414.74	-0.99	-0.00046	HCD (High Energy Collision Dissociation)	MS2	61.1012	45	35.4803	15614	FU031521_032921_LG_SS14_TprA_KO.raw	F1	3.13	1	0.0002098	0.004831
	FALSE	High	Sequest HT (A2)	Unambiguous	mFGVSNDDIR	M1(Oxidation)	1	A0A0H3BJI7	A0A0H3BJI7	0	2	0.5906	0	1	1	585.267	1169.53	1169.53	0.33	0.00019	HCD (High Energy Collision Dissociation)	MS2	28.3616	45	41.8406	19953	FU031521_032921_LG_SS14_TprA_KO.raw	F1	2.76	1	0.0002098	0.0004962
	FALSE	High	Sequest HT (A2)	Unambiguous	mFGVSNDDIR	M1(Oxidation)	1	A0A0H3BJI7	A0A0H3BJI7	0	2	0.5325	0	1	1	585.266	1169.53	1169.53	0.14	8e-05	HCD (High Energy Collision Dissociation)	MS2	24.2144	45	42.347	20207	FU031521_032921_LG_SS14_TprA_KO.raw	F1	2.31	1	0.0002098	0.0003265
	FALSE	High	Sequest HT (A2)	Unambiguous	TDENAVVTFGEER		1	A0A0H3BJI7	A0A0H3BJI7	0	2	0.7956	0	1	1	733.842	1466.68	1466.68	1.25	0.00092	HCD (High Energy Collision Dissociation)	MS2	23.191	45	49.9989	25920	FU031521_032921_LG_SS14_TprA_KO.raw	F1	3.18	1	0.0002098	1.373e-05
	FALSE	High	Sequest HT (A2)	Unambiguous	TESQFEEmDVYTDTR	M8(Oxidation)	1	A0A0H3BJI7	A0A0H3BJI7	0	2	1	0	1	1	933.89	1866.77	1866.77	1.38	0.00128	HCD (High Energy Collision Dissociation)	MS2	0	45	44.2965	21462	FU031521_032921_LG_SS14_TprA_KO.raw	F1	3.31	1	0.0002098	1.051e-05
	FALSE	High	Sequest HT (A2)	Unambiguous	SHQLPQDDYR		1	A0A0H3BJI7	A0A0H3BJI7	0	3	0.7231	0	1	1	420.198	1258.58	1258.58	-0.93	-0.00039	HCD (High Energy Collision Dissociation)	MS2	21.7007	45	22.7522	6849	FU031521_032921_LG_SS14_TprA_KO.raw	F1	2.42	1	0.0005885	0.02009
	FALSE	High	Sequest HT (A2)	Unambiguous	SHQLPQDDYR		1	A0A0H3BJI7	A0A0H3BJI7	0	2	0.8223	0	1	1	629.795	1258.58	1258.58	1.53	0.00096	HCD (High Energy Collision Dissociation)	MS2	54.4823	45	22.7165	6826	FU031521_032921_LG_SS14_TprA_KO.raw	F1	1.97	1	0.001814	0.0743
High	Master Protein	A0A0H3BK49	Transcription termination factor Rho OS=Treponema pallidum subsp. pallidum (strain SS14) OX=455434 GN=rho PE=3 SV=1	0	2.565	3	1	1	1	519	58.2	6.92	2.81	1	1
	Checked	Confidence	Identifying Node	PSM Ambiguity	Annotated Sequence	Modifications	# Proteins	Master Protein Accessions	Protein Accessions	# Missed Cleavages	Charge	DeltaScore	DeltaCn	Rank	Search Engine Rank	m/z [Da]	MH+ [Da]	Theo. MH+ [Da]	DeltaM [ppm]	Deltam/z [Da]	Activation Type	MS Order	Isolation Interference [%]	Ion Inject Time [ms]	RT [min]	First Scan	Spectrum File	File ID	XCorr	# Protein Groups	Percolator q-Value	Percolator PEP
	FALSE	High	Sequest HT (A2)	Unambiguous	TVDAEVISSTFDEQATR		1	A0A0H3BK49	A0A0H3BK49	0	2	0.5979	0	1	1	934.947	1868.89	1868.89	-0.4	-0.00038	HCD (High Energy Collision Dissociation)	MS2	0	45	65.5864	39569	FU031521_032921_LG_SS14_TprA_KO.raw	F1	2.81	1	0.0002098	0.002723
High	Master Protein	A0A0H3BJG6	Transcription elongation factor OS=Treponema pallidum subsp. pallidum (strain SS14) OX=455434 GN=TPASS_0018 PE=4 SV=1	0	10.25	7	4	4	4	657	75.6	7.15	7.58	4	1
	Checked	Confidence	Identifying Node	PSM Ambiguity	Annotated Sequence	Modifications	# Proteins	Master Protein Accessions	Protein Accessions	# Missed Cleavages	Charge	DeltaScore	DeltaCn	Rank	Search Engine Rank	m/z [Da]	MH+ [Da]	Theo. MH+ [Da]	DeltaM [ppm]	Deltam/z [Da]	Activation Type	MS Order	Isolation Interference [%]	Ion Inject Time [ms]	RT [min]	First Scan	Spectrum File	File ID	XCorr	# Protein Groups	Percolator q-Value	Percolator PEP
	FALSE	High	Sequest HT (A2)	Unambiguous	LVALIPDDVEFFYR		1	A0A0H3BJG6	A0A0H3BJG6	0	2	0.4494	0	1	1	848.952	1696.9	1696.89	1.3	0.0011	HCD (High Energy Collision Dissociation)	MS2	0	45	100.373	66191	FU031521_032921_LG_SS14_TprA_KO.raw	F1	3.16	1	0.0002098	0.0001523
	FALSE	High	Sequest HT (A2)	Unambiguous	ISNISQSWR		1	A0A0H3BJG6	A0A0H3BJG6	0	2	0.3119	0	1	1	545.786	1090.57	1090.56	1.08	0.00059	HCD (High Energy Collision Dissociation)	MS2	55.6755	45	42.4024	20238	FU031521_032921_LG_SS14_TprA_KO.raw	F1	2.02	1	0.0002098	0.007701
	FALSE	High	Sequest HT (A2)	Unambiguous	IDYEEAEITR		1	A0A0H3BJG6	A0A0H3BJG6	0	2	0.6292	0	1	1	619.799	1238.59	1238.59	-0.03	-2e-05	HCD (High Energy Collision Dissociation)	MS2	0	45	43.8679	21213	FU031521_032921_LG_SS14_TprA_KO.raw	F1	2.4	1	0.0002098	0.0003634
	FALSE	High	Sequest HT (A2)	Unambiguous	VLADKYEQEGNKEK		1	A0A0H3BJG6	A0A0H3BJG6	2	4	0.5847	0	1	1	413.464	1650.83	1650.83	0.66	0.00027	HCD (High Energy Collision Dissociation)	MS2	47.2336	45	19.7114	4802	FU031521_032921_LG_SS14_TprA_KO.raw	F1	2.36	1	0.003503	0.132
High	Master Protein	B2S1W7	Transcription elongation factor GreA OS=Treponema pallidum subsp. pallidum (strain SS14) OX=455434 GN=greA PE=3 SV=1	0	3.12	14	2	2	2	162	18	5.25	2.34	2	1
	Checked	Confidence	Identifying Node	PSM Ambiguity	Annotated Sequence	Modifications	# Proteins	Master Protein Accessions	Protein Accessions	# Missed Cleavages	Charge	DeltaScore	DeltaCn	Rank	Search Engine Rank	m/z [Da]	MH+ [Da]	Theo. MH+ [Da]	DeltaM [ppm]	Deltam/z [Da]	Activation Type	MS Order	Isolation Interference [%]	Ion Inject Time [ms]	RT [min]	First Scan	Spectrum File	File ID	XCorr	# Protein Groups	Percolator q-Value	Percolator PEP
	FALSE	High	Sequest HT (A2)	Unambiguous	ELQDLLDVR		1	B2S1W7	B2S1W7	0	2	0.52	0	1	1	550.801	1100.59	1100.59	-0.13	-7e-05	HCD (High Energy Collision Dissociation)	MS2	61.0037	45	69.4679	43106	FU031521_032921_LG_SS14_TprA_KO.raw	F1	1.5	1	0.0002098	0.009688
	FALSE	High	Sequest HT (A2)	Unambiguous	AQVFDPTTVVAGR		1	B2S1W7	B2S1W7	0	2	0.3974	0	1	1	680.866	1360.72	1360.72	1.42	0.00096	HCD (High Energy Collision Dissociation)	MS2	44.359	45	60.6254	35067	FU031521_032921_LG_SS14_TprA_KO.raw	F1	2.34	1	0.001983	0.07839
High	Master Protein	A0A0H3BKH6	TPR_REGION domain-containing protein OS=Treponema pallidum subsp. pallidum (strain SS14) OX=455434 GN=TPASS_0990 PE=4 SV=1	0	6.411	3	3	3	3	1033	116.8	5.4	6.33	3	1
	Checked	Confidence	Identifying Node	PSM Ambiguity	Annotated Sequence	Modifications	# Proteins	Master Protein Accessions	Protein Accessions	# Missed Cleavages	Charge	DeltaScore	DeltaCn	Rank	Search Engine Rank	m/z [Da]	MH+ [Da]	Theo. MH+ [Da]	DeltaM [ppm]	Deltam/z [Da]	Activation Type	MS Order	Isolation Interference [%]	Ion Inject Time [ms]	RT [min]	First Scan	Spectrum File	File ID	XCorr	# Protein Groups	Percolator q-Value	Percolator PEP
	FALSE	High	Sequest HT (A2)	Unambiguous	EIFTQALTR		1	A0A0H3BKH6	A0A0H3BKH6	0	2	0.3089	0	1	1	539.799	1078.59	1078.59	0.81	0.00044	HCD (High Energy Collision Dissociation)	MS2	72.7972	45	55.9711	30889	FU031521_032921_LG_SS14_TprA_KO.raw	F1	1.91	1	0.0002098	0.004732
	FALSE	High	Sequest HT (A2)	Unambiguous	ADAAFVDLYmR	M10(Oxidation)	1	A0A0H3BKH6	A0A0H3BKH6	0	2	0.6346	0	1	1	644.306	1287.61	1287.6	1.04	0.00067	HCD (High Energy Collision Dissociation)	MS2	53.9204	45	63.4426	37566	FU031521_032921_LG_SS14_TprA_KO.raw	F1	2.6	1	0.0002098	0.001704
	FALSE	High	Sequest HT (A2)	Unambiguous	ELLQQAVNR		1	A0A0H3BKH6	A0A0H3BKH6	0	2	0.2747	0	1	1	535.801	1070.59	1070.6	-0.63	-0.00034	HCD (High Energy Collision Dissociation)	MS2	79.4242	45	37.8573	17362	FU031521_032921_LG_SS14_TprA_KO.raw	F1	1.82	1	0.00148	0.04814
High	Master Protein	A0A0H3BLN8	TPR_REGION domain-containing protein OS=Treponema pallidum subsp. pallidum (strain SS14) OX=455434 GN=TPASS_0954 PE=4 SV=1	0	5.533	4	2	2	2	478	54.6	8.69	3.8	2	1
	Checked	Confidence	Identifying Node	PSM Ambiguity	Annotated Sequence	Modifications	# Proteins	Master Protein Accessions	Protein Accessions	# Missed Cleavages	Charge	DeltaScore	DeltaCn	Rank	Search Engine Rank	m/z [Da]	MH+ [Da]	Theo. MH+ [Da]	DeltaM [ppm]	Deltam/z [Da]	Activation Type	MS Order	Isolation Interference [%]	Ion Inject Time [ms]	RT [min]	First Scan	Spectrum File	File ID	XCorr	# Protein Groups	Percolator q-Value	Percolator PEP
	FALSE	High	Sequest HT (A2)	Unambiguous	QVLQDTPEHER		1	A0A0H3BLN8	A0A0H3BLN8	0	3	0.7026	0	1	1	451.225	1351.66	1351.66	-0.08	-4e-05	HCD (High Energy Collision Dissociation)	MS2	37.5763	45	21.1947	5798	FU031521_032921_LG_SS14_TprA_KO.raw	F1	3.8	1	0.0002098	2.465e-05
	FALSE	High	Sequest HT (A2)	Unambiguous	VYYLQGK		1	A0A0H3BLN8	A0A0H3BLN8	0	2	0.3759	0	1	1	435.741	870.475	870.472	3.05	0.00133	HCD (High Energy Collision Dissociation)	MS2	79.4448	45	34.1117	14543	FU031521_032921_LG_SS14_TprA_KO.raw	F1	1.33	1	0.003352	0.119
High	Master Protein	A0A0H3BJA7	TPR_REGION domain-containing protein OS=Treponema pallidum subsp. pallidum (strain SS14) OX=455434 GN=TPASS_0496 PE=4 SV=1	0	23.733	28	8	9	8	329	37.7	9.19	24.32	8	1
	Checked	Confidence	Identifying Node	PSM Ambiguity	Annotated Sequence	Modifications	# Proteins	Master Protein Accessions	Protein Accessions	# Missed Cleavages	Charge	DeltaScore	DeltaCn	Rank	Search Engine Rank	m/z [Da]	MH+ [Da]	Theo. MH+ [Da]	DeltaM [ppm]	Deltam/z [Da]	Activation Type	MS Order	Isolation Interference [%]	Ion Inject Time [ms]	RT [min]	First Scan	Spectrum File	File ID	XCorr	# Protein Groups	Percolator q-Value	Percolator PEP
	FALSE	High	Sequest HT (A2)	Unambiguous	ALHVVRPAEVPNVSYVLGK		1	A0A0H3BJA7	A0A0H3BJA7	0	3	0.5321	0	1	1	683.394	2048.17	2048.17	0.94	0.00064	HCD (High Energy Collision Dissociation)	MS2	60.0585	27.124	66.9635	40798	FU031521_032921_LG_SS14_TprA_KO.raw	F1	2.65	1	0.0002098	0.0009963
	FALSE	High	Sequest HT (A2)	Unambiguous	GYYYADLAVK		1	A0A0H3BJA7	A0A0H3BJA7	0	2	0.5068	0	1	1	581.793	1162.58	1162.58	0.48	0.00028	HCD (High Energy Collision Dissociation)	MS2	33.1224	45	57.3967	32225	FU031521_032921_LG_SS14_TprA_KO.raw	F1	2.21	1	0.0002098	0.005522
	FALSE	High	Sequest HT (A2)	Unambiguous	ELDVVLQKDER		1	A0A0H3BJA7	A0A0H3BJA7	1	3	0.5057	0	1	1	448.577	1343.72	1343.72	0.65	0.00029	HCD (High Energy Collision Dissociation)	MS2	50.6282	45	41.5769	19747	FU031521_032921_LG_SS14_TprA_KO.raw	F1	3.52	1	0.0002098	0.001209
	FALSE	High	Sequest HT (A2)	Unambiguous	GmSASLLGDmQK	M2(Oxidation); M10(Oxidation)	1	A0A0H3BJA7	A0A0H3BJA7	0	2	1	0	1	1	635.294	1269.58	1269.58	-0.4	-0.00026	HCD (High Energy Collision Dissociation)	MS2	7.83676	45	32.0321	12994	FU031521_032921_LG_SS14_TprA_KO.raw	F1	3.11	1	0.0002098	2.062e-05
	FALSE	High	Sequest HT (A2)	Unambiguous	GVLYEmGSDLVR	M6(Oxidation)	1	A0A0H3BJA7	A0A0H3BJA7	0	2	0.2474	0	1	1	677.838	1354.67	1354.67	1.03	0.0007	HCD (High Energy Collision Dissociation)	MS2	33.2781	45	53.7602	29010	FU031521_032921_LG_SS14_TprA_KO.raw	F1	2.87	1	0.0002098	3.003e-05
	FALSE	High	Sequest HT (A2)	Unambiguous	RSGHQSFFPGR		1	A0A0H3BJA7	A0A0H3BJA7	1	3	0.516	0	1	1	425.883	1275.63	1275.63	-0.01	0	HCD (High Energy Collision Dissociation)	MS2	35.1752	45	29.7189	11592	FU031521_032921_LG_SS14_TprA_KO.raw	F1	2.81	1	0.0004122	0.01595
	FALSE	High	Sequest HT (A2)	Unambiguous	AADLAEFR		1	A0A0H3BJA7	A0A0H3BJA7	0	2	0.3859	0	1	1	446.729	892.452	892.452	-0.69	-0.00031	HCD (High Energy Collision Dissociation)	MS2	0	19.831	43.6365	21116	FU031521_032921_LG_SS14_TprA_KO.raw	F1	2.41	1	0.0005885	0.01771
	FALSE	High	Sequest HT (A2)	Unambiguous	ALHVVRPAEVPNVSYVLGK		1	A0A0H3BJA7	A0A0H3BJA7	0	4	0.397	0	1	1	512.797	2048.17	2048.17	0.34	0.00017	HCD (High Energy Collision Dissociation)	MS2	56.6032	45	66.9268	40761	FU031521_032921_LG_SS14_TprA_KO.raw	F1	2.67	1	0.0009682	0.03142
	FALSE	High	Sequest HT (A2)	Unambiguous	LNPLHEPTR		1	A0A0H3BJA7	A0A0H3BJA7	0	2	0.399	0	1	1	538.796	1076.58	1076.58	0.09	5e-05	HCD (High Energy Collision Dissociation)	MS2	60.7083	45	28.9158	11045	FU031521_032921_LG_SS14_TprA_KO.raw	F1	2.08	1	0.00148	0.05064
High	Master Protein	A0A0H3BJ94	TPR_REGION domain-containing protein OS=Treponema pallidum subsp. pallidum (strain SS14) OX=455434 GN=TPASS_0471 PE=4 SV=1	0	30.693	29	11	13	11	469	52.9	8.19	31.79	11	1
	Checked	Confidence	Identifying Node	PSM Ambiguity	Annotated Sequence	Modifications	# Proteins	Master Protein Accessions	Protein Accessions	# Missed Cleavages	Charge	DeltaScore	DeltaCn	Rank	Search Engine Rank	m/z [Da]	MH+ [Da]	Theo. MH+ [Da]	DeltaM [ppm]	Deltam/z [Da]	Activation Type	MS Order	Isolation Interference [%]	Ion Inject Time [ms]	RT [min]	First Scan	Spectrum File	File ID	XCorr	# Protein Groups	Percolator q-Value	Percolator PEP
	FALSE	High	Sequest HT (A2)	Unambiguous	VLDDSFLR		1	A0A0H3BJ94	A0A0H3BJ94	0	2	0.4293	0	1	1	482.758	964.51	964.51	-0.17	-8e-05	HCD (High Energy Collision Dissociation)	MS2	22.8417	45	57.9025	32689	FU031521_032921_LG_SS14_TprA_KO.raw	F1	1.98	1	0.0002098	0.006099
	FALSE	High	Sequest HT (A2)	Unambiguous	QcIGmDAAHPAAHAALGSLLLR	C2(Carbamidomethyl); M5(Oxidation)	1	A0A0H3BJ94	A0A0H3BJ94	0	4	0.4517	0	1	1	573.045	2289.16	2289.16	-0.18	-0.00011	HCD (High Energy Collision Dissociation)	MS2	38.5707	45	64.3647	38427	FU031521_032921_LG_SS14_TprA_KO.raw	F1	2.59	1	0.0002098	0.004818
	FALSE	High	Sequest HT (A2)	Unambiguous	AELDTVLALEPANAEALFcQGQLLR	C19(Carbamidomethyl)	1	A0A0H3BJ94	A0A0H3BJ94	0	3	0.7465	0	1	1	914.808	2742.41	2742.41	-0.8	-0.00073	HCD (High Energy Collision Dissociation)	MS2	24.1732	38.628	101.37	67161	FU031521_032921_LG_SS14_TprA_KO.raw	F1	5.72	1	0.0002098	7.155e-09
	FALSE	High	Sequest HT (A2)	Unambiguous	LDPTcADYHYR	C5(Carbamidomethyl)	1	A0A0H3BJ94	A0A0H3BJ94	0	3	0.7437	0	1	1	470.875	1410.61	1410.61	-0.64	-0.0003	HCD (High Energy Collision Dissociation)	MS2	48.1913	45	34.7903	15069	FU031521_032921_LG_SS14_TprA_KO.raw	F1	1.99	1	0.0002098	0.008049
	FALSE	High	Sequest HT (A2)	Unambiguous	GVVVTSSSFSR		1	A0A0H3BJ94	A0A0H3BJ94	0	2	0.6502	0	1	1	563.298	1125.59	1125.59	-0.83	-0.00047	HCD (High Energy Collision Dissociation)	MS2	15.7526	27.546	39.8539	18876	FU031521_032921_LG_SS14_TprA_KO.raw	F1	2.63	1	0.0002098	0.00159
	FALSE	High	Sequest HT (A2)	Unambiguous	SQSGENEDLQIR		1	A0A0H3BJ94	A0A0H3BJ94	0	2	1	0	1	1	688.329	1375.65	1375.64	4.13	0.00284	HCD (High Energy Collision Dissociation)	MS2	42.8756	45	32.342	13249	FU031521_032921_LG_SS14_TprA_KO.raw	F1	3.09	1	0.0002098	0.0002461
	FALSE	High	Sequest HT (A2)	Unambiguous	LAQYQDIR		1	A0A0H3BJ94	A0A0H3BJ94	0	2	0.5255	0	1	1	503.77	1006.53	1006.53	0.57	0.00029	HCD (High Energy Collision Dissociation)	MS2	35.681	45	32.7198	13549	FU031521_032921_LG_SS14_TprA_KO.raw	F1	2.55	1	0.0002098	0.003624
	FALSE	High	Sequest HT (A2)	Unambiguous	SQSGENEDLQIR		1	A0A0H3BJ94	A0A0H3BJ94	0	2	1	0	1	1	688.329	1375.65	1375.64	3.7	0.00254	HCD (High Energy Collision Dissociation)	MS2	7.5997	45	32.6816	13527	FU031521_032921_LG_SS14_TprA_KO.raw	F1	3.03	1	0.0002098	0.001286
	FALSE	High	Sequest HT (A2)	Unambiguous	AIVEFDR		1	A0A0H3BJ94	A0A0H3BJ94	0	2	0.5911	0	1	1	425.227	849.446	849.446	-0.06	-2e-05	HCD (High Energy Collision Dissociation)	MS2	0	45	43.5044	21074	FU031521_032921_LG_SS14_TprA_KO.raw	F1	2.03	1	0.0002098	0.01172
	FALSE	High	Sequest HT (A2)	Unambiguous	IGQLFER		1	A0A0H3BJ94	A0A0H3BJ94	0	2	0.4055	0	1	1	431.743	862.479	862.478	0.46	0.0002	HCD (High Energy Collision Dissociation)	MS2	50.3191	45	46.0836	22834	FU031521_032921_LG_SS14_TprA_KO.raw	F1	2.17	1	0.0005885	0.02342
	FALSE	High	Sequest HT (A2)	Unambiguous	LSIDSVQDVR		1	A0A0H3BJ94	A0A0H3BJ94	0	2	0.5193	0	1	1	566.306	1131.6	1131.6	3.83	0.00217	HCD (High Energy Collision Dissociation)	MS2	65.6944	16.964	50.1638	26084	FU031521_032921_LG_SS14_TprA_KO.raw	F1	2.33	1	0.0009682	0.03004
	FALSE	High	Sequest HT (A2)	Unambiguous	AELDTVLALEPANAEALFcQGQLLR	C19(Carbamidomethyl)	1	A0A0H3BJ94	A0A0H3BJ94	0	2	0.2088	0	1	1	1371.71	2742.42	2742.41	1.9	0.0026	HCD (High Energy Collision Dissociation)	MS2	0	45	101.376	67168	FU031521_032921_LG_SS14_TprA_KO.raw	F1	1.82	1	0.001983	0.08283
	FALSE	High	Sequest HT (A2)	Unambiguous	AALSFAENRPLELLGK		1	A0A0H3BJ94	A0A0H3BJ94	0	2	0.2595	0	1	1	864.986	1728.97	1728.96	0.75	0.00065	HCD (High Energy Collision Dissociation)	MS2	0	45	76.6518	49130	FU031521_032921_LG_SS14_TprA_KO.raw	F1	1.85	1	0.003503	0.1238
High	Master Protein	A0A0H3BIG5	TPR_REGION domain-containing protein OS=Treponema pallidum subsp. pallidum (strain SS14) OX=455434 GN=TPASS_0470 PE=4 SV=1	0	29.613	32	7	11	7	313	36.5	8.54	30.98	7	1
	Checked	Confidence	Identifying Node	PSM Ambiguity	Annotated Sequence	Modifications	# Proteins	Master Protein Accessions	Protein Accessions	# Missed Cleavages	Charge	DeltaScore	DeltaCn	Rank	Search Engine Rank	m/z [Da]	MH+ [Da]	Theo. MH+ [Da]	DeltaM [ppm]	Deltam/z [Da]	Activation Type	MS Order	Isolation Interference [%]	Ion Inject Time [ms]	RT [min]	First Scan	Spectrum File	File ID	XCorr	# Protein Groups	Percolator q-Value	Percolator PEP
	FALSE	High	Sequest HT (A2)	Unambiguous	AALYLGmAYLQTGR	M7(Oxidation)	1	A0A0H3BIG5	A0A0H3BIG5	0	2	0.3333	0	1	1	772.4	1543.79	1543.79	-0.2	-0.00015	HCD (High Energy Collision Dissociation)	MS2	57.8866	32.604	67.677	41460	FU031521_032921_LG_SS14_TprA_KO.raw	F1	2.85	1	0.0002098	5.306e-05
	FALSE	High	Sequest HT (A2)	Unambiguous	LLSLQQAQQAIGPLHK		1	A0A0H3BIG5	A0A0H3BIG5	0	3	0.7709	0	1	1	582.341	1745.01	1745.01	0.58	0.00034	HCD (High Energy Collision Dissociation)	MS2	48.6844	34.714	69.321	42966	FU031521_032921_LG_SS14_TprA_KO.raw	F1	4.19	1	0.0002098	6.251e-05
	FALSE	High	Sequest HT (A2)	Unambiguous	LLSLQQAQQAIGPLHK		1	A0A0H3BIG5	A0A0H3BIG5	0	3	0.7559	0	1	1	582.341	1745.01	1745.01	1.1	0.00064	HCD (High Energy Collision Dissociation)	MS2	60.7071	45	69.6549	43262	FU031521_032921_LG_SS14_TprA_KO.raw	F1	4.22	1	0.0002098	6.834e-06
	FALSE	High	Sequest HT (A2)	Unambiguous	YEEAQHAYEQALALK		1	A0A0H3BIG5	A0A0H3BIG5	0	3	0.5524	0	1	1	588.626	1763.86	1763.86	1.94	0.00114	HCD (High Energy Collision Dissociation)	MS2	66.8289	19.613	55.2692	30293	FU031521_032921_LG_SS14_TprA_KO.raw	F1	3.53	1	0.0002098	0.0001319
	FALSE	High	Sequest HT (A2)	Unambiguous	mIAALEQWLQR	M1(Oxidation)	1	A0A0H3BIG5	A0A0H3BIG5	0	2	0.3333	0	1	1	687.863	1374.72	1374.72	-0.14	-9e-05	HCD (High Energy Collision Dissociation)	MS2	14.157	45	82.2209	53446	FU031521_032921_LG_SS14_TprA_KO.raw	F1	2.46	1	0.0002098	4.388e-05
	FALSE	High	Sequest HT (A2)	Unambiguous	YVSQNPTASQHYEVQR		1	A0A0H3BIG5	A0A0H3BIG5	0	3	0.5091	0	1	1	636.306	1906.9	1906.9	-0.7	-0.00045	HCD (High Energy Collision Dissociation)	MS2	38.5485	45	29.6594	11552	FU031521_032921_LG_SS14_TprA_KO.raw	F1	3.28	1	0.0002098	1.475e-05
	FALSE	High	Sequest HT (A2)	Unambiguous	TLSTGSEDTVPYQEEHNLE		1	A0A0H3BIG5	A0A0H3BIG5	0	3	0.3302	0	1	1	716.991	2148.96	2148.96	0.4	0.00028	HCD (High Energy Collision Dissociation)	MS2	32.0946	45	50.9974	26741	FU031521_032921_LG_SS14_TprA_KO.raw	F1	2.15	1	0.0002098	0.002223
	FALSE	High	Sequest HT (A2)	Unambiguous	EAEFEALKR		1	A0A0H3BIG5	A0A0H3BIG5	1	2	0.4342	0	1	1	546.788	1092.57	1092.57	0.07	4e-05	HCD (High Energy Collision Dissociation)	MS2	14.2188	45	35.1517	15359	FU031521_032921_LG_SS14_TprA_KO.raw	F1	2.28	1	0.0007784	0.02801
	FALSE	High	Sequest HT (A2)	Unambiguous	TLSTGSEDTVPYQEEHNLE		1	A0A0H3BIG5	A0A0H3BIG5	0	2	0.5385	0	1	1	1074.98	2148.96	2148.96	-0.25	-0.00027	HCD (High Energy Collision Dissociation)	MS2	0	45	50.8094	26596	FU031521_032921_LG_SS14_TprA_KO.raw	F1	2.6	1	0.00148	0.05123
	FALSE	High	Sequest HT (A2)	Unambiguous	YVSQNPTASQHYEVQR		1	A0A0H3BIG5	A0A0H3BIG5	0	2	0.4207	0	1	1	953.958	1906.91	1906.9	2.71	0.00258	HCD (High Energy Collision Dissociation)	MS2	66.3956	45	29.7527	11617	FU031521_032921_LG_SS14_TprA_KO.raw	F1	1.64	1	0.003352	0.1102
	FALSE	High	Sequest HT (A2)	Unambiguous	YEEAQHAYEQALALK		1	A0A0H3BIG5	A0A0H3BIG5	0	2	0.2849	0	1	1	882.433	1763.86	1763.86	-0.92	-0.00081	HCD (High Energy Collision Dissociation)	MS2	0	45	55.2303	30252	FU031521_032921_LG_SS14_TprA_KO.raw	F1	1.79	1	0.007786	0.2238
High	Master Protein	A0A0H3BIY8	TPR_REGION domain-containing protein OS=Treponema pallidum subsp. pallidum (strain SS14) OX=455434 GN=TPASS_0468 PE=4 SV=1	0	34.392	18	9	11	9	650	72.1	6.87	29.07	9	1
	Checked	Confidence	Identifying Node	PSM Ambiguity	Annotated Sequence	Modifications	# Proteins	Master Protein Accessions	Protein Accessions	# Missed Cleavages	Charge	DeltaScore	DeltaCn	Rank	Search Engine Rank	m/z [Da]	MH+ [Da]	Theo. MH+ [Da]	DeltaM [ppm]	Deltam/z [Da]	Activation Type	MS Order	Isolation Interference [%]	Ion Inject Time [ms]	RT [min]	First Scan	Spectrum File	File ID	XCorr	# Protein Groups	Percolator q-Value	Percolator PEP
	FALSE	High	Sequest HT (A2)	Unambiguous	FLYAYALAAQK		1	A0A0H3BIY8	A0A0H3BIY8	0	2	0.6007	0	1	1	629.845	1258.68	1258.68	0.16	0.0001	HCD (High Energy Collision Dissociation)	MS2	30.4722	45	68.4214	42128	FU031521_032921_LG_SS14_TprA_KO.raw	F1	2.88	1	0.0002098	0.0001512
	FALSE	High	Sequest HT (A2)	Unambiguous	FAEAQEAFNAATVANPK		1	A0A0H3BIY8	A0A0H3BIY8	0	2	0.6522	0	1	1	889.937	1778.87	1778.87	-1.97	-0.00175	HCD (High Energy Collision Dissociation)	MS2	71.5149	45	58.3495	33087	FU031521_032921_LG_SS14_TprA_KO.raw	F1	2.99	1	0.0002098	0.0001006
	FALSE	High	Sequest HT (A2)	Unambiguous	LFQEILER		1	A0A0H3BIY8	A0A0H3BIY8	0	2	0.4138	0	1	1	524.295	1047.58	1047.58	-0.45	-0.00024	HCD (High Energy Collision Dissociation)	MS2	26.0735	45	64.607	38660	FU031521_032921_LG_SS14_TprA_KO.raw	F1	2.03	1	0.0002098	0.004416
	FALSE	High	Sequest HT (A2)	Unambiguous	APAETATPQHHVHALLSEGK		1	A0A0H3BIY8	A0A0H3BIY8	0	4	0.5951	0	1	1	524.274	2094.07	2094.07	0.38	0.0002	HCD (High Energy Collision Dissociation)	MS2	34.6206	45	33.8724	14333	FU031521_032921_LG_SS14_TprA_KO.raw	F1	3.26	1	0.0002098	3.774e-05
	FALSE	High	Sequest HT (A2)	Unambiguous	APAETATPQHHVHALLSEGK		1	A0A0H3BIY8	A0A0H3BIY8	0	3	0.6565	0	1	1	698.696	2094.07	2094.07	0.04	3e-05	HCD (High Energy Collision Dissociation)	MS2	60.9772	45	33.7667	14259	FU031521_032921_LG_SS14_TprA_KO.raw	F1	2.62	1	0.0002098	0.001723
	FALSE	High	Sequest HT (A2)	Unambiguous	mGEAmYALSQHDNR	M1(Oxidation); M5(Oxidation)	1	A0A0H3BIY8	A0A0H3BIY8	0	3	1	0	1	1	552.236	1654.69	1654.69	-0.66	-0.00036	HCD (High Energy Collision Dissociation)	MS2	66.5472	45	26.4535	9397	FU031521_032921_LG_SS14_TprA_KO.raw	F1	3.19	1	0.0002098	3.258e-06
	FALSE	High	Sequest HT (A2)	Unambiguous	mGEAmYALSQHDNR	M1(Oxidation); M5(Oxidation)	1	A0A0H3BIY8	A0A0H3BIY8	0	3	0.9583	0	1	1	552.237	1654.7	1654.69	0.52	0.00029	HCD (High Energy Collision Dissociation)	MS2	45.0984	45	26.2828	9259	FU031521_032921_LG_SS14_TprA_KO.raw	F1	3.12	1	0.0002098	2.552e-05
	FALSE	High	Sequest HT (A2)	Unambiguous	AVQIATRPEVR		1	A0A0H3BIY8	A0A0H3BIY8	0	3	0.3382	0	1	1	413.911	1239.72	1239.72	1.86	0.00077	HCD (High Energy Collision Dissociation)	MS2	51.7478	45	31.4175	12658	FU031521_032921_LG_SS14_TprA_KO.raw	F1	2.04	1	0.0002098	0.01022
	FALSE	High	Sequest HT (A2)	Unambiguous	ALETATVYVK		1	A0A0H3BIY8	A0A0H3BIY8	0	2	0.5387	0	1	1	547.808	1094.61	1094.61	-0.18	-0.0001	HCD (High Energy Collision Dissociation)	MS2	22.7785	45	43.307	20998	FU031521_032921_LG_SS14_TprA_KO.raw	F1	2.71	1	0.0002098	0.001347
	FALSE	High	Sequest HT (A2)	Unambiguous	VHDAQGEVSAALADYQK		1	A0A0H3BIY8	A0A0H3BIY8	0	3	0.6398	0	1	1	601.295	1801.87	1801.87	0.18	0.00011	HCD (High Energy Collision Dissociation)	MS2	27.3081	45	52.5427	27996	FU031521_032921_LG_SS14_TprA_KO.raw	F1	4.22	1	0.0002098	1.632e-06
	FALSE	High	Sequest HT (A2)	Unambiguous	AQWETAIAHYR		1	A0A0H3BIY8	A0A0H3BIY8	0	3	0.2513	0	1	1	449.227	1345.67	1345.66	0.53	0.00024	HCD (High Energy Collision Dissociation)	MS2	77.8791	45	53.9024	29142	FU031521_032921_LG_SS14_TprA_KO.raw	F1	1.99	1	0.003503	0.1267
Medium	Master Protein	A0A0H3BII3	TPR_REGION domain-containing protein OS=Treponema pallidum subsp. pallidum (strain SS14) OX=455434 GN=TPASS_0282 PE=4 SV=1	0.044	0.941	7	1	1	1	239	26.4	9.82	0	1	1
	Checked	Confidence	Identifying Node	PSM Ambiguity	Annotated Sequence	Modifications	# Proteins	Master Protein Accessions	Protein Accessions	# Missed Cleavages	Charge	DeltaScore	DeltaCn	Rank	Search Engine Rank	m/z [Da]	MH+ [Da]	Theo. MH+ [Da]	DeltaM [ppm]	Deltam/z [Da]	Activation Type	MS Order	Isolation Interference [%]	Ion Inject Time [ms]	RT [min]	First Scan	Spectrum File	File ID	XCorr	# Protein Groups	Percolator q-Value	Percolator PEP
	FALSE	High	Sequest HT (A2)	Unambiguous	KPDNTVSASGHEVEGR		1	A0A0H3BII3	A0A0H3BII3	0	3	0.5818	0	1	1	561.608	1682.81	1682.81	0.02	1e-05	HCD (High Energy Collision Dissociation)	MS2	60.38	45	16.1452	2890	FU031521_032921_LG_SS14_TprA_KO.raw	F1	1.65	1	0.003352	0.1145
High	Master Protein	A0A0H3BI51	TPR_REGION domain-containing protein OS=Treponema pallidum subsp. pallidum (strain SS14) OX=455434 GN=TPASS_0017 PE=4 SV=1	0	20.919	23	7	7	7	315	36.2	6.34	17.47	7	1
	Checked	Confidence	Identifying Node	PSM Ambiguity	Annotated Sequence	Modifications	# Proteins	Master Protein Accessions	Protein Accessions	# Missed Cleavages	Charge	DeltaScore	DeltaCn	Rank	Search Engine Rank	m/z [Da]	MH+ [Da]	Theo. MH+ [Da]	DeltaM [ppm]	Deltam/z [Da]	Activation Type	MS Order	Isolation Interference [%]	Ion Inject Time [ms]	RT [min]	First Scan	Spectrum File	File ID	XCorr	# Protein Groups	Percolator q-Value	Percolator PEP
	FALSE	High	Sequest HT (A2)	Unambiguous	NIDEVLLK		1	A0A0H3BI51	A0A0H3BI51	0	2	0.3155	0	1	1	472.276	943.545	943.546	-0.73	-0.00034	HCD (High Energy Collision Dissociation)	MS2	53.4976	31.326	56.5934	31455	FU031521_032921_LG_SS14_TprA_KO.raw	F1	2.06	1	0.0002098	0.01145
	FALSE	High	Sequest HT (A2)	Unambiguous	ccVFTYALR	C1(Carbamidomethyl); C2(Carbamidomethyl)	1	A0A0H3BI51	A0A0H3BI51	0	2	0.6914	0	1	1	595.278	1189.55	1189.55	0.38	0.00023	HCD (High Energy Collision Dissociation)	MS2	63.8487	43.625	63.9043	37988	FU031521_032921_LG_SS14_TprA_KO.raw	F1	1.75	1	0.0002098	0.004504
	FALSE	High	Sequest HT (A2)	Unambiguous	QAIYSLENDLR		1	A0A0H3BI51	A0A0H3BI51	0	2	0.6214	0	1	1	661.341	1321.67	1321.67	-0.14	-9e-05	HCD (High Energy Collision Dissociation)	MS2	7.12132	45	62.0616	36359	FU031521_032921_LG_SS14_TprA_KO.raw	F1	3.09	1	0.0002098	4.047e-05
	FALSE	High	Sequest HT (A2)	Unambiguous	VELESALDLLK		1	A0A0H3BI51	A0A0H3BI51	0	2	0.6095	0	1	1	615.353	1229.7	1229.7	-0.37	-0.00023	HCD (High Energy Collision Dissociation)	MS2	14.7099	45	87.606	57273	FU031521_032921_LG_SS14_TprA_KO.raw	F1	3.15	1	0.0002098	3.566e-05
	FALSE	High	Sequest HT (A2)	Unambiguous	LLDEAVYHR		1	A0A0H3BI51	A0A0H3BI51	0	2	0.5598	0	1	1	558.296	1115.59	1115.58	0.78	0.00043	HCD (High Energy Collision Dissociation)	MS2	63.6953	45	37.4524	17084	FU031521_032921_LG_SS14_TprA_KO.raw	F1	2.34	1	0.0002098	0.004335
	FALSE	High	Sequest HT (A2)	Unambiguous	QAHQDLQDLLQK		1	A0A0H3BI51	A0A0H3BI51	0	2	0.5	0	1	1	718.879	1436.75	1436.75	0.57	0.00041	HCD (High Energy Collision Dissociation)	MS2	54.9717	30.861	51.3789	27051	FU031521_032921_LG_SS14_TprA_KO.raw	F1	2.24	1	0.0002098	8.563e-05
	FALSE	High	Sequest HT (A2)	Unambiguous	GGVVEPVmYALR	M8(Oxidation)	1	A0A0H3BI51	A0A0H3BI51	0	2	0.5618	0	1	1	653.845	1306.68	1306.68	0.22	0.00015	HCD (High Energy Collision Dissociation)	MS2	30.5584	45	59.5066	34052	FU031521_032921_LG_SS14_TprA_KO.raw	F1	2.83	1	0.00148	0.04364
High	Master Protein	B2S475	Threonine--tRNA ligase OS=Treponema pallidum subsp. pallidum (strain SS14) OX=455434 GN=thrS PE=3 SV=1	0	7.696	6	3	4	3	592	67.4	6.9	9.11	3	1
	Checked	Confidence	Identifying Node	PSM Ambiguity	Annotated Sequence	Modifications	# Proteins	Master Protein Accessions	Protein Accessions	# Missed Cleavages	Charge	DeltaScore	DeltaCn	Rank	Search Engine Rank	m/z [Da]	MH+ [Da]	Theo. MH+ [Da]	DeltaM [ppm]	Deltam/z [Da]	Activation Type	MS Order	Isolation Interference [%]	Ion Inject Time [ms]	RT [min]	First Scan	Spectrum File	File ID	XCorr	# Protein Groups	Percolator q-Value	Percolator PEP
	FALSE	High	Sequest HT (A2)	Unambiguous	IGDDATWDR		1	B2S475	B2S475	0	2	0.5419	0	1	1	524.738	1048.47	1048.47	0.14	8e-05	HCD (High Energy Collision Dissociation)	MS2	59.3282	45	34.6381	14974	FU031521_032921_LG_SS14_TprA_KO.raw	F1	2.03	1	0.0002098	0.01071
	FALSE	High	Sequest HT (A2)	Unambiguous	IGDDATWDR		1	B2S475	B2S475	0	2	0.32	0	1	1	524.738	1048.47	1048.47	0.26	0.00014	HCD (High Energy Collision Dissociation)	MS2	84.7509	45	34.6633	14992	FU031521_032921_LG_SS14_TprA_KO.raw	F1	2	1	0.0002098	0.01183
	FALSE	High	Sequest HT (A2)	Unambiguous	NEPSGSLHGVmR	M11(Oxidation)	1	B2S475	B2S475	0	3	0.2607	0	1	1	433.875	1299.61	1299.61	0.03	1e-05	HCD (High Energy Collision Dissociation)	MS2	79.1507	45	21.0574	5715	FU031521_032921_LG_SS14_TprA_KO.raw	F1	2.11	1	0.0002098	0.007385
	FALSE	High	Sequest HT (A2)	Unambiguous	LNAEYVGEDNQR		1	B2S475	B2S475	0	2	0.8114	0	1	1	704.33	1407.65	1407.65	1.89	0.00133	HCD (High Energy Collision Dissociation)	MS2	21.6331	45	31.363	12618	FU031521_032921_LG_SS14_TprA_KO.raw	F1	2.97	1	0.0002098	0.0002547
High	Master Protein	A0A0H3BLH5	Thioredoxin reductase OS=Treponema pallidum subsp. pallidum (strain SS14) OX=455434 GN=trxB PE=3 SV=1	0	175.519	86	21	80	21	307	32.8	5.85	321.88	21	1
	Checked	Confidence	Identifying Node	PSM Ambiguity	Annotated Sequence	Modifications	# Proteins	Master Protein Accessions	Protein Accessions	# Missed Cleavages	Charge	DeltaScore	DeltaCn	Rank	Search Engine Rank	m/z [Da]	MH+ [Da]	Theo. MH+ [Da]	DeltaM [ppm]	Deltam/z [Da]	Activation Type	MS Order	Isolation Interference [%]	Ion Inject Time [ms]	RT [min]	First Scan	Spectrum File	File ID	XCorr	# Protein Groups	Percolator q-Value	Percolator PEP
	FALSE	High	Sequest HT (A2)	Unambiguous	NPHIAVQWNTTLEAVR		1	A0A0H3BLH5	A0A0H3BLH5	0	3	0.2576	0	1	1	616.996	1848.97	1848.97	0.44	0.00027	HCD (High Energy Collision Dissociation)	MS2	21.8424	29.531	67.9488	41709	FU031521_032921_LG_SS14_TprA_KO.raw	F1	2.95	1	0.0002098	0.0002618
	FALSE	High	Sequest HT (A2)	Unambiguous	NPHIAVQWNTTLEAVR		1	A0A0H3BLH5	A0A0H3BLH5	0	3	0.3012	0	1	1	616.996	1848.97	1848.97	0.31	0.00019	HCD (High Energy Collision Dissociation)	MS2	84.3028	43.323	68.6125	42334	FU031521_032921_LG_SS14_TprA_KO.raw	F1	2.59	1	0.0002098	0.000448
	FALSE	High	Sequest HT (A2)	Unambiguous	TSVEGIFAAGDVR		1	A0A0H3BLH5	A0A0H3BLH5	0	2	0.4051	0	1	1	661.341	1321.68	1321.67	0.46	0.0003	HCD (High Energy Collision Dissociation)	MS2	0	45	65.8212	39760	FU031521_032921_LG_SS14_TprA_KO.raw	F1	2.74	1	0.0002098	0.001097
	FALSE	High	Sequest HT (A2)	Unambiguous	TSVEGIFAAGDVR		1	A0A0H3BLH5	A0A0H3BLH5	0	2	0.6875	0	1	1	661.341	1321.67	1321.67	-0.15	-0.0001	HCD (High Energy Collision Dissociation)	MS2	26.4076	10.34	65.0986	39127	FU031521_032921_LG_SS14_TprA_KO.raw	F1	3.52	1	0.0002098	0.0001157
	FALSE	High	Sequest HT (A2)	Unambiguous	TSVEGIFAAGDVR		1	A0A0H3BLH5	A0A0H3BLH5	0	2	0.7639	0	1	1	661.342	1321.68	1321.67	1.03	0.00068	HCD (High Energy Collision Dissociation)	MS2	0.824899	6.575	65.4442	39440	FU031521_032921_LG_SS14_TprA_KO.raw	F1	3.77	1	0.0002098	4.792e-06
	FALSE	High	Sequest HT (A2)	Unambiguous	TLKNPHIAVQWNTTLEAVR		1	A0A0H3BLH5	A0A0H3BLH5	1	3	0.4631	0	1	1	731.072	2191.2	2191.2	1.16	0.00085	HCD (High Energy Collision Dissociation)	MS2	69.6611	45	65.3245	39324	FU031521_032921_LG_SS14_TprA_KO.raw	F1	3.52	1	0.0002098	0.002819
	FALSE	High	Sequest HT (A2)	Unambiguous	TSVEGIFAAGDVR		1	A0A0H3BLH5	A0A0H3BLH5	0	3	0.498	0	1	1	441.229	1321.67	1321.67	-0.68	-0.0003	HCD (High Energy Collision Dissociation)	MS2	22.9232	45	65.2755	39289	FU031521_032921_LG_SS14_TprA_KO.raw	F1	2.53	1	0.0002098	0.0001592
	FALSE	High	Sequest HT (A2)	Unambiguous	NPHIAVQWNTTLEAVRGETK		1	A0A0H3BLH5	A0A0H3BLH5	1	4	0.584	0	1	1	566.8	2264.18	2264.18	-0.3	-0.00017	HCD (High Energy Collision Dissociation)	MS2	86.6	37.755	66.181	40100	FU031521_032921_LG_SS14_TprA_KO.raw	F1	3.63	1	0.0002098	0.0005614
	FALSE	High	Sequest HT (A2)	Unambiguous	NKHVVVIGGGDAAcDESLVLSR	C14(Carbamidomethyl)	1	A0A0H3BLH5	A0A0H3BLH5	1	4	0.7645	0	1	1	574.799	2296.17	2296.17	0.92	0.00053	HCD (High Energy Collision Dissociation)	MS2	39.3457	33.855	55.9422	30860	FU031521_032921_LG_SS14_TprA_KO.raw	F1	4.67	1	0.0002098	1.703e-06
	FALSE	High	Sequest HT (A2)	Unambiguous	NKHVVVIGGGDAAcDESLVLSR	C14(Carbamidomethyl)	1	A0A0H3BLH5	A0A0H3BLH5	1	3	0.8022	0	1	1	766.062	2296.17	2296.17	0.24	0.00018	HCD (High Energy Collision Dissociation)	MS2	9.82548	45	55.9092	30827	FU031521_032921_LG_SS14_TprA_KO.raw	F1	6.42	1	0.0002098	7.308e-10
	FALSE	High	Sequest HT (A2)	Unambiguous	NKHVVVIGGGDAAcDESLVLSR	C14(Carbamidomethyl)	1	A0A0H3BLH5	A0A0H3BLH5	1	3	0.7491	0	1	1	766.062	2296.17	2296.17	-0.55	-0.00042	HCD (High Energy Collision Dissociation)	MS2	0	45	56.2524	31143	FU031521_032921_LG_SS14_TprA_KO.raw	F1	5.58	1	0.0002098	2.287e-07
	FALSE	High	Sequest HT (A2)	Unambiguous	GVSYcATcDGPFFR	C5(Carbamidomethyl); C8(Carbamidomethyl)	1	A0A0H3BLH5	A0A0H3BLH5	0	2	1	0	1	1	818.848	1636.69	1636.69	0.13	0.0001	HCD (High Energy Collision Dissociation)	MS2	0.923529	9.432	63.705	37814	FU031521_032921_LG_SS14_TprA_KO.raw	F1	4.44	1	0.0002098	2.791e-07
	FALSE	High	Sequest HT (A2)	Unambiguous	TLKNPHIAVQWNTTLEAVRGETK		1	A0A0H3BLH5	A0A0H3BLH5	2	4	0.4715	0	1	1	652.357	2606.4	2606.4	-0.04	-3e-05	HCD (High Energy Collision Dissociation)	MS2	38.0764	17.409	63.9205	38005	FU031521_032921_LG_SS14_TprA_KO.raw	F1	3.86	1	0.0002098	1.371e-05
	FALSE	High	Sequest HT (A2)	Unambiguous	GVSYcATcDGPFFR	C5(Carbamidomethyl); C8(Carbamidomethyl)	1	A0A0H3BLH5	A0A0H3BLH5	0	2	1	0	1	1	818.848	1636.69	1636.69	-0.23	-0.00019	HCD (High Energy Collision Dissociation)	MS2	58.517	31.738	63.3676	37490	FU031521_032921_LG_SS14_TprA_KO.raw	F1	3.21	1	0.0002098	4.451e-05
	FALSE	High	Sequest HT (A2)	Unambiguous	TLKNPHIAVQWNTTLEAVR		1	A0A0H3BLH5	A0A0H3BLH5	1	3	0.6067	0	1	1	731.071	2191.2	2191.2	-0.49	-0.00036	HCD (High Energy Collision Dissociation)	MS2	52.7378	21.743	64.9772	39007	FU031521_032921_LG_SS14_TprA_KO.raw	F1	4.17	1	0.0002098	3.194e-06
	FALSE	High	Sequest HT (A2)	Unambiguous	GVSYcATcDGPFFR	C5(Carbamidomethyl); C8(Carbamidomethyl)	1	A0A0H3BLH5	A0A0H3BLH5	0	2	1	0	1	1	818.848	1636.69	1636.69	0.11	9e-05	HCD (High Energy Collision Dissociation)	MS2	21.7751	45	64.0407	38120	FU031521_032921_LG_SS14_TprA_KO.raw	F1	3.65	1	0.0002098	1.37e-06
	FALSE	High	Sequest HT (A2)	Unambiguous	mGIPGESEFLGR	M1(Oxidation)	1	A0A0H3BLH5	A0A0H3BLH5	0	2	0.9526	0	1	1	654.816	1308.63	1308.63	0.13	8e-05	HCD (High Energy Collision Dissociation)	MS2	0.58042	6.311	61.4374	35792	FU031521_032921_LG_SS14_TprA_KO.raw	F1	2.74	1	0.0002098	0.0001373
	FALSE	High	Sequest HT (A2)	Unambiguous	mGIPGESEFLGR	M1(Oxidation)	1	A0A0H3BLH5	A0A0H3BLH5	0	2	0.6727	0	1	1	654.816	1308.62	1308.63	-0.44	-0.00029	HCD (High Energy Collision Dissociation)	MS2	40.5734	36.57	61.7991	36117	FU031521_032921_LG_SS14_TprA_KO.raw	F1	2.2	1	0.0002098	0.005348
	FALSE	High	Sequest HT (A2)	Unambiguous	HVVVIGGGDAAcDESLVLSR	C12(Carbamidomethyl)	1	A0A0H3BLH5	A0A0H3BLH5	0	3	0.8147	0	1	1	685.35	2054.03	2054.03	0.31	0.00021	HCD (High Energy Collision Dissociation)	MS2	9.01521	24.655	62.021	36318	FU031521_032921_LG_SS14_TprA_KO.raw	F1	5.72	1	0.0002098	2.968e-09
	FALSE	High	Sequest HT (A2)	Unambiguous	mGIPGESEFLGR	M1(Oxidation)	1	A0A0H3BLH5	A0A0H3BLH5	0	2	0.6447	0	1	1	654.816	1308.63	1308.63	-0.06	-4e-05	HCD (High Energy Collision Dissociation)	MS2	23.6794	33.077	61.1002	35495	FU031521_032921_LG_SS14_TprA_KO.raw	F1	2.73	1	0.0002098	0.003645
	FALSE	High	Sequest HT (A2)	Unambiguous	HVVVIGGGDAAcDESLVLSR	C12(Carbamidomethyl)	1	A0A0H3BLH5	A0A0H3BLH5	0	2	0.7953	0	1	1	1027.52	2054.03	2054.03	-0.22	-0.00022	HCD (High Energy Collision Dissociation)	MS2	61.1464	45	62.0485	36345	FU031521_032921_LG_SS14_TprA_KO.raw	F1	3.86	1	0.0002098	2.615e-05
	FALSE	High	Sequest HT (A2)	Unambiguous	HVVVIGGGDAAcDESLVLSR	C12(Carbamidomethyl)	1	A0A0H3BLH5	A0A0H3BLH5	0	3	0.692	0	1	1	685.35	2054.04	2054.03	0.82	0.00056	HCD (High Energy Collision Dissociation)	MS2	32.4788	45	62.975	37136	FU031521_032921_LG_SS14_TprA_KO.raw	F1	4.48	1	0.0002098	4.223e-07
	FALSE	High	Sequest HT (A2)	Unambiguous	HVVVIGGGDAAcDESLVLSR	C12(Carbamidomethyl)	1	A0A0H3BLH5	A0A0H3BLH5	0	2	0.8632	0	1	1	1027.52	2054.03	2054.03	-0.94	-0.00096	HCD (High Energy Collision Dissociation)	MS2	0	45	62.3877	36654	FU031521_032921_LG_SS14_TprA_KO.raw	F1	5.19	1	0.0002098	4.064e-07
	FALSE	High	Sequest HT (A2)	Unambiguous	HVVVIGGGDAAcDESLVLSR	C12(Carbamidomethyl)	1	A0A0H3BLH5	A0A0H3BLH5	0	3	0.789	0	1	1	685.349	2054.03	2054.03	-0.68	-0.00046	HCD (High Energy Collision Dissociation)	MS2	3.48426	9.008	62.3623	36628	FU031521_032921_LG_SS14_TprA_KO.raw	F1	6.21	1	0.0002098	1.98e-09
	FALSE	High	Sequest HT (A2)	Unambiguous	AHGGQALLIDSLENYPGYATPISGFEYAENmK	M31(Oxidation)	1	A0A0H3BLH5	A0A0H3BLH5	0	3	0.8434	0	1	1	1158.22	3472.63	3472.64	-0.84	-0.00098	HCD (High Energy Collision Dissociation)	MS2	0	45	93.937	61706	FU031521_032921_LG_SS14_TprA_KO.raw	F1	7.15	1	0.0002098	1.463e-11
	FALSE	High	Sequest HT (A2)	Unambiguous	AHGGQALLIDSLENYPGYATPISGFEYAENmK	M31(Oxidation)	1	A0A0H3BLH5	A0A0H3BLH5	0	4	0.6882	0	1	1	868.913	3472.63	3472.64	-2.09	-0.00182	HCD (High Energy Collision Dissociation)	MS2	51.8892	45	93.7158	61532	FU031521_032921_LG_SS14_TprA_KO.raw	F1	3.56	1	0.0002098	4.201e-05
	FALSE	High	Sequest HT (A2)	Unambiguous	AHGGQALLIDSLENYPGYATPISGFEYAENmK	M31(Oxidation)	1	A0A0H3BLH5	A0A0H3BLH5	0	3	0.8058	0	1	1	1158.21	3472.63	3472.64	-1.79	-0.00207	HCD (High Energy Collision Dissociation)	MS2	0	45	93.5974	61451	FU031521_032921_LG_SS14_TprA_KO.raw	F1	5.56	1	0.0002098	1.3e-06
	FALSE	High	Sequest HT (A2)	Unambiguous	mETDYDVIIVGAGAAGLSAAQYAcR	M1(Oxidation); C24(Carbamidomethyl)	1	A0A0H3BLH5	A0A0H3BLH5	0	3	0.8879	0	1	1	873.411	2618.22	2618.22	-1.99	-0.00174	HCD (High Energy Collision Dissociation)	MS2	0	45	89.8787	58744	FU031521_032921_LG_SS14_TprA_KO.raw	F1	5.44	1	0.0002098	2.688e-08
	FALSE	High	Sequest HT (A2)	Unambiguous	QAVAFGAQIAYEEVTTIGK		1	A0A0H3BLH5	A0A0H3BLH5	0	2	0.7597	0	1	1	998.525	1996.04	1996.04	1.86	0.00186	HCD (High Energy Collision Dissociation)	MS2	53.6189	45	89.794	58690	FU031521_032921_LG_SS14_TprA_KO.raw	F1	4.62	1	0.0002098	0.0003652
	FALSE	High	Sequest HT (A2)	Unambiguous	mETDYDVIIVGAGAAGLSAAQYAcR	M1(Oxidation); C24(Carbamidomethyl)	1	A0A0H3BLH5	A0A0H3BLH5	0	2	0.9117	0	1	1	1309.62	2618.22	2618.22	0.53	0.00069	HCD (High Energy Collision Dissociation)	MS2	53.6134	45	89.9848	58820	FU031521_032921_LG_SS14_TprA_KO.raw	F1	5.66	1	0.0002098	4.215e-08
	FALSE	High	Sequest HT (A2)	Unambiguous	mETDYDVIIVGAGAAGLSAAQYAcR	M1(Oxidation); C24(Carbamidomethyl)	1	A0A0H3BLH5	A0A0H3BLH5	0	2	0.9864	0	1	1	1309.61	2618.22	2618.22	-0.78	-0.00102	HCD (High Energy Collision Dissociation)	MS2	56.4598	45	90.3468	59142	FU031521_032921_LG_SS14_TprA_KO.raw	F1	5.13	1	0.0002098	3.478e-07
	FALSE	High	Sequest HT (A2)	Unambiguous	mETDYDVIIVGAGAAGLSAAQYAcR	M1(Oxidation); C24(Carbamidomethyl)	1	A0A0H3BLH5	A0A0H3BLH5	0	3	0.8455	0	1	1	873.413	2618.22	2618.22	0.66	0.00058	HCD (High Energy Collision Dissociation)	MS2	8.87437	45	90.2155	59024	FU031521_032921_LG_SS14_TprA_KO.raw	F1	7.12	1	0.0002098	5.513e-12
	FALSE	High	Sequest HT (A2)	Unambiguous	QAVAFGAQIAYEEVTTIGK		1	A0A0H3BLH5	A0A0H3BLH5	0	2	0.5833	0	1	1	998.523	1996.04	1996.04	-0.22	-0.00022	HCD (High Energy Collision Dissociation)	MS2	0	45	90.147	58962	FU031521_032921_LG_SS14_TprA_KO.raw	F1	3.12	1	0.0002098	0.001924
	FALSE	High	Sequest HT (A2)	Unambiguous	AHGGQALLIDSLENYPGYATPISGFEYAENmKK	M31(Oxidation)	1	A0A0H3BLH5	A0A0H3BLH5	1	4	0.8363	0	1	1	900.938	3600.73	3600.73	-0.04	-4e-05	HCD (High Energy Collision Dissociation)	MS2	0.419937	11.343	89.3843	58489	FU031521_032921_LG_SS14_TprA_KO.raw	F1	6.17	1	0.0002098	8.955e-08
	FALSE	High	Sequest HT (A2)	Unambiguous	QAVAFGAQIAYEEVTTIGK		1	A0A0H3BLH5	A0A0H3BLH5	0	2	0.7333	0	1	1	998.52	1996.03	1996.04	-2.84	-0.00283	HCD (High Energy Collision Dissociation)	MS2	23.4322	45	88.49	57808	FU031521_032921_LG_SS14_TprA_KO.raw	F1	5.25	1	0.0002098	8.392e-09
	FALSE	High	Sequest HT (A2)	Unambiguous	QAVAFGAQIAYEEVTTIGK		1	A0A0H3BLH5	A0A0H3BLH5	0	2	0.7554	0	1	1	998.523	1996.04	1996.04	0.46	0.00046	HCD (High Energy Collision Dissociation)	MS2	0	45	88.8246	58049	FU031521_032921_LG_SS14_TprA_KO.raw	F1	5.97	1	0.0002098	3.042e-09
	FALSE	High	Sequest HT (A2)	Unambiguous	AHGGQALLIDSLENYPGYATPISGFEYAENmKK	M31(Oxidation)	1	A0A0H3BLH5	A0A0H3BLH5	1	3	0.8287	0	1	1	1200.92	3600.74	3600.73	2.89	0.00347	HCD (High Energy Collision Dissociation)	MS2	0	45	89.2186	58351	FU031521_032921_LG_SS14_TprA_KO.raw	F1	3.97	1	0.0002098	0.002943
	FALSE	High	Sequest HT (A2)	Unambiguous	QAVAFGAQIAYEEVTTIGK		1	A0A0H3BLH5	A0A0H3BLH5	0	2	0.737	0	1	1	998.523	1996.04	1996.04	0.46	0.00046	HCD (High Energy Collision Dissociation)	MS2	0	45	89.1649	58311	FU031521_032921_LG_SS14_TprA_KO.raw	F1	4.6	1	0.0002098	1.01e-07
	FALSE	High	Sequest HT (A2)	Unambiguous	AHGGQALLIDSLENYPGYATPISGFEYAENmKK	M31(Oxidation)	1	A0A0H3BLH5	A0A0H3BLH5	1	4	0.8215	0	1	1	900.941	3600.74	3600.73	2.88	0.00259	HCD (High Energy Collision Dissociation)	MS2	86.3533	45	89.0489	58223	FU031521_032921_LG_SS14_TprA_KO.raw	F1	4.37	1	0.0002098	0.001495
	FALSE	High	Sequest HT (A2)	Unambiguous	mETDYDVIIVGAGAAGLSAAQYAcR	M1(Oxidation); C24(Carbamidomethyl)	1	A0A0H3BLH5	A0A0H3BLH5	0	3	0.8494	0	1	1	873.412	2618.22	2618.22	0.03	2e-05	HCD (High Energy Collision Dissociation)	MS2	0	45	90.5541	59313	FU031521_032921_LG_SS14_TprA_KO.raw	F1	6.24	1	0.0002098	4.953e-10
	FALSE	High	Sequest HT (A2)	Unambiguous	mETDYDVIIVGAGAAGLSAAQYAcR	M1(Oxidation); C24(Carbamidomethyl)	1	A0A0H3BLH5	A0A0H3BLH5	0	3	0.6408	0	1	1	873.413	2618.23	2618.22	1	0.00088	HCD (High Energy Collision Dissociation)	MS2	0	45	90.9052	59613	FU031521_032921_LG_SS14_TprA_KO.raw	F1	3.87	1	0.0002098	3.053e-07
	FALSE	High	Sequest HT (A2)	Unambiguous	QAVAFGAQIAYEEVTTIGK		1	A0A0H3BLH5	A0A0H3BLH5	0	2	0.4517	0	1	1	998.525	1996.04	1996.04	2.09	0.00209	HCD (High Energy Collision Dissociation)	MS2	53.6038	45	90.9088	59617	FU031521_032921_LG_SS14_TprA_KO.raw	F1	3.21	1	0.0002098	0.0004409
	FALSE	High	Sequest HT (A2)	Unambiguous	ELAcDAVFFFIGmVPITGLLPDAEK	C4(Carbamidomethyl); M13(Oxidation)	1	A0A0H3BLH5	A0A0H3BLH5	0	3	0.5368	0	1	1	923.8	2769.39	2769.39	-0.95	-0.00088	HCD (High Energy Collision Dissociation)	MS2	0	45	104.174	68969	FU031521_032921_LG_SS14_TprA_KO.raw	F1	3.8	1	0.0002098	2.349e-05
	FALSE	High	Sequest HT (A2)	Unambiguous	DSVFHITTGTGAYTAmSVILATGAEHR	M16(Oxidation)	1	A0A0H3BLH5	A0A0H3BLH5	0	4	0.9369	0	1	1	706.35	2822.38	2822.38	0.43	0.00031	HCD (High Energy Collision Dissociation)	MS2	0.750191	9.167	80.6332	52363	FU031521_032921_LG_SS14_TprA_KO.raw	F1	5.39	1	0.0002098	1.688e-07
	FALSE	High	Sequest HT (A2)	Unambiguous	DSVFHITTGTGAYTAmSVILATGAEHR	M16(Oxidation)	1	A0A0H3BLH5	A0A0H3BLH5	0	3	0.7351	0	1	1	941.462	2822.37	2822.38	-2.23	-0.00209	HCD (High Energy Collision Dissociation)	MS2	17.7227	17.624	80.528	52288	FU031521_032921_LG_SS14_TprA_KO.raw	F1	5.36	1	0.0002098	1.489e-07
	FALSE	High	Sequest HT (A2)	Unambiguous	DSVFHITTGTGAYTAmSVILATGAEHR	M16(Oxidation)	1	A0A0H3BLH5	A0A0H3BLH5	0	4	0.6699	0	1	1	706.35	2822.38	2822.38	-0.45	-0.00032	HCD (High Energy Collision Dissociation)	MS2	16.1983	45	80.2998	52088	FU031521_032921_LG_SS14_TprA_KO.raw	F1	3.12	1	0.0002098	4.025e-05
	FALSE	High	Sequest HT (A2)	Unambiguous	DSVFHITTGTGAYTAmSVILATGAEHR	M16(Oxidation)	1	A0A0H3BLH5	A0A0H3BLH5	0	3	0.8052	0	1	1	941.467	2822.39	2822.38	3.5	0.00329	HCD (High Energy Collision Dissociation)	MS2	13.747	45	79.6465	51607	FU031521_032921_LG_SS14_TprA_KO.raw	F1	5.03	1	0.0002098	4.544e-07
	FALSE	High	Sequest HT (A2)	Unambiguous	DSVFHITTGTGAYTAmSVILATGAEHR	M16(Oxidation)	1	A0A0H3BLH5	A0A0H3BLH5	0	4	0.7645	0	1	1	706.351	2822.38	2822.38	1.41	0.001	HCD (High Energy Collision Dissociation)	MS2	24.7314	29.888	79.6002	51573	FU031521_032921_LG_SS14_TprA_KO.raw	F1	5.35	1	0.0002098	1.032e-06
	FALSE	High	Sequest HT (A2)	Unambiguous	DSVFHITTGTGAYTAmSVILATGAEHR	M16(Oxidation)	1	A0A0H3BLH5	A0A0H3BLH5	0	4	0.7623	0	1	1	706.35	2822.38	2822.38	0.48	0.00034	HCD (High Energy Collision Dissociation)	MS2	3.26784	45	79.9363	51817	FU031521_032921_LG_SS14_TprA_KO.raw	F1	5.68	1	0.0002098	1.26e-07
	FALSE	High	Sequest HT (A2)	Unambiguous	KQAVAFGAQIAYEEVTTIGK		1	A0A0H3BLH5	A0A0H3BLH5	1	3	0.6984	0	1	1	708.716	2124.13	2124.13	-0.52	-0.00037	HCD (High Energy Collision Dissociation)	MS2	57.8884	45	80.1736	51996	FU031521_032921_LG_SS14_TprA_KO.raw	F1	5.04	1	0.0002098	1.402e-06
	FALSE	High	Sequest HT (A2)	Unambiguous	DSVFHITTGTGAYTAmSVILATGAEHR	M16(Oxidation)	1	A0A0H3BLH5	A0A0H3BLH5	0	3	0.4037	0	1	1	941.465	2822.38	2822.38	1.25	0.00118	HCD (High Energy Collision Dissociation)	MS2	16.2734	45	80.0201	51885	FU031521_032921_LG_SS14_TprA_KO.raw	F1	3.22	1	0.0002098	0.003001
	FALSE	High	Sequest HT (A2)	Unambiguous	DSVFHITTGTGAYTAmSVILATGAEHR	M16(Oxidation)	1	A0A0H3BLH5	A0A0H3BLH5	0	3	0.4788	0	1	1	941.459	2822.36	2822.38	-5.58	-0.00525	HCD (High Energy Collision Dissociation)	MS2	50.4885	45	80.9553	52613	FU031521_032921_LG_SS14_TprA_KO.raw	F1	3.53	1	0.0002098	0.003612
	FALSE	High	Sequest HT (A2)	Unambiguous	DSVFHITTGTGAYTAmSVILATGAEHR	M16(Oxidation)	1	A0A0H3BLH5	A0A0H3BLH5	0	4	0.693	0	1	1	706.349	2822.37	2822.38	-1.54	-0.00109	HCD (High Energy Collision Dissociation)	MS2	5.2322	45	80.972	52622	FU031521_032921_LG_SS14_TprA_KO.raw	F1	4.56	1	0.0002098	1.257e-07
	FALSE	High	Sequest HT (A2)	Unambiguous	QAVAFGAQIAYEEVTTIGKR		1	A0A0H3BLH5	A0A0H3BLH5	1	3	0.6211	0	1	1	718.052	2152.14	2152.14	0.39	0.00028	HCD (High Energy Collision Dissociation)	MS2	61.5969	26.989	84.8202	55325	FU031521_032921_LG_SS14_TprA_KO.raw	F1	3.51	1	0.0002098	0.0001426
	FALSE	High	Sequest HT (A2)	Unambiguous	QVITATSDGALAAHAAASYIDTLQN		1	A0A0H3BLH5	A0A0H3BLH5	0	2	0.7727	0	1	1	1251.63	2502.25	2502.25	-0.69	-0.00086	HCD (High Energy Collision Dissociation)	MS2	0	45	84.5439	55059	FU031521_032921_LG_SS14_TprA_KO.raw	F1	6.07	1	0.0002098	3.316e-08
	FALSE	High	Sequest HT (A2)	Unambiguous	QVITATSDGALAAHAAASYIDTLQN		1	A0A0H3BLH5	A0A0H3BLH5	0	3	0.5278	0	1	1	834.753	2502.25	2502.25	-0.57	-0.00048	HCD (High Energy Collision Dissociation)	MS2	8.23378	30.482	84.4952	55008	FU031521_032921_LG_SS14_TprA_KO.raw	F1	3.6	1	0.0002098	0.007587
	FALSE	High	Sequest HT (A2)	Unambiguous	QAVAFGAQIAYEEVTTIGKR		1	A0A0H3BLH5	A0A0H3BLH5	1	3	0.7029	0	1	1	718.052	2152.14	2152.14	0.47	0.00034	HCD (High Energy Collision Dissociation)	MS2	26.1099	10.963	84.475	54988	FU031521_032921_LG_SS14_TprA_KO.raw	F1	4.78	1	0.0002098	4.068e-06
	FALSE	High	Sequest HT (A2)	Unambiguous	QVITATSDGALAAHAAASYIDTLQN		1	A0A0H3BLH5	A0A0H3BLH5	0	3	0.497	0	1	1	834.754	2502.25	2502.25	-0.28	-0.00023	HCD (High Energy Collision Dissociation)	MS2	2.90351	42.053	84.8347	55335	FU031521_032921_LG_SS14_TprA_KO.raw	F1	4.97	1	0.0002098	6.791e-05
	FALSE	High	Sequest HT (A2)	Unambiguous	QVITATSDGALAAHAAASYIDTLQN		1	A0A0H3BLH5	A0A0H3BLH5	0	2	0.7603	0	1	1	1251.63	2502.25	2502.25	0.19	0.00024	HCD (High Energy Collision Dissociation)	MS2	0	45	85.221	55629	FU031521_032921_LG_SS14_TprA_KO.raw	F1	5.09	1	0.0002098	4.051e-05
	FALSE	High	Sequest HT (A2)	Unambiguous	QAVAFGAQIAYEEVTTIGKR		1	A0A0H3BLH5	A0A0H3BLH5	1	3	0.6052	0	1	1	718.052	2152.14	2152.14	1.07	0.00077	HCD (High Energy Collision Dissociation)	MS2	0	45	85.1614	55585	FU031521_032921_LG_SS14_TprA_KO.raw	F1	4.61	1	0.0002098	0.0002293
	FALSE	High	Sequest HT (A2)	Unambiguous	QVITATSDGALAAHAAASYIDTLQN		1	A0A0H3BLH5	A0A0H3BLH5	0	2	0.8011	0	1	1	1251.63	2502.25	2502.25	-0.2	-0.00025	HCD (High Energy Collision Dissociation)	MS2	0	45	84.8835	55375	FU031521_032921_LG_SS14_TprA_KO.raw	F1	7.44	1	0.0002098	1.281e-07
	FALSE	High	Sequest HT (A2)	Unambiguous	DSVFHITTGTGAYTAmSVILATGAEHR	M16(Oxidation)	1	A0A0H3BLH5	A0A0H3BLH5	0	4	0.6581	0	1	1	706.349	2822.37	2822.38	-1.95	-0.00138	HCD (High Energy Collision Dissociation)	MS2	0	45	81.3259	52867	FU031521_032921_LG_SS14_TprA_KO.raw	F1	3.13	1	0.0002098	7.684e-06
	FALSE	High	Sequest HT (A2)	Unambiguous	QVITATSDGALAAHAAASYIDTLQN		1	A0A0H3BLH5	A0A0H3BLH5	0	2	0.6246	0	1	1	1251.63	2502.25	2502.25	0.28	0.00035	HCD (High Energy Collision Dissociation)	MS2	0	45	84.2049	54742	FU031521_032921_LG_SS14_TprA_KO.raw	F1	3.49	1	0.0002098	0.002588
	FALSE	High	Sequest HT (A2)	Unambiguous	DSTGYIVTDDEmR	M12(Oxidation)	1	A0A0H3BLH5	A0A0H3BLH5	0	2	0.7814	0	1	1	759.325	1517.64	1517.64	0.08	6e-05	HCD (High Energy Collision Dissociation)	MS2	44.3008	45	36.3391	16300	FU031521_032921_LG_SS14_TprA_KO.raw	F1	2.47	1	0.0002098	0.001333
	FALSE	High	Sequest HT (A2)	Unambiguous	DSTGYIVTDDEmR	M12(Oxidation)	1	A0A0H3BLH5	A0A0H3BLH5	0	2	0.9084	0	1	1	759.325	1517.64	1517.64	0.4	0.00031	HCD (High Energy Collision Dissociation)	MS2	0	45	36.2795	16257	FU031521_032921_LG_SS14_TprA_KO.raw	F1	3.93	1	0.0002098	4.842e-06
	FALSE	High	Sequest HT (A2)	Unambiguous	DSTGYIVTDDEmR	M12(Oxidation)	1	A0A0H3BLH5	A0A0H3BLH5	0	2	0.8711	0	1	1	759.324	1517.64	1517.64	-0.97	-0.00074	HCD (High Energy Collision Dissociation)	MS2	0	14.863	38.5748	17845	FU031521_032921_LG_SS14_TprA_KO.raw	F1	3.8	1	0.0002098	7.688e-06
	FALSE	High	Sequest HT (A2)	Unambiguous	DSTGYIVTDDEmR	M12(Oxidation)	1	A0A0H3BLH5	A0A0H3BLH5	0	2	0.7541	0	1	1	759.325	1517.64	1517.64	-0.33	-0.00025	HCD (High Energy Collision Dissociation)	MS2	19.2028	45	38.953	18157	FU031521_032921_LG_SS14_TprA_KO.raw	F1	3.05	1	0.0002098	0.0003008
	FALSE	High	Sequest HT (A2)	Unambiguous	DSTGYIVTDDEmR	M12(Oxidation)	1	A0A0H3BLH5	A0A0H3BLH5	0	2	0.8501	0	1	1	759.326	1517.64	1517.64	0.87	0.00066	HCD (High Energy Collision Dissociation)	MS2	19.1893	45	38.2363	17627	FU031521_032921_LG_SS14_TprA_KO.raw	F1	3.87	1	0.0002098	2.542e-05
	FALSE	High	Sequest HT (A2)	Unambiguous	DSTGYIVTDDEmR	M12(Oxidation)	1	A0A0H3BLH5	A0A0H3BLH5	0	3	0.1977	0	1	1	506.552	1517.64	1517.64	0.02	1e-05	HCD (High Energy Collision Dissociation)	MS2	48.5616	45	38.455	17765	FU031521_032921_LG_SS14_TprA_KO.raw	F1	1.77	1	0.0002098	0.01233
	FALSE	High	Sequest HT (A2)	Unambiguous	KmGIPGESEFLGR	M2(Oxidation)	1	A0A0H3BLH5	A0A0H3BLH5	1	3	0.4853	0	1	1	479.578	1436.72	1436.72	-0.41	-0.0002	HCD (High Energy Collision Dissociation)	MS2	34.6043	35.883	51.9804	27532	FU031521_032921_LG_SS14_TprA_KO.raw	F1	4.43	1	0.0002098	1.102e-05
	FALSE	High	Sequest HT (A2)	Unambiguous	KmGIPGESEFLGR	M2(Oxidation)	1	A0A0H3BLH5	A0A0H3BLH5	1	3	0.3764	0	1	1	479.578	1436.72	1436.72	0.1	5e-05	HCD (High Energy Collision Dissociation)	MS2	22.9366	45	51.1927	26914	FU031521_032921_LG_SS14_TprA_KO.raw	F1	2.63	1	0.0002098	0.001367
	FALSE	High	Sequest HT (A2)	Unambiguous	KmGIPGESEFLGR	M2(Oxidation)	1	A0A0H3BLH5	A0A0H3BLH5	1	3	0.5394	0	1	1	479.578	1436.72	1436.72	-0.8	-0.00038	HCD (High Energy Collision Dissociation)	MS2	18.1807	15.449	51.5463	27171	FU031521_032921_LG_SS14_TprA_KO.raw	F1	4.32	1	0.0002098	5.456e-05
	FALSE	High	Sequest HT (A2)	Unambiguous	mETDYDVIIVGAGAAGLSAAQYAcR	M1(Oxidation); C24(Carbamidomethyl)	1	A0A0H3BLH5	A0A0H3BLH5	0	3	0.5979	0	1	1	873.412	2618.22	2618.22	-0.2	-0.00017	HCD (High Energy Collision Dissociation)	MS2	0	45	91.9089	60282	FU031521_032921_LG_SS14_TprA_KO.raw	F1	1.89	1	0.0005885	0.01829
	FALSE	High	Sequest HT (A2)	Unambiguous	KmGIPGESEFLGR	M2(Oxidation)	1	A0A0H3BLH5	A0A0H3BLH5	1	2	0.5638	0	1	1	718.864	1436.72	1436.72	0.62	0.00044	HCD (High Energy Collision Dissociation)	MS2	0	45	51.6303	27246	FU031521_032921_LG_SS14_TprA_KO.raw	F1	2.43	1	0.0005885	0.01919
	FALSE	High	Sequest HT (A2)	Unambiguous	DSVFHITTGTGAYTAmSVILATGAEHR	M16(Oxidation)	1	A0A0H3BLH5	A0A0H3BLH5	0	4	0.5247	0	1	1	706.35	2822.38	2822.38	-0.2	-0.00014	HCD (High Energy Collision Dissociation)	MS2	62.9871	45	81.8036	53129	FU031521_032921_LG_SS14_TprA_KO.raw	F1	1.62	1	0.00148	0.05323
	FALSE	High	Sequest HT (A2)	Unambiguous	TSVEGIFAAGDVR		1	A0A0H3BLH5	A0A0H3BLH5	0	2	0.2476	0	1	1	661.343	1321.68	1321.67	3.57	0.00236	HCD (High Energy Collision Dissociation)	MS2	19.9547	45	64.524	38589	FU031521_032921_LG_SS14_TprA_KO.raw	F1	2.1	1	0.001814	0.07123
	FALSE	High	Sequest HT (A2)	Unambiguous	HVVVIGGGDAAcDESLVLSR	C12(Carbamidomethyl)	1	A0A0H3BLH5	A0A0H3BLH5	0	2	0.3825	0	1	1	1027.52	2054.03	2054.03	-0.36	-0.00037	HCD (High Energy Collision Dissociation)	MS2	0	45	63.0817	37245	FU031521_032921_LG_SS14_TprA_KO.raw	F1	2.17	1	0.001814	0.06506
	FALSE	High	Sequest HT (A2)	Unambiguous	AHGGQALLIDSLENYPGYATPISGFEYAENmKK	M31(Oxidation)	1	A0A0H3BLH5	A0A0H3BLH5	1	4	0.4441	0	1	1	900.939	3600.73	3600.73	0.66	0.0006	HCD (High Energy Collision Dissociation)	MS2	76.0287	45	82.126	53385	FU031521_032921_LG_SS14_TprA_KO.raw	F1	2.86	1	0.002336	0.08901
	FALSE	High	Sequest HT (A2)	Unambiguous	LTDRVTmIHR	M7(Oxidation)	1	A0A0H3BLH5	A0A0H3BLH5	1	3	0.5311	0	1	1	419.896	1257.67	1257.67	0.13	6e-05	HCD (High Energy Collision Dissociation)	MS2	66.534	45	23.5049	7357	FU031521_032921_LG_SS14_TprA_KO.raw	F1	1.77	1	0.002509	0.09215
	FALSE	High	Sequest HT (A2)	Unambiguous	NKHVVVIGGGDAAcDESLVLSR	C14(Carbamidomethyl)	1	A0A0H3BLH5	A0A0H3BLH5	1	2	0.488	0	1	1	1148.59	2296.17	2296.17	0.14	0.00016	HCD (High Energy Collision Dissociation)	MS2	0	45	56.0785	30997	FU031521_032921_LG_SS14_TprA_KO.raw	F1	1.66	1	0.007319	0.2134
High	Master Protein	sp	SYH_HUMAN	0	13.204	13	5	5	5	509	57.4	5.88	13.78	5	1
	Checked	Confidence	Identifying Node	PSM Ambiguity	Annotated Sequence	Modifications	# Proteins	Master Protein Accessions	Protein Accessions	# Missed Cleavages	Charge	DeltaScore	DeltaCn	Rank	Search Engine Rank	m/z [Da]	MH+ [Da]	Theo. MH+ [Da]	DeltaM [ppm]	Deltam/z [Da]	Activation Type	MS Order	Isolation Interference [%]	Ion Inject Time [ms]	RT [min]	First Scan	Spectrum File	File ID	XCorr	# Protein Groups	Percolator q-Value	Percolator PEP
	FALSE	High	Sequest HT (A2)	Unambiguous	YDLTVPFAR		1	sp	sp	0	2	0.7403	0	1	1	541.288	1081.57	1081.57	0.97	0.00052	HCD (High Energy Collision Dissociation)	MS2	42.1824	45	70.2746	43768	FU031521_032921_LG_SS14_TprA_KO.raw	F1	2.31	1	0.0002098	0.003466
	FALSE	High	Sequest HT (A2)	Unambiguous	LVSELWDAGIK		1	sp	sp	0	2	0.5035	0	1	1	615.84	1230.67	1230.67	-0.44	-0.00027	HCD (High Energy Collision Dissociation)	MS2	0	45	71.8927	45095	FU031521_032921_LG_SS14_TprA_KO.raw	F1	2.84	1	0.0002098	0.009458
	FALSE	High	Sequest HT (A2)	Unambiguous	LLNQLQYcEEAGIPLVAIIGEQELK	C8(Carbamidomethyl)	1	sp	sp	0	3	0.5649	0	1	1	947.841	2841.51	2841.51	0.26	0.00025	HCD (High Energy Collision Dissociation)	MS2	10.9153	45	101.805	67489	FU031521_032921_LG_SS14_TprA_KO.raw	F1	3.7	1	0.0002098	1.126e-05
	FALSE	High	Sequest HT (A2)	Unambiguous	IFSIVEQR		1	sp	sp	0	2	0.344	0	1	1	496.282	991.556	991.557	-0.88	-0.00044	HCD (High Energy Collision Dissociation)	MS2	24.9332	45	54.3254	29528	FU031521_032921_LG_SS14_TprA_KO.raw	F1	2.18	1	0.0002098	0.008175
	FALSE	High	Sequest HT (A2)	Unambiguous	HGAEVIDTPVFELK		1	sp	sp	0	2	0.4545	0	1	1	777.912	1554.82	1554.82	0.79	0.00061	HCD (High Energy Collision Dissociation)	MS2	60.2102	45	69.2479	42898	FU031521_032921_LG_SS14_TprA_KO.raw	F1	2.75	1	0.0005885	0.02074
High	Master Protein	sp	SUMO1_HUMAN	0	5.236	36	3	3	3	101	11.6	5.52	5.5	3	1
	Checked	Confidence	Identifying Node	PSM Ambiguity	Annotated Sequence	Modifications	# Proteins	Master Protein Accessions	Protein Accessions	# Missed Cleavages	Charge	DeltaScore	DeltaCn	Rank	Search Engine Rank	m/z [Da]	MH+ [Da]	Theo. MH+ [Da]	DeltaM [ppm]	Deltam/z [Da]	Activation Type	MS Order	Isolation Interference [%]	Ion Inject Time [ms]	RT [min]	First Scan	Spectrum File	File ID	XCorr	# Protein Groups	Percolator q-Value	Percolator PEP
	FALSE	High	Sequest HT (A2)	Unambiguous	VIGQDSSEIHFK		1	sp	sp	0	3	0.5234	0	1	1	453.902	1359.69	1359.69	-0.07	-3e-05	HCD (High Energy Collision Dissociation)	MS2	47.7068	45	41.7357	19868	FU031521_032921_LG_SS14_TprA_KO.raw	F1	2.56	1	0.0002098	0.001777
	FALSE	High	Sequest HT (A2)	Unambiguous	mSDQEAKPSTEDLGDKK	N-Term(Prot)(Met-loss+Acetyl)	1	sp	sp	1	3	0.7085	0	1	1	597.285	1789.84	1789.85	-2.28	-0.00136	HCD (High Energy Collision Dissociation)	MS2	56.6533	45	23.4256	7305	FU031521_032921_LG_SS14_TprA_KO.raw	F1	2.95	1	0.0005885	0.0236
	FALSE	High	Sequest HT (A2)	Unambiguous	FLFEGQR		1	sp	sp	0	2	0.3309	0	1	1	448.735	896.462	896.462	-0.41	-0.00018	HCD (High Energy Collision Dissociation)	MS2	73.2449	45	51.1434	26862	FU031521_032921_LG_SS14_TprA_KO.raw	F1	1.39	1	0.004187	0.1384
High	Master Protein	A0A0H3BJJ4	Sugar ABC transporter, periplasmic binding protein OS=Treponema pallidum subsp. pallidum (strain SS14) OX=455434 GN=msmE PE=4 SV=1	0	28.155	34	8	9	8	436	48.3	7.24	28.25	8	1
	Checked	Confidence	Identifying Node	PSM Ambiguity	Annotated Sequence	Modifications	# Proteins	Master Protein Accessions	Protein Accessions	# Missed Cleavages	Charge	DeltaScore	DeltaCn	Rank	Search Engine Rank	m/z [Da]	MH+ [Da]	Theo. MH+ [Da]	DeltaM [ppm]	Deltam/z [Da]	Activation Type	MS Order	Isolation Interference [%]	Ion Inject Time [ms]	RT [min]	First Scan	Spectrum File	File ID	XCorr	# Protein Groups	Percolator q-Value	Percolator PEP
	FALSE	High	Sequest HT (A2)	Unambiguous	SWNELLEScALIVK	C9(Carbamidomethyl)	1	A0A0H3BJJ4	A0A0H3BJJ4	0	2	0.4723	0	1	1	831.434	1661.86	1661.86	2.97	0.00247	HCD (High Energy Collision Dissociation)	MS2	0	45	90.6946	59437	FU031521_032921_LG_SS14_TprA_KO.raw	F1	2.35	1	0.0002098	0.002585
	FALSE	High	Sequest HT (A2)	Unambiguous	ALYPVLGAYLELFK		1	A0A0H3BJJ4	A0A0H3BJJ4	0	2	0.668	0	1	1	798.955	1596.9	1596.9	-0.62	-0.0005	HCD (High Energy Collision Dissociation)	MS2	66.5016	45	103.261	68491	FU031521_032921_LG_SS14_TprA_KO.raw	F1	2.5	1	0.0002098	0.004557
	FALSE	High	Sequest HT (A2)	Unambiguous	SGISIVPLALSTTESFPHTLLADAITK		1	A0A0H3BJJ4	A0A0H3BJJ4	0	3	1	0	1	1	928.181	2782.53	2782.52	2.24	0.00207	HCD (High Energy Collision Dissociation)	MS2	0	45	101.767	67467	FU031521_032921_LG_SS14_TprA_KO.raw	F1	3.83	1	0.0002098	7.123e-05
	FALSE	High	Sequest HT (A2)	Unambiguous	IAmYFGSHLVADAIIK	M3(Oxidation)	1	A0A0H3BJJ4	A0A0H3BJJ4	0	3	0.6993	0	1	1	588.983	1764.94	1764.94	-0.13	-8e-05	HCD (High Energy Collision Dissociation)	MS2	73.125	32.033	75.0247	47808	FU031521_032921_LG_SS14_TprA_KO.raw	F1	4.19	1	0.0002098	0.0001182
	FALSE	High	Sequest HT (A2)	Unambiguous	ASVFPDFAAYVTDPAPTAHTmLHR	M21(Oxidation)	1	A0A0H3BJJ4	A0A0H3BJJ4	0	4	0.4488	0	1	1	658.573	2631.27	2631.27	0.97	0.00064	HCD (High Energy Collision Dissociation)	MS2	0	45	82.2987	53496	FU031521_032921_LG_SS14_TprA_KO.raw	F1	2.54	1	0.0002098	0.004794
	FALSE	High	Sequest HT (A2)	Unambiguous	VIQAIDAYAQAQNTPHR		1	A0A0H3BJJ4	A0A0H3BJJ4	0	2	0.7087	0	1	1	948.49	1895.97	1895.97	0.01	1e-05	HCD (High Energy Collision Dissociation)	MS2	0	45	49.0838	25148	FU031521_032921_LG_SS14_TprA_KO.raw	F1	3.57	1	0.0002098	1.904e-05
	FALSE	High	Sequest HT (A2)	Unambiguous	VIQAIDAYAQAQNTPHR		1	A0A0H3BJJ4	A0A0H3BJJ4	0	3	0.4323	0	1	1	632.662	1895.97	1895.97	-0.13	-8e-05	HCD (High Energy Collision Dissociation)	MS2	47.2681	34.251	49.1165	25182	FU031521_032921_LG_SS14_TprA_KO.raw	F1	3.84	1	0.0002098	3.434e-06
	FALSE	High	Sequest HT (A2)	Unambiguous	ALSVLASAAYQNSFFEEHK		1	A0A0H3BJJ4	A0A0H3BJJ4	0	3	0.4177	0	1	1	704.686	2112.04	2112.04	2.21	0.00155	HCD (High Energy Collision Dissociation)	MS2	35.3724	45	78.2613	50501	FU031521_032921_LG_SS14_TprA_KO.raw	F1	3.16	1	0.0005885	0.01829
	FALSE	High	Sequest HT (A2)	Unambiguous	NTTSAVIPAcLSALFK	C10(Carbamidomethyl)	1	A0A0H3BJJ4	A0A0H3BJJ4	0	2	0.441	0	1	1	846.954	1692.9	1692.9	1.59	0.00135	HCD (High Energy Collision Dissociation)	MS2	42.3384	45	97.6669	64086	FU031521_032921_LG_SS14_TprA_KO.raw	F1	2.29	1	0.003503	0.123
High	Master Protein	sp	SRPP_HEVBR	0	2.644	4	1	1	1	204	22.3	4.91	2.26	1	1
	Checked	Confidence	Identifying Node	PSM Ambiguity	Annotated Sequence	Modifications	# Proteins	Master Protein Accessions	Protein Accessions	# Missed Cleavages	Charge	DeltaScore	DeltaCn	Rank	Search Engine Rank	m/z [Da]	MH+ [Da]	Theo. MH+ [Da]	DeltaM [ppm]	Deltam/z [Da]	Activation Type	MS Order	Isolation Interference [%]	Ion Inject Time [ms]	RT [min]	First Scan	Spectrum File	File ID	XCorr	# Protein Groups	Percolator q-Value	Percolator PEP
	FALSE	High	Sequest HT (A2)	Unambiguous	mAEEVEEER	N-Term(Prot)(Met-loss+Acetyl)	1	sp	sp	0	2	0.6593	0	1	1	516.728	1032.45	1032.45	0.24	0.00012	HCD (High Energy Collision Dissociation)	MS2	47.3157	45	31.1547	12462	FU031521_032921_LG_SS14_TprA_KO.raw	F1	2.26	1	0.0002098	0.002268
Medium	Master Protein	A0A0H3BJN1	SpoU_sub_bind domain-containing protein OS=Treponema pallidum subsp. pallidum (strain SS14) OX=455434 GN=TPASS_0054 PE=4 SV=1	0.046	0.893	3	1	1	1	319	35.5	9.74	2.18	1	1
	Checked	Confidence	Identifying Node	PSM Ambiguity	Annotated Sequence	Modifications	# Proteins	Master Protein Accessions	Protein Accessions	# Missed Cleavages	Charge	DeltaScore	DeltaCn	Rank	Search Engine Rank	m/z [Da]	MH+ [Da]	Theo. MH+ [Da]	DeltaM [ppm]	Deltam/z [Da]	Activation Type	MS Order	Isolation Interference [%]	Ion Inject Time [ms]	RT [min]	First Scan	Spectrum File	File ID	XCorr	# Protein Groups	Percolator q-Value	Percolator PEP
	FALSE	High	Sequest HT (A2)	Unambiguous	QSPQDYTQGHR		1	A0A0H3BJN1	A0A0H3BJN1	0	3	0.8486	0	1	1	439.537	1316.59	1316.6	-2.14	-0.00094	HCD (High Energy Collision Dissociation)	MS2	80.9962	45	17.283	3416	FU031521_032921_LG_SS14_TprA_KO.raw	F1	2.18	1	0.003503	0.1279
High	Master Protein	A0A0H3BJ49	SPOR domain-containing protein OS=Treponema pallidum subsp. pallidum (strain SS14) OX=455434 GN=TPASS_0752 PE=4 SV=1	0	1.881	3	1	1	1	380	43	6.71	1.65	1	1
	Checked	Confidence	Identifying Node	PSM Ambiguity	Annotated Sequence	Modifications	# Proteins	Master Protein Accessions	Protein Accessions	# Missed Cleavages	Charge	DeltaScore	DeltaCn	Rank	Search Engine Rank	m/z [Da]	MH+ [Da]	Theo. MH+ [Da]	DeltaM [ppm]	Deltam/z [Da]	Activation Type	MS Order	Isolation Interference [%]	Ion Inject Time [ms]	RT [min]	First Scan	Spectrum File	File ID	XCorr	# Protein Groups	Percolator q-Value	Percolator PEP
	FALSE	High	Sequest HT (A2)	Unambiguous	AYGEAVESmGK	M9(Oxidation)	1	A0A0H3BJ49	A0A0H3BJ49	0	2	0.8485	0	1	1	579.261	1157.51	1157.51	0.11	6e-05	HCD (High Energy Collision Dissociation)	MS2	0	45	20.4452	5274	FU031521_032921_LG_SS14_TprA_KO.raw	F1	1.65	1	0.0002098	0.01314
High	Master Protein	A0A0H3BK88	SPOR domain-containing protein OS=Treponema pallidum subsp. pallidum (strain SS14) OX=455434 GN=TPASS_0297 PE=4 SV=1	0	15.818	26	5	6	5	270	29.6	10.23	13.28	5	1
	Checked	Confidence	Identifying Node	PSM Ambiguity	Annotated Sequence	Modifications	# Proteins	Master Protein Accessions	Protein Accessions	# Missed Cleavages	Charge	DeltaScore	DeltaCn	Rank	Search Engine Rank	m/z [Da]	MH+ [Da]	Theo. MH+ [Da]	DeltaM [ppm]	Deltam/z [Da]	Activation Type	MS Order	Isolation Interference [%]	Ion Inject Time [ms]	RT [min]	First Scan	Spectrum File	File ID	XCorr	# Protein Groups	Percolator q-Value	Percolator PEP
	FALSE	High	Sequest HT (A2)	Unambiguous	EIAEFSGcYVFQER	C8(Carbamidomethyl)	1	A0A0H3BK88	A0A0H3BK88	0	2	0.5736	0	1	1	867.893	1734.78	1734.78	0.1	8e-05	HCD (High Energy Collision Dissociation)	MS2	52.9808	45	70.5285	43986	FU031521_032921_LG_SS14_TprA_KO.raw	F1	3.26	1	0.0002098	1.206e-05
	FALSE	High	Sequest HT (A2)	Unambiguous	GDVPEHPSVDPSLWLK		1	A0A0H3BK88	A0A0H3BK88	0	3	1	0	1	1	592.637	1775.9	1775.9	0.03	2e-05	HCD (High Energy Collision Dissociation)	MS2	60.9245	17.368	72.1954	45360	FU031521_032921_LG_SS14_TprA_KO.raw	F1	2.37	1	0.0002098	0.005256
	FALSE	High	Sequest HT (A2)	Unambiguous	GASTQPAAPSVLFWVQAASLSSK		1	A0A0H3BK88	A0A0H3BK88	0	2	0.562	0	1	1	1152.1	2303.2	2303.2	-1.25	-0.00144	HCD (High Energy Collision Dissociation)	MS2	13.7523	45	100.768	66574	FU031521_032921_LG_SS14_TprA_KO.raw	F1	3.63	1	0.0002098	1.15e-05
	FALSE	High	Sequest HT (A2)	Unambiguous	SLDVSPPAR		1	A0A0H3BK88	A0A0H3BK88	0	2	0.7768	0	1	1	471.256	941.505	941.505	0.34	0.00016	HCD (High Energy Collision Dissociation)	MS2	24.2568	45	34.4414	14816	FU031521_032921_LG_SS14_TprA_KO.raw	F1	2.33	1	0.0002098	0.005435
	FALSE	High	Sequest HT (A2)	Unambiguous	AIPDLTVVK		1	A0A0H3BK88	A0A0H3BK88	0	2	0.8516	0	1	1	478.295	955.582	955.582	0.13	6e-05	HCD (High Energy Collision Dissociation)	MS2	17.363	45	58.5072	33234	FU031521_032921_LG_SS14_TprA_KO.raw	F1	1.55	1	0.001332	0.03839
	FALSE	High	Sequest HT (A2)	Unambiguous	AIPDLTVVK		1	A0A0H3BK88	A0A0H3BK88	0	2	0.7219	0	1	1	478.295	955.582	955.582	0.25	0.00012	HCD (High Energy Collision Dissociation)	MS2	34.9619	45	58.1657	32932	FU031521_032921_LG_SS14_TprA_KO.raw	F1	1.69	1	0.00148	0.03971
High	Master Protein	A0A0H3BLN1	SpoIIIJ-associated protein OS=Treponema pallidum subsp. pallidum (strain SS14) OX=455434 GN=jag PE=4 SV=1	0	17.435	27	6	6	6	231	25.5	8.43	15.05	6	1
	Checked	Confidence	Identifying Node	PSM Ambiguity	Annotated Sequence	Modifications	# Proteins	Master Protein Accessions	Protein Accessions	# Missed Cleavages	Charge	DeltaScore	DeltaCn	Rank	Search Engine Rank	m/z [Da]	MH+ [Da]	Theo. MH+ [Da]	DeltaM [ppm]	Deltam/z [Da]	Activation Type	MS Order	Isolation Interference [%]	Ion Inject Time [ms]	RT [min]	First Scan	Spectrum File	File ID	XCorr	# Protein Groups	Percolator q-Value	Percolator PEP
	FALSE	High	Sequest HT (A2)	Unambiguous	mVYEFEGK	M1(Oxidation)	1	A0A0H3BLN1	A0A0H3BLN1	0	2	0.5476	0	1	1	509.731	1018.45	1018.46	-0.07	-3e-05	HCD (High Energy Collision Dissociation)	MS2	66.8316	45	36.4189	16359	FU031521_032921_LG_SS14_TprA_KO.raw	F1	2.1	1	0.0002098	0.00831
	FALSE	High	Sequest HT (A2)	Unambiguous	RLIHTTLHGISGVETR		1	A0A0H3BLN1	A0A0H3BLN1	1	4	0.5836	0	1	1	448.256	1790	1790	-0.27	-0.00012	HCD (High Energy Collision Dissociation)	MS2	43.2578	45	39.5666	18648	FU031521_032921_LG_SS14_TprA_KO.raw	F1	3.29	1	0.0002098	6.441e-05
	FALSE	High	Sequest HT (A2)	Unambiguous	mAYATADQVSASK	M1(Oxidation)	1	A0A0H3BLN1	A0A0H3BLN1	0	2	0.8536	0	1	1	679.817	1358.63	1358.63	1.12	0.00076	HCD (High Energy Collision Dissociation)	MS2	21.0104	45	24.3421	7953	FU031521_032921_LG_SS14_TprA_KO.raw	F1	2.39	1	0.0002098	0.0004429
	FALSE	High	Sequest HT (A2)	Unambiguous	mAYATADQVSASKR	M1(Oxidation)	1	A0A0H3BLN1	A0A0H3BLN1	1	3	0.6667	0	1	1	505.583	1514.73	1514.73	4.98	0.00251	HCD (High Energy Collision Dissociation)	MS2	31.1766	45	21.7008	6137	FU031521_032921_LG_SS14_TprA_KO.raw	F1	2.22	1	0.0002098	0.0007718
	FALSE	High	Sequest HT (A2)	Unambiguous	LHSSHSAILIGK		1	A0A0H3BLN1	A0A0H3BLN1	0	3	0.5115	0	1	1	421.58	1262.72	1262.72	2.29	0.00096	HCD (High Energy Collision Dissociation)	MS2	59.8805	45	28.3024	10561	FU031521_032921_LG_SS14_TprA_KO.raw	F1	2.62	1	0.0002098	0.001393
	FALSE	High	Sequest HT (A2)	Unambiguous	SVLLEPmNPYER	M7(Oxidation)	1	A0A0H3BLN1	A0A0H3BLN1	0	2	0.5679	0	1	1	732.364	1463.72	1463.72	0.03	2e-05	HCD (High Energy Collision Dissociation)	MS2	34.4959	45	55.7414	30682	FU031521_032921_LG_SS14_TprA_KO.raw	F1	2.43	1	0.0004122	0.0144
High	Master Protein	A0A0H3BIV8	Spermidine/putrescine import ATP-binding protein PotA OS=Treponema pallidum subsp. pallidum (strain SS14) OX=455434 GN=potA PE=3 SV=1	0	16.242	23	5	7	5	379	42.3	6.09	14.93	5	1
	Checked	Confidence	Identifying Node	PSM Ambiguity	Annotated Sequence	Modifications	# Proteins	Master Protein Accessions	Protein Accessions	# Missed Cleavages	Charge	DeltaScore	DeltaCn	Rank	Search Engine Rank	m/z [Da]	MH+ [Da]	Theo. MH+ [Da]	DeltaM [ppm]	Deltam/z [Da]	Activation Type	MS Order	Isolation Interference [%]	Ion Inject Time [ms]	RT [min]	First Scan	Spectrum File	File ID	XCorr	# Protein Groups	Percolator q-Value	Percolator PEP
	FALSE	High	Sequest HT (A2)	Unambiguous	GFVEEPVYAGFQSK		1	A0A0H3BIV8	A0A0H3BIV8	0	2	0.5406	0	1	1	779.385	1557.76	1557.76	2.24	0.00174	HCD (High Energy Collision Dissociation)	MS2	8.07705	43.411	65.0912	39119	FU031521_032921_LG_SS14_TprA_KO.raw	F1	3.2	1	0.0002098	0.009869
	FALSE	High	Sequest HT (A2)	Unambiguous	ILQIGTPYEIYEQPATDFVAK		1	A0A0H3BIV8	A0A0H3BIV8	0	2	0.7599	0	1	1	1198.62	2396.24	2396.24	-0.92	-0.00111	HCD (High Energy Collision Dissociation)	MS2	60.1498	45	88.0046	57452	FU031521_032921_LG_SS14_TprA_KO.raw	F1	3.54	1	0.0002098	1.509e-06
	FALSE	High	Sequest HT (A2)	Unambiguous	ILQIGTPYEIYEQPATDFVAK		1	A0A0H3BIV8	A0A0H3BIV8	0	3	0.5128	0	1	1	799.418	2396.24	2396.24	0.11	9e-05	HCD (High Energy Collision Dissociation)	MS2	19.4656	45	87.9798	57431	FU031521_032921_LG_SS14_TprA_KO.raw	F1	3.9	1	0.0002098	0.0001429
	FALSE	High	Sequest HT (A2)	Unambiguous	GcAVTIDQVSK	C2(Carbamidomethyl)	1	A0A0H3BIV8	A0A0H3BIV8	0	2	0.285	0	1	1	589.297	1177.59	1177.59	-0.97	-0.00057	HCD (High Energy Collision Dissociation)	MS2	62.8193	45	35.2125	15412	FU031521_032921_LG_SS14_TprA_KO.raw	F1	2.07	1	0.0002098	0.007447
	FALSE	High	Sequest HT (A2)	Unambiguous	GcAVTIDQVSK	C2(Carbamidomethyl)	1	A0A0H3BIV8	A0A0H3BIV8	0	2	0.455	0	1	1	589.297	1177.59	1177.59	-0.76	-0.00045	HCD (High Energy Collision Dissociation)	MS2	67.4164	45	35.148	15356	FU031521_032921_LG_SS14_TprA_KO.raw	F1	2.22	1	0.0004122	0.01542
	FALSE	High	Sequest HT (A2)	Unambiguous	TLTVTADNPIDPGRR		1	A0A0H3BIV8	A0A0H3BIV8	1	3	0.5227	0	1	1	542.625	1625.86	1625.86	0.55	0.0003	HCD (High Energy Collision Dissociation)	MS2	29.2168	45	48.2805	24544	FU031521_032921_LG_SS14_TprA_KO.raw	F1	1.76	1	0.001332	0.03561
	FALSE	High	Sequest HT (A2)	Unambiguous	IIAGFEQPDSGDLTFDHVSVLGVGANK		1	A0A0H3BIV8	A0A0H3BIV8	0	3	0.4798	0	1	1	929.473	2786.4	2786.4	1.25	0.00116	HCD (High Energy Collision Dissociation)	MS2	45.2542	45	84.9651	55432	FU031521_032921_LG_SS14_TprA_KO.raw	F1	1.98	1	0.003205	0.1014
High	Master Protein	A0A0H3BL20	Spermidine/putrescine ABC transporter, periplasmic binding protein OS=Treponema pallidum subsp. pallidum (strain SS14) OX=455434 GN=potD PE=3 SV=1	0	39.536	34	9	11	9	348	39.7	6.92	33.6	9	1
	Checked	Confidence	Identifying Node	PSM Ambiguity	Annotated Sequence	Modifications	# Proteins	Master Protein Accessions	Protein Accessions	# Missed Cleavages	Charge	DeltaScore	DeltaCn	Rank	Search Engine Rank	m/z [Da]	MH+ [Da]	Theo. MH+ [Da]	DeltaM [ppm]	Deltam/z [Da]	Activation Type	MS Order	Isolation Interference [%]	Ion Inject Time [ms]	RT [min]	First Scan	Spectrum File	File ID	XCorr	# Protein Groups	Percolator q-Value	Percolator PEP
	FALSE	High	Sequest HT (A2)	Unambiguous	mEYSVPYYLGAAGIAVNKK	M1(Oxidation)	1	A0A0H3BL20	A0A0H3BL20	1	3	0.7153	0	1	1	697.359	2090.06	2090.06	0.29	0.0002	HCD (High Energy Collision Dissociation)	MS2	30.3124	29.792	74.1642	47160	FU031521_032921_LG_SS14_TprA_KO.raw	F1	4.18	1	0.0002098	1.763e-05
	FALSE	High	Sequest HT (A2)	Unambiguous	TDVGAAIEHYNAHWNAVR		1	A0A0H3BL20	A0A0H3BL20	0	4	0.5995	0	1	1	506.749	2023.97	2023.97	0.47	0.00024	HCD (High Energy Collision Dissociation)	MS2	33.3701	45	59.0987	33657	FU031521_032921_LG_SS14_TprA_KO.raw	F1	4.17	1	0.0002098	7.05e-05
	FALSE	High	Sequest HT (A2)	Unambiguous	EVmGAALASLGYNVNTK	M3(Oxidation)	1	A0A0H3BL20	A0A0H3BL20	0	2	0.581	0	1	1	877.443	1753.88	1753.88	0.36	0.00032	HCD (High Energy Collision Dissociation)	MS2	52.406	45	62.175	36448	FU031521_032921_LG_SS14_TprA_KO.raw	F1	4.01	1	0.0002098	2.604e-07
	FALSE	High	Sequest HT (A2)	Unambiguous	NEQELAQAAILVTDHWKPNLVK		1	A0A0H3BL20	A0A0H3BL20	0	4	0.6747	0	1	1	630.092	2517.35	2517.35	-0.01	-1e-05	HCD (High Energy Collision Dissociation)	MS2	0	45	89.2689	58390	FU031521_032921_LG_SS14_TprA_KO.raw	F1	4.58	1	0.0002098	0.0001919
	FALSE	High	Sequest HT (A2)	Unambiguous	LSIGASGYDLVVPSGDFVSImK	M21(Oxidation)	1	A0A0H3BL20	A0A0H3BL20	0	2	0.5806	0	1	1	1136.09	2271.16	2271.16	2.45	0.00278	HCD (High Energy Collision Dissociation)	MS2	20.6848	45	90.8403	59569	FU031521_032921_LG_SS14_TprA_KO.raw	F1	3.6	1	0.0002098	6.206e-05
	FALSE	High	Sequest HT (A2)	Unambiguous	LSIGASGYDLVVPSGDFVSImK	M21(Oxidation)	1	A0A0H3BL20	A0A0H3BL20	0	3	0.2207	0	1	1	757.724	2271.16	2271.16	-0.71	-0.00053	HCD (High Energy Collision Dissociation)	MS2	76.725	45	90.9526	59650	FU031521_032921_LG_SS14_TprA_KO.raw	F1	2.99	1	0.0002098	0.005371
	FALSE	High	Sequest HT (A2)	Unambiguous	mEYSVPYYLGAAGIAVNK	M1(Oxidation)	1	A0A0H3BL20	A0A0H3BL20	0	2	0.5906	0	1	1	981.488	1961.97	1961.97	0.05	5e-05	HCD (High Energy Collision Dissociation)	MS2	0	45	80.9473	52606	FU031521_032921_LG_SS14_TprA_KO.raw	F1	2.54	1	0.0002098	6.679e-05
	FALSE	High	Sequest HT (A2)	Unambiguous	TPYYSEHDLER		1	A0A0H3BL20	A0A0H3BL20	0	3	0.7108	0	1	1	470.55	1409.64	1409.63	2.14	0.00101	HCD (High Energy Collision Dissociation)	MS2	42.9566	45	34.5526	14909	FU031521_032921_LG_SS14_TprA_KO.raw	F1	2.87	1	0.0002098	0.000967
	FALSE	High	Sequest HT (A2)	Unambiguous	KTPYYSEHDLER		1	A0A0H3BL20	A0A0H3BL20	1	3	0.7464	0	1	1	513.248	1537.73	1537.73	0.16	8e-05	HCD (High Energy Collision Dissociation)	MS2	30.1536	45	29.0339	11133	FU031521_032921_LG_SS14_TprA_KO.raw	F1	2.8	1	0.0002098	0.0004028
	FALSE	High	Sequest HT (A2)	Unambiguous	TPYYSEHDLER		1	A0A0H3BL20	A0A0H3BL20	0	2	0.5081	0	1	1	705.323	1409.64	1409.63	3.77	0.00266	HCD (High Energy Collision Dissociation)	MS2	54.4493	45	34.5825	14939	FU031521_032921_LG_SS14_TprA_KO.raw	F1	1.85	1	0.0005885	0.01718
	FALSE	High	Sequest HT (A2)	Unambiguous	TWSIFSR		1	A0A0H3BL20	A0A0H3BL20	0	2	0.4245	0	1	1	448.735	896.463	896.462	0.07	3e-05	HCD (High Energy Collision Dissociation)	MS2	53.6734	45	68.4052	42110	FU031521_032921_LG_SS14_TprA_KO.raw	F1	1.39	1	0.0009682	0.03145
High	Master Protein	A0A0H3BIU4	Signal recognition particle protein OS=Treponema pallidum subsp. pallidum (strain SS14) OX=455434 GN=ffh PE=3 SV=1	0	2.116	5	1	1	1	452	49.2	9.7	2.27	1	1
	Checked	Confidence	Identifying Node	PSM Ambiguity	Annotated Sequence	Modifications	# Proteins	Master Protein Accessions	Protein Accessions	# Missed Cleavages	Charge	DeltaScore	DeltaCn	Rank	Search Engine Rank	m/z [Da]	MH+ [Da]	Theo. MH+ [Da]	DeltaM [ppm]	Deltam/z [Da]	Activation Type	MS Order	Isolation Interference [%]	Ion Inject Time [ms]	RT [min]	First Scan	Spectrum File	File ID	XCorr	# Protein Groups	Percolator q-Value	Percolator PEP
	FALSE	High	Sequest HT (A2)	Unambiguous	ETLVPVETLLVADALTGQTVVR		1	A0A0H3BIU4	A0A0H3BIU4	0	3	1	0	1	1	775.441	2324.31	2324.31	-0.09	-7e-05	HCD (High Energy Collision Dissociation)	MS2	58.0259	45	102.625	68086	FU031521_032921_LG_SS14_TprA_KO.raw	F1	2.27	1	0.0002098	0.007653
High	Master Protein	A0A0H3BK54	SH3b domain-containing protein OS=Treponema pallidum subsp. pallidum (strain SS14) OX=455434 GN=TPASS_0260 PE=4 SV=1	0	2.633	4	1	1	1	448	51.2	7.5	3.43	1	1
	Checked	Confidence	Identifying Node	PSM Ambiguity	Annotated Sequence	Modifications	# Proteins	Master Protein Accessions	Protein Accessions	# Missed Cleavages	Charge	DeltaScore	DeltaCn	Rank	Search Engine Rank	m/z [Da]	MH+ [Da]	Theo. MH+ [Da]	DeltaM [ppm]	Deltam/z [Da]	Activation Type	MS Order	Isolation Interference [%]	Ion Inject Time [ms]	RT [min]	First Scan	Spectrum File	File ID	XCorr	# Protein Groups	Percolator q-Value	Percolator PEP
	FALSE	High	Sequest HT (A2)	Unambiguous	ALSPALIPAGAGSTGR		1	A0A0H3BK54	A0A0H3BK54	0	2	0.5102	0	1	1	719.904	1438.8	1438.8	0.31	0.00022	HCD (High Energy Collision Dissociation)	MS2	21.0233	45	57.4954	32319	FU031521_032921_LG_SS14_TprA_KO.raw	F1	3.43	1	0.0002098	0.002327
High	Master Protein	B2S3N6	Serine--tRNA ligase OS=Treponema pallidum subsp. pallidum (strain SS14) OX=455434 GN=serS PE=3 SV=1	0	4.051	4	1	1	1	426	48	7.12	3.06	1	1
	Checked	Confidence	Identifying Node	PSM Ambiguity	Annotated Sequence	Modifications	# Proteins	Master Protein Accessions	Protein Accessions	# Missed Cleavages	Charge	DeltaScore	DeltaCn	Rank	Search Engine Rank	m/z [Da]	MH+ [Da]	Theo. MH+ [Da]	DeltaM [ppm]	Deltam/z [Da]	Activation Type	MS Order	Isolation Interference [%]	Ion Inject Time [ms]	RT [min]	First Scan	Spectrum File	File ID	XCorr	# Protein Groups	Percolator q-Value	Percolator PEP
	FALSE	High	Sequest HT (A2)	Unambiguous	VVEVcAGDLGAPAYR	C5(Carbamidomethyl)	1	B2S3N6	B2S3N6	0	2	0.4869	0	1	1	788.893	1576.78	1576.78	0.53	0.00042	HCD (High Energy Collision Dissociation)	MS2	24.2971	45	57.1646	32009	FU031521_032921_LG_SS14_TprA_KO.raw	F1	3.06	1	0.0002098	8.889e-05
High	Master Protein	A0A0H3BIY3	Serine hydroxymethyltransferase OS=Treponema pallidum subsp. pallidum (strain SS14) OX=455434 GN=glyA PE=3 SV=1	0	12.635	10	5	5	5	574	62.6	8.24	13.95	5	1
	Checked	Confidence	Identifying Node	PSM Ambiguity	Annotated Sequence	Modifications	# Proteins	Master Protein Accessions	Protein Accessions	# Missed Cleavages	Charge	DeltaScore	DeltaCn	Rank	Search Engine Rank	m/z [Da]	MH+ [Da]	Theo. MH+ [Da]	DeltaM [ppm]	Deltam/z [Da]	Activation Type	MS Order	Isolation Interference [%]	Ion Inject Time [ms]	RT [min]	First Scan	Spectrum File	File ID	XCorr	# Protein Groups	Percolator q-Value	Percolator PEP
	FALSE	High	Sequest HT (A2)	Unambiguous	DTGLLDYAAIEAQAK		1	A0A0H3BIY3	A0A0H3BIY3	0	2	0.3896	0	1	1	789.904	1578.8	1578.8	0.35	0.00028	HCD (High Energy Collision Dissociation)	MS2	57.872	45	75.5331	48224	FU031521_032921_LG_SS14_TprA_KO.raw	F1	3.08	1	0.0002098	0.0001662
	FALSE	High	Sequest HT (A2)	Unambiguous	ERPLILLAGYSAYPR		1	A0A0H3BIY3	A0A0H3BIY3	0	3	0.3346	0	1	1	573.657	1718.96	1718.96	-0.99	-0.00057	HCD (High Energy Collision Dissociation)	MS2	24.9794	45	76.1071	48671	FU031521_032921_LG_SS14_TprA_KO.raw	F1	2.69	1	0.0002098	0.0001257
	FALSE	High	Sequest HT (A2)	Unambiguous	VVSYAVDRDTGLLDYAAIEAQAK		1	A0A0H3BIY3	A0A0H3BIY3	1	3	0.7015	0	1	1	823.427	2468.26	2468.27	-0.72	-0.0006	HCD (High Energy Collision Dissociation)	MS2	0	45	77.746	50030	FU031521_032921_LG_SS14_TprA_KO.raw	F1	4.12	1	0.0002098	0.001621
	FALSE	High	Sequest HT (A2)	Unambiguous	ALIDcGVTLNR	C5(Carbamidomethyl)	1	A0A0H3BIY3	A0A0H3BIY3	0	2	0.2949	0	1	1	616.326	1231.64	1231.65	-1.26	-0.00077	HCD (High Energy Collision Dissociation)	MS2	58.4712	45	53.7629	29013	FU031521_032921_LG_SS14_TprA_KO.raw	F1	2.17	1	0.001983	0.08271
	FALSE	High	Sequest HT (A2)	Unambiguous	SAAEVPGEVR		1	A0A0H3BIY3	A0A0H3BIY3	0	2	0.5503	0	1	1	507.765	1014.52	1014.52	1.68	0.00085	HCD (High Energy Collision Dissociation)	MS2	66.214	45	27.0866	9821	FU031521_032921_LG_SS14_TprA_KO.raw	F1	1.89	1	0.001983	0.08283
High	Master Protein	B2S433	S-adenosylmethionine synthase OS=Treponema pallidum subsp. pallidum (strain SS14) OX=455434 GN=metK PE=3 SV=1	0	12.202	23	6	6	6	396	43	6.2	15.91	6	1
	Checked	Confidence	Identifying Node	PSM Ambiguity	Annotated Sequence	Modifications	# Proteins	Master Protein Accessions	Protein Accessions	# Missed Cleavages	Charge	DeltaScore	DeltaCn	Rank	Search Engine Rank	m/z [Da]	MH+ [Da]	Theo. MH+ [Da]	DeltaM [ppm]	Deltam/z [Da]	Activation Type	MS Order	Isolation Interference [%]	Ion Inject Time [ms]	RT [min]	First Scan	Spectrum File	File ID	XCorr	# Protein Groups	Percolator q-Value	Percolator PEP
	FALSE	High	Sequest HT (A2)	Unambiguous	ISAVVFSQQHDPSPSYETIR		1	B2S433	B2S433	0	3	0.5671	0	1	1	754.376	2261.11	2261.12	-2.73	-0.00206	HCD (High Energy Collision Dissociation)	MS2	24.3773	44.614	59.2169	33777	FU031521_032921_LG_SS14_TprA_KO.raw	F1	3.65	1	0.0002098	0.001239
	FALSE	High	Sequest HT (A2)	Unambiguous	ETLIEEIVRPALAPTGLLDENTR		1	B2S433	B2S433	0	3	0.5391	0	1	1	850.798	2550.38	2550.38	0.33	0.00028	HCD (High Energy Collision Dissociation)	MS2	26.0603	45	100.779	66586	FU031521_032921_LG_SS14_TprA_KO.raw	F1	3.58	1	0.0002098	0.0004457
	FALSE	High	Sequest HT (A2)	Unambiguous	IETFGTAR		1	B2S433	B2S433	0	2	0.5429	0	1	1	447.737	894.467	894.468	-0.86	-0.00039	HCD (High Energy Collision Dissociation)	MS2	52.3184	45	31.1997	12492	FU031521_032921_LG_SS14_TprA_KO.raw	F1	1.75	1	0.0004122	0.01628
	FALSE	High	Sequest HT (A2)	Unambiguous	SQVTVQYEGHRPVR		1	B2S433	B2S433	0	3	0.8097	0	1	1	552.625	1655.86	1655.86	0.01	1e-05	HCD (High Energy Collision Dissociation)	MS2	58.0641	45	26.5432	9458	FU031521_032921_LG_SS14_TprA_KO.raw	F1	2.26	1	0.0005885	0.01753
	FALSE	High	Sequest HT (A2)	Unambiguous	FVIGGPFGDTGLTGR		1	B2S433	B2S433	0	2	0.3704	0	1	1	747.391	1493.77	1493.77	-0.16	-0.00012	HCD (High Energy Collision Dissociation)	MS2	0	33.859	79.4783	51481	FU031521_032921_LG_SS14_TprA_KO.raw	F1	2.43	1	0.001332	0.03561
	FALSE	High	Sequest HT (A2)	Unambiguous	STAVYGHFGR		1	B2S433	B2S433	0	2	0.2098	0	1	1	547.775	1094.54	1094.54	4.46	0.00244	HCD (High Energy Collision Dissociation)	MS2	67.5268	45	28.258	10529	FU031521_032921_LG_SS14_TprA_KO.raw	F1	2.24	1	0.003352	0.112
High	Master Protein	sp	RS27A_HUMAN	0	16.296	24	3	19	3	156	18	9.64	43.96	3	1
	Checked	Confidence	Identifying Node	PSM Ambiguity	Annotated Sequence	Modifications	# Proteins	Master Protein Accessions	Protein Accessions	# Missed Cleavages	Charge	DeltaScore	DeltaCn	Rank	Search Engine Rank	m/z [Da]	MH+ [Da]	Theo. MH+ [Da]	DeltaM [ppm]	Deltam/z [Da]	Activation Type	MS Order	Isolation Interference [%]	Ion Inject Time [ms]	RT [min]	First Scan	Spectrum File	File ID	XCorr	# Protein Groups	Percolator q-Value	Percolator PEP
	FALSE	High	Sequest HT (A2)	Unambiguous	TITLEVEPSDTIENVK		1	sp	sp	0	2	0.6067	0	1	1	894.468	1787.93	1787.93	0.63	0.00057	HCD (High Energy Collision Dissociation)	MS2	74.7197	45	67.2354	41048	FU031521_032921_LG_SS14_TprA_KO.raw	F1	3.28	1	0.0002098	0.003703
	FALSE	High	Sequest HT (A2)	Unambiguous	TITLEVEPSDTIENVK		1	sp	sp	0	2	0.697	0	1	1	894.467	1787.93	1787.93	-0.57	-0.00051	HCD (High Energy Collision Dissociation)	MS2	17.5515	45	66.76	40604	FU031521_032921_LG_SS14_TprA_KO.raw	F1	3.3	1	0.0002098	0.0005177
	FALSE	High	Sequest HT (A2)	Unambiguous	TITLEVEPSDTIENVK		1	sp	sp	0	3	0.5302	0	1	1	596.648	1787.93	1787.93	0.54	0.00032	HCD (High Energy Collision Dissociation)	MS2	39.2109	44.373	66.8715	40705	FU031521_032921_LG_SS14_TprA_KO.raw	F1	2.32	1	0.0002098	0.001208
	FALSE	High	Sequest HT (A2)	Unambiguous	TITLEVEPSDTIENVK		1	sp	sp	0	2	0.7112	0	1	1	894.467	1787.93	1787.93	0.1	9e-05	HCD (High Energy Collision Dissociation)	MS2	4.15022	16.246	67.0931	40920	FU031521_032921_LG_SS14_TprA_KO.raw	F1	4.19	1	0.0002098	2.413e-06
	FALSE	High	Sequest HT (A2)	Unambiguous	TLSDYNIQK		1	sp	sp	0	2	0.5495	0	1	1	541.283	1081.56	1081.55	5.85	0.00316	HCD (High Energy Collision Dissociation)	MS2	28.6063	45	34.3701	14753	FU031521_032921_LG_SS14_TprA_KO.raw	F1	1.82	1	0.0002098	0.01264
	FALSE	High	Sequest HT (A2)	Unambiguous	TLSDYNIQK		1	sp	sp	0	2	0.8226	0	1	1	541.28	1081.55	1081.55	-0.58	-0.00032	HCD (High Energy Collision Dissociation)	MS2	12.0403	37.488	34.709	15016	FU031521_032921_LG_SS14_TprA_KO.raw	F1	2.48	1	0.0002098	0.001789
	FALSE	High	Sequest HT (A2)	Unambiguous	IQDKEGIPPDQQR		1	sp	sp	1	3	0.6405	0	1	1	508.598	1523.78	1523.78	-0.59	-0.0003	HCD (High Energy Collision Dissociation)	MS2	12.5928	45	21.2142	5810	FU031521_032921_LG_SS14_TprA_KO.raw	F1	2.42	1	0.0002098	0.001977
	FALSE	High	Sequest HT (A2)	Unambiguous	IQDKEGIPPDQQR		1	sp	sp	1	3	0.6747	0	1	1	508.599	1523.78	1523.78	0.98	0.0005	HCD (High Energy Collision Dissociation)	MS2	15.2002	45	23.5954	7425	FU031521_032921_LG_SS14_TprA_KO.raw	F1	2.49	1	0.0002098	0.001176
	FALSE	High	Sequest HT (A2)	Unambiguous	IQDKEGIPPDQQR		1	sp	sp	1	3	0.6979	0	1	1	508.599	1523.78	1523.78	1.48	0.00075	HCD (High Energy Collision Dissociation)	MS2	16.1795	45	23.254	7195	FU031521_032921_LG_SS14_TprA_KO.raw	F1	3.31	1	0.0002098	0.0004573
	FALSE	High	Sequest HT (A2)	Unambiguous	IQDKEGIPPDQQR		1	sp	sp	1	3	0.4819	0	1	1	508.599	1523.78	1523.78	0.55	0.00028	HCD (High Energy Collision Dissociation)	MS2	13.5615	45	22.2282	6493	FU031521_032921_LG_SS14_TprA_KO.raw	F1	2.49	1	0.0002098	0.0003746
	FALSE	High	Sequest HT (A2)	Unambiguous	IQDKEGIPPDQQR		1	sp	sp	1	3	0.6557	0	1	1	508.598	1523.78	1523.78	-0.24	-0.00012	HCD (High Energy Collision Dissociation)	MS2	11.1398	45	21.5509	6041	FU031521_032921_LG_SS14_TprA_KO.raw	F1	2.44	1	0.0002098	0.005625
	FALSE	High	Sequest HT (A2)	Unambiguous	IQDKEGIPPDQQR		1	sp	sp	1	3	0.6782	0	1	1	508.599	1523.78	1523.78	1.23	0.00062	HCD (High Energy Collision Dissociation)	MS2	12.9729	45	22.5697	6722	FU031521_032921_LG_SS14_TprA_KO.raw	F1	2.61	1	0.0002098	0.002672
	FALSE	High	Sequest HT (A2)	Unambiguous	IQDKEGIPPDQQR		1	sp	sp	1	3	0.5984	0	1	1	508.599	1523.78	1523.78	1.38	0.0007	HCD (High Energy Collision Dissociation)	MS2	12.3492	45	22.9116	6946	FU031521_032921_LG_SS14_TprA_KO.raw	F1	2.44	1	0.0002098	0.0002348
	FALSE	High	Sequest HT (A2)	Unambiguous	IQDKEGIPPDQQR		1	sp	sp	1	3	0.4751	0	1	1	508.598	1523.78	1523.78	-0.26	-0.00013	HCD (High Energy Collision Dissociation)	MS2	55.1948	45	24.4289	8018	FU031521_032921_LG_SS14_TprA_KO.raw	F1	1.81	1	0.0005885	0.01884
	FALSE	High	Sequest HT (A2)	Unambiguous	IQDKEGIPPDQQR		1	sp	sp	1	3	0.6388	0	1	1	508.597	1523.78	1523.78	-2.4	-0.00122	HCD (High Energy Collision Dissociation)	MS2	12.9411	45	21.8879	6263	FU031521_032921_LG_SS14_TprA_KO.raw	F1	2.63	1	0.0005885	0.02016
	FALSE	High	Sequest HT (A2)	Unambiguous	IQDKEGIPPDQQR		1	sp	sp	1	3	0.4529	0	1	1	508.599	1523.78	1523.78	0.67	0.00034	HCD (High Energy Collision Dissociation)	MS2	42.7739	45	20.5755	5358	FU031521_032921_LG_SS14_TprA_KO.raw	F1	1.7	1	0.0005885	0.01929
	FALSE	High	Sequest HT (A2)	Unambiguous	IQDKEGIPPDQQR		1	sp	sp	1	2	0.5976	0	1	1	762.394	1523.78	1523.78	-0.01	-1e-05	HCD (High Energy Collision Dissociation)	MS2	45.2427	45	22.706	6816	FU031521_032921_LG_SS14_TprA_KO.raw	F1	1.69	1	0.00148	0.0413
	FALSE	High	Sequest HT (A2)	Unambiguous	IQDKEGIPPDQQR		1	sp	sp	1	2	0.6629	0	1	1	762.394	1523.78	1523.78	0.14	0.00011	HCD (High Energy Collision Dissociation)	MS2	6.42936	45	23.4005	7289	FU031521_032921_LG_SS14_TprA_KO.raw	F1	1.78	1	0.001814	0.0692
	FALSE	High	Sequest HT (A2)	Unambiguous	IQDKEGIPPDQQR		1	sp	sp	1	3	0.3451	0	1	1	508.598	1523.78	1523.78	-0.87	-0.00044	HCD (High Energy Collision Dissociation)	MS2	65.4384	45	25.2592	8500	FU031521_032921_LG_SS14_TprA_KO.raw	F1	2.26	1	0.006983	0.2084
High	Master Protein	A0A0H3BL32	RNA polymerase sigma-28 factor OS=Treponema pallidum subsp. pallidum (strain SS14) OX=455434 GN=TPASS_0709 PE=4 SV=1	0	30.014	40	9	12	9	262	29.9	5.63	34.91	9	1
	Checked	Confidence	Identifying Node	PSM Ambiguity	Annotated Sequence	Modifications	# Proteins	Master Protein Accessions	Protein Accessions	# Missed Cleavages	Charge	DeltaScore	DeltaCn	Rank	Search Engine Rank	m/z [Da]	MH+ [Da]	Theo. MH+ [Da]	DeltaM [ppm]	Deltam/z [Da]	Activation Type	MS Order	Isolation Interference [%]	Ion Inject Time [ms]	RT [min]	First Scan	Spectrum File	File ID	XCorr	# Protein Groups	Percolator q-Value	Percolator PEP
	FALSE	High	Sequest HT (A2)	Unambiguous	DHVSVGDSIEAPASLNPDVIVER		1	A0A0H3BL32	A0A0H3BL32	0	3	0.6574	0	1	1	807.075	2419.21	2419.21	0.02	1e-05	HCD (High Energy Collision Dissociation)	MS2	11.5188	41.961	73.9795	47005	FU031521_032921_LG_SS14_TprA_KO.raw	F1	4.67	1	0.0002098	4.819e-07
	FALSE	High	Sequest HT (A2)	Unambiguous	DHVSVGDSIEAPASLNPDVIVEREEIKR		1	A0A0H3BL32	A0A0H3BL32	2	5	0.3445	0	1	1	615.721	3074.58	3074.58	0.65	0.0004	HCD (High Energy Collision Dissociation)	MS2	0	45	70.622	44071	FU031521_032921_LG_SS14_TprA_KO.raw	F1	4.18	1	0.0002098	0.004655
	FALSE	High	Sequest HT (A2)	Unambiguous	mGNTAFEQQSEEELWLEYR	N-Term(Prot)(Met-loss)	1	A0A0H3BL32	A0A0H3BL32	0	2	0.6811	0	1	1	1115.01	2229.01	2229.01	1.69	0.00188	HCD (High Energy Collision Dissociation)	MS2	54.1352	45	78.8352	51006	FU031521_032921_LG_SS14_TprA_KO.raw	F1	3.23	1	0.0002098	1.994e-05
	FALSE	High	Sequest HT (A2)	Unambiguous	EYFVVQYAPLVK		1	A0A0H3BL32	A0A0H3BL32	0	2	0.6902	0	1	1	728.399	1455.79	1455.79	1.68	0.00122	HCD (High Energy Collision Dissociation)	MS2	17.3036	45	79.915	51806	FU031521_032921_LG_SS14_TprA_KO.raw	F1	2.97	1	0.0002098	6.869e-05
	FALSE	High	Sequest HT (A2)	Unambiguous	FNTYAVTR		1	A0A0H3BL32	A0A0H3BL32	0	2	0.3275	0	1	1	486.252	971.497	971.495	2.53	0.00123	HCD (High Energy Collision Dissociation)	MS2	39.2236	45	35.765	15858	FU031521_032921_LG_SS14_TprA_KO.raw	F1	2.29	1	0.0002098	0.01138
	FALSE	High	Sequest HT (A2)	Unambiguous	ISQIHTSANLK		1	A0A0H3BL32	A0A0H3BL32	0	2	0.6622	0	1	1	606.341	1211.67	1211.67	-0.12	-7e-05	HCD (High Energy Collision Dissociation)	MS2	33.802	45	26.5176	9436	FU031521_032921_LG_SS14_TprA_KO.raw	F1	2.96	1	0.0002098	0.0007651
	FALSE	High	Sequest HT (A2)	Unambiguous	VSGTSVISLADSK		1	A0A0H3BL32	A0A0H3BL32	0	2	0.6525	0	1	1	632.343	1263.68	1263.68	-0.23	-0.00015	HCD (High Energy Collision Dissociation)	MS2	27.2957	23.346	52.8367	28250	FU031521_032921_LG_SS14_TprA_KO.raw	F1	4	1	0.0002098	7.846e-06
	FALSE	High	Sequest HT (A2)	Unambiguous	VSGTSVISLADSK		1	A0A0H3BL32	A0A0H3BL32	0	2	0.5767	0	1	1	632.344	1263.68	1263.68	0.54	0.00034	HCD (High Energy Collision Dissociation)	MS2	70.6921	45	52.4952	27960	FU031521_032921_LG_SS14_TprA_KO.raw	F1	3	1	0.0002098	1.758e-05
	FALSE	High	Sequest HT (A2)	Unambiguous	FNTYAVTR		1	A0A0H3BL32	A0A0H3BL32	0	2	0.2532	0	1	1	486.252	971.496	971.495	1.65	0.0008	HCD (High Energy Collision Dissociation)	MS2	59.6734	45	35.7834	15868	FU031521_032921_LG_SS14_TprA_KO.raw	F1	2.33	1	0.0005885	0.01712
	FALSE	High	Sequest HT (A2)	Unambiguous	SIDWVPR		1	A0A0H3BL32	A0A0H3BL32	0	2	0.5207	0	1	1	436.735	872.463	872.462	0.9	0.00039	HCD (High Energy Collision Dissociation)	MS2	69.0317	45	54.0311	29254	FU031521_032921_LG_SS14_TprA_KO.raw	F1	1.69	1	0.001332	0.03462
	FALSE	High	Sequest HT (A2)	Unambiguous	SIDWVPR		1	A0A0H3BL32	A0A0H3BL32	0	2	0.1471	0	1	1	436.735	872.463	872.462	0.21	9e-05	HCD (High Energy Collision Dissociation)	MS2	58.9601	45	54.371	29573	FU031521_032921_LG_SS14_TprA_KO.raw	F1	1.7	1	0.003352	0.1035
	FALSE	High	Sequest HT (A2)	Unambiguous	GAIFDELR		1	A0A0H3BL32	A0A0H3BL32	0	2	0.5979	0	1	1	460.745	920.483	920.484	-0.18	-8e-05	HCD (High Energy Collision Dissociation)	MS2	63.2215	23.818	59.503	34048	FU031521_032921_LG_SS14_TprA_KO.raw	F1	1.89	1	0.003503	0.1333
High	Master Protein	A0A0H3BIF3	Ribosome-binding ATPase YchF OS=Treponema pallidum subsp. pallidum (strain SS14) OX=455434 GN=ychF PE=3 SV=1	0	13.846	15	4	4	4	368	40.5	6.54	11.37	4	1
	Checked	Confidence	Identifying Node	PSM Ambiguity	Annotated Sequence	Modifications	# Proteins	Master Protein Accessions	Protein Accessions	# Missed Cleavages	Charge	DeltaScore	DeltaCn	Rank	Search Engine Rank	m/z [Da]	MH+ [Da]	Theo. MH+ [Da]	DeltaM [ppm]	Deltam/z [Da]	Activation Type	MS Order	Isolation Interference [%]	Ion Inject Time [ms]	RT [min]	First Scan	Spectrum File	File ID	XCorr	# Protein Groups	Percolator q-Value	Percolator PEP
	FALSE	High	Sequest HT (A2)	Unambiguous	mAVNcGIIGLPNVGK	N-Term(Prot)(Met-loss); C5(Carbamidomethyl)	1	A0A0H3BIF3	A0A0H3BIF3	0	2	0.5688	0	1	1	706.39	1411.77	1411.77	-0.42	-0.00029	HCD (High Energy Collision Dissociation)	MS2	65.4461	45	66.3015	40202	FU031521_032921_LG_SS14_TprA_KO.raw	F1	3.27	1	0.0002098	5.527e-05
	FALSE	High	Sequest HT (A2)	Unambiguous	AETYSFDDLAScGSVAK	C12(Carbamidomethyl)	1	A0A0H3BIF3	A0A0H3BIF3	0	2	0.6745	0	1	1	910.905	1820.8	1820.8	1.55	0.00141	HCD (High Energy Collision Dissociation)	MS2	53.6727	45	61.6409	35963	FU031521_032921_LG_SS14_TprA_KO.raw	F1	3.81	1	0.0002098	1.313e-05
	FALSE	High	Sequest HT (A2)	Unambiguous	APHAAGVIHSDLER		1	A0A0H3BIF3	A0A0H3BIF3	0	3	0.7115	0	1	1	491.592	1472.76	1472.76	-0.12	-6e-05	HCD (High Energy Collision Dissociation)	MS2	26.9912	45	29.9863	11801	FU031521_032921_LG_SS14_TprA_KO.raw	F1	2.53	1	0.0002098	0.0007714
	FALSE	High	Sequest HT (A2)	Unambiguous	TFFTAGPEEcR	C10(Carbamidomethyl)	1	A0A0H3BIF3	A0A0H3BIF3	0	2	1	0	1	1	657.794	1314.58	1314.58	1.99	0.00131	HCD (High Energy Collision Dissociation)	MS2	54.9426	45	49.5426	25557	FU031521_032921_LG_SS14_TprA_KO.raw	F1	1.76	1	0.0005885	0.02545
High	Master Protein	A0A0H3BLQ9	Ribosomal RNA small subunit methyltransferase I OS=Treponema pallidum subsp. pallidum (strain SS14) OX=455434 GN=rsmI PE=3 SV=1	0	21.661	36	6	6	6	274	29.5	9.35	20.86	6	1
	Checked	Confidence	Identifying Node	PSM Ambiguity	Annotated Sequence	Modifications	# Proteins	Master Protein Accessions	Protein Accessions	# Missed Cleavages	Charge	DeltaScore	DeltaCn	Rank	Search Engine Rank	m/z [Da]	MH+ [Da]	Theo. MH+ [Da]	DeltaM [ppm]	Deltam/z [Da]	Activation Type	MS Order	Isolation Interference [%]	Ion Inject Time [ms]	RT [min]	First Scan	Spectrum File	File ID	XCorr	# Protein Groups	Percolator q-Value	Percolator PEP
	FALSE	High	Sequest HT (A2)	Unambiguous	VAFVLYESPYR		1	A0A0H3BLQ9	A0A0H3BLQ9	0	2	0.7091	0	1	1	672.354	1343.7	1343.7	0.32	0.00022	HCD (High Energy Collision Dissociation)	MS2	23.2098	32.184	72.8694	45969	FU031521_032921_LG_SS14_TprA_KO.raw	F1	3.3	1	0.0002098	0.0002493
	FALSE	High	Sequest HT (A2)	Unambiguous	DKTVLFEGFLSPHPGR		1	A0A0H3BLQ9	A0A0H3BLQ9	1	3	0.4042	0	1	1	600.653	1799.94	1799.94	0.29	0.00017	HCD (High Energy Collision Dissociation)	MS2	14.9954	45	74.965	47758	FU031521_032921_LG_SS14_TprA_KO.raw	F1	3.34	1	0.0002098	0.0007516
	FALSE	High	Sequest HT (A2)	Unambiguous	LLEDLVAVAPESQVVLGR		1	A0A0H3BLQ9	A0A0H3BLQ9	0	2	0.5272	0	1	1	954.544	1908.08	1908.08	0.86	0.00082	HCD (High Energy Collision Dissociation)	MS2	21.2206	45	90.0439	58879	FU031521_032921_LG_SS14_TprA_KO.raw	F1	3.68	1	0.0002098	0.002227
	FALSE	High	Sequest HT (A2)	Unambiguous	DAGHTVVPIPGASALTTLLSVAGVR		1	A0A0H3BLQ9	A0A0H3BLQ9	0	3	0.9176	0	1	1	801.451	2402.34	2402.34	-0.47	-0.00038	HCD (High Energy Collision Dissociation)	MS2	65.4056	45	103.132	68399	FU031521_032921_LG_SS14_TprA_KO.raw	F1	4.25	1	0.0002098	3.194e-07
	FALSE	High	Sequest HT (A2)	Unambiguous	mGTLYVVATPIGNLADITLR	N-Term(Prot)(Met-loss)	1	A0A0H3BLQ9	A0A0H3BLQ9	0	2	0.6072	0	1	1	994.065	1987.12	1987.12	-0.21	-0.00021	HCD (High Energy Collision Dissociation)	MS2	0	45	100.446	66270	FU031521_032921_LG_SS14_TprA_KO.raw	F1	4.15	1	0.0002098	0.0001481
	FALSE	High	Sequest HT (A2)	Unambiguous	LVQLcAQR	C5(Carbamidomethyl)	1	A0A0H3BLQ9	A0A0H3BLQ9	0	2	0.375	0	1	1	494.273	987.539	987.54	-1.05	-0.00052	HCD (High Energy Collision Dissociation)	MS2	27.9971	45	34.622	14963	FU031521_032921_LG_SS14_TprA_KO.raw	F1	2.16	1	0.0002098	0.01105
High	Master Protein	B2S2Y1	Ribosomal RNA small subunit methyltransferase H OS=Treponema pallidum subsp. pallidum (strain SS14) OX=455434 GN=rsmH PE=3 SV=1	0	8.794	9	3	3	3	379	40.9	10.08	6.41	3	1
	Checked	Confidence	Identifying Node	PSM Ambiguity	Annotated Sequence	Modifications	# Proteins	Master Protein Accessions	Protein Accessions	# Missed Cleavages	Charge	DeltaScore	DeltaCn	Rank	Search Engine Rank	m/z [Da]	MH+ [Da]	Theo. MH+ [Da]	DeltaM [ppm]	Deltam/z [Da]	Activation Type	MS Order	Isolation Interference [%]	Ion Inject Time [ms]	RT [min]	First Scan	Spectrum File	File ID	XCorr	# Protein Groups	Percolator q-Value	Percolator PEP
	FALSE	High	Sequest HT (A2)	Unambiguous	LDPQASQTAADLLNR		1	B2S2Y1	B2S2Y1	0	2	0.6035	0	1	1	806.919	1612.83	1612.83	1.02	0.00083	HCD (High Energy Collision Dissociation)	MS2	72.7805	45	60.5184	34964	FU031521_032921_LG_SS14_TprA_KO.raw	F1	2.85	1	0.0002098	7.359e-05
[truncated: 5,364 more rows]
[truncated: 2 more columns]

## Sheet: Processing
================================================================================
[truncated: 320 more rows]

## Sheet: Consensus
================================================================================
[truncated: 163 more rows]
