# Supplementary material for: Genetic engineering of Treponema pallidum subsp. pallidum, the Syphilis Spirochete
Source: PLoS Pathog. 2021 Jul 6;17(7):e1009612. doi: 10.1371/journal.ppat.1009612 (PMC8284648; doi:10.1371/journal.ppat.1009612)
Supplement: S2 Table — (XLSX) [file ppat.1009612.s002.xlsx]

## Sheet: Proteins & Peptides
Protein FDR Confidence: Combined	Master	Accession	Description	Exp. q-value: Combined	Sum PEP Score	Coverage [%]	# Peptides	# PSMs	# Unique Peptides	# AAs	MW [kDa]	calc. pI	Score Sequest HT: Sequest HT	# Peptides (by Search Engine): Sequest HT	# Protein Groups
High	Master Protein	sp	ALBU_BOVIN	0	334.269	74	54	188	54	607	69.2	6.18	553.34	54	1
	Confidence	Sequence	Modifications	Qvality PEP	Qvality q-value	# Protein Groups	# Proteins	# PSMs	Master Protein Accessions	# Missed Cleavages	Theo. MH+ [Da]	Confidence (by Search Engine): Sequest HT	Percolator q-Value (by Search Engine): Sequest HT	Percolator PEP (by Search Engine): Sequest HT	XCorr (by Search Engine): Sequest HT
	High	AEFVEVTK		0.021264	0.000898167	1	1	2	sp	0	922.488	High	0.0007897	0.006771	2.68
	High	CCAADDKEACFAVEGPK	3xCarbamidomethyl [C1; C2; C10]	2.89221e-07	0.000898167	1	1	3	sp	1	1927.8	High	0.0007037	8.07e-09	5.3
	High	CCTESLVNR	2xCarbamidomethyl [C1; C2]	0.00118065	0.000898167	1	2	4	sp	0	1138.5	High	0.0007037	0.0002048	2.8
	High	DAFLGSFLYEYSR		5.05758e-05	0.000898167	1	1	5	sp	0	1567.74	High	0.0007037	4.387e-06	3.57
	High	DAIPENLPPLTADFAEDK		0.000446543	0.000898167	1	1	3	sp	0	1955.96	High	0.0007037	6.24e-05	2.65
	High	DAIPENLPPLTADFAEDKDVCK	1xCarbamidomethyl [C21]	6.52553e-05	0.000898167	1	1	4	sp	1	2458.18	High	0.0007037	5.977e-06	3.39
	High	DDPHACYSTVFDK	1xCarbamidomethyl [C6]	7.68446e-05	0.000898167	1	1	4	sp	0	1554.65	High	0.0007037	7.322e-06	3.48
	High	DDPHACYSTVFDKLK	1xCarbamidomethyl [C6]	0.00107218	0.000898167	1	1	3	sp	1	1795.83	High	0.0007037	0.0001816	3.81
	High	DDSPDLPK		0.0678817	0.00129836	1	1	1	sp	0	886.415	High	0.0009874	0.02764	2
	High	DLGEEHFK		0.0585286	0.000898167	1	1	1	sp	0	974.458	High	0.0007897	0.02307	2.11
	High	EACFAVEGPK	1xCarbamidomethyl [C3]	0.00169521	0.000898167	1	1	1	sp	0	1107.51	High	0.0007037	0.000318	2.66
	High	ECCDKPLLEK	2xCarbamidomethyl [C2; C3]	0.0218944	0.000898167	1	1	2	sp	0	1291.6	High	0.0007897	0.007008	2.57
	High	ECCHGDLLECADDR	3xCarbamidomethyl [C2; C3; C10]	0.00197845	0.000898167	1	1	3	sp	0	1749.66	High	0.0007037	0.0003822	3.56
	High	ECCHGDLLECADDRADLAK	3xCarbamidomethyl [C2; C3; C10]	0.00159982	0.000898167	1	1	4	sp	1	2247.94	High	0.0007037	0.0002953	3.88
	High	ETYGDMADCCEK	2xCarbamidomethyl [C9; C10]; 1xOxidation [M6]	0.000351117	0.000898167	1	1	3	sp	0	1494.52	High	0.0007037	4.668e-05	2.55
	High	ETYGDMADCCEKQEPER	2xCarbamidomethyl [C9; C10]; 1xOxidation [M6]	0.207053	0.00497577	1	1	1	sp	1	2133.82	High	0.002931	0.1098	1.79
	High	EYEATLEECCAK	2xCarbamidomethyl [C9; C10]	3.44262e-05	0.000898167	1	1	3	sp	0	1502.61	High	0.0007037	2.747e-06	3.56
	High	EYEATLEECCAKDDPHACYSTVFDK	3xCarbamidomethyl [C9; C10; C18]	0.000277421	0.000898167	1	1	2	sp	1	3038.25	High	0.0007037	3.493e-05	3.81
	High	FKDLGEEHFK		0.00203662	0.000898167	1	1	5	sp	1	1249.62	High	0.0007037	0.0003978	3.73
	High	GLVLIAFSQYLQQCPFDEHVK	1xCarbamidomethyl [C14]	5.69725e-07	0.000898167	1	1	3	sp	0	2492.26	High	0.0007037	1.842e-08	6.48
	High	HLVDEPQNLIK		0.000429691	0.000898167	1	1	8	sp	0	1305.72	High	0.0007037	5.969e-05	3.66
	High	HPEYAVSVLLR		0.245986	0.00653113	1	1	1	sp	0	1283.71	High	0.003763	0.1362	1.75
	High	HPYFYAPELLYYANK		8.90978e-07	0.000898167	1	1	4	sp	0	1888.93	High	0.0007037	3.187e-08	5.04
	High	KQTALVELLK		0.0115101	0.000898167	1	1	2	sp	1	1142.71	High	0.0007897	0.003229	2.47
	High	KVPQVSTPTLVEVSR		3.47396e-06	0.000898167	1	2	5	sp	1	1639.94	High	0.0007037	1.675e-07	4.92
	High	LCVLHEK	1xCarbamidomethyl [C2]	0.0945198	0.00129836	1	1	1	sp	0	898.481	High	0.0009874	0.04138	1.7
	High	LFTFHADICTLPDTEK	1xCarbamidomethyl [C9]	2.60335e-06	0.000898167	1	1	3	sp	0	1907.92	High	0.0007037	1.178e-07	4.1
	High	LGEYGFQNALIVR		1.2127e-05	0.000898167	1	1	8	sp	0	1479.8	High	0.0007037	7.676e-07	4.43
	High	LKECCDKPLLEK	2xCarbamidomethyl [C4; C5]	1.11752e-05	0.000898167	1	1	4	sp	1	1532.78	High	0.0007037	6.966e-07	4.14
	High	LKPDPNTLCDEFK	1xCarbamidomethyl [C9]	9.04921e-05	0.000898167	1	1	3	sp	0	1576.77	High	0.0007037	8.941e-06	4.58
	High	LKPDPNTLCDEFKADEK	1xCarbamidomethyl [C9]	9.26939e-05	0.000898167	1	1	9	sp	1	2019.97	High	0.0007037	9.163e-06	4.52
	High	LKPDPNTLCDEFKADEKK	1xCarbamidomethyl [C9]	0.000685159	0.000898167	1	1	3	sp	2	2148.06	High	0.0007037	0.0001055	3.83
	High	LSQKFPK		0.065966	0.00129836	1	1	1	sp	1	847.504	High	0.0009874	0.02664	1.78
	High	LVNELTEFAK		0.00764797	0.000898167	1	1	3	sp	0	1163.63	High	0.0007037	0.001969	2.66
	High	MPCTEDYLSLILNR	1xCarbamidomethyl [C3]	9.63289e-05	0.000898167	1	1	2	sp	0	1724.83	High	0.0007037	9.611e-06	3.37
	High	MPCTEDYLSLILNR	1xCarbamidomethyl [C3]; 1xOxidation [M1]	8.37458e-06	0.000898167	1	1	6	sp	0	1740.83	High	0.0007037	4.893e-07	4.18
	High	NECFLSHKDDSPDLPK	1xCarbamidomethyl [C3]	0.000795408	0.000898167	1	1	3	sp	1	1901.87	High	0.0007037	0.0001266	2.58
	High	QEPERNECFLSHK	1xCarbamidomethyl [C8]	0.00316246	0.000898167	1	1	2	sp	1	1673.77	High	0.0007037	0.0006753	2.44
	High	QEPERNECFLSHKDDSPDLPK	1xCarbamidomethyl [C8]	0.00149533	0.000898167	1	1	3	sp	2	2541.17	High	0.0007037	0.0002719	3.09
	High	QTALVELLK		0.00232045	0.000898167	1	1	2	sp	0	1014.62	High	0.0007037	0.0004662	3.15
	High	RHPEYAVSVLLR		1.22442e-05	0.000898167	1	1	6	sp	1	1439.81	High	0.0007037	7.794e-07	4.85
	High	RHPYFYAPELLYYANK		9.13665e-05	0.000898167	1	1	5	sp	1	2045.03	High	0.0007037	9.041e-06	5.41
	High	RPCFSALTPDETYVPK	1xCarbamidomethyl [C3]	0.000132942	0.000898167	1	1	4	sp	0	1880.92	High	0.0007037	1.429e-05	4.54
	High	SHCIAEVEKDAIPENLPPLTADFAEDKDVCK	2xCarbamidomethyl [C3; C30]	3.39144e-06	0.000898167	1	1	5	sp	2	3511.67	High	0.0007037	1.623e-07	5.37
	High	SLHTLFGDELCK	1xCarbamidomethyl [C11]	0.00105171	0.000898167	1	1	3	sp	0	1419.69	High	0.0007037	0.0001777	4.13
	High	TCVADESHAGCEK	2xCarbamidomethyl [C2; C11]	0.221614	0.00576294	1	1	1	sp	0	1463.59	High	0.003356	0.1199	1.29
	High	TVMENFVAFVDK	1xOxidation [M3]	0.000155053	0.000898167	1	1	4	sp	0	1415.69	High	0.0007037	1.718e-05	3.66
	High	VASLRETYGDMADCCEK	2xCarbamidomethyl [C14; C15]; 1xOxidation [M11]	0.000551781	0.000898167	1	1	1	sp	1	2020.84	High	0.0007037	8.092e-05	3.61
	High	VHKECCHGDLLECADDR	3xCarbamidomethyl [C5; C6; C13]	0.017931	0.000898167	1	1	3	sp	1	2113.88	High	0.0007897	0.005521	2.86
	High	VHKECCHGDLLECADDRADLAK	3xCarbamidomethyl [C5; C6; C13]	9.90945e-06	0.000898167	1	1	5	sp	2	2612.17	High	0.0007037	5.995e-07	3.41
	High	VPQVSTPTLVEVSR		5.89881e-05	0.000898167	1	2	2	sp	0	1511.84	High	0.0007037	5.285e-06	2.91
	High	YICDNQDTISSK	1xCarbamidomethyl [C3]	4.68309e-05	0.000898167	1	1	9	sp	0	1443.64	High	0.0007037	3.989e-06	3.12
	High	YLYEIAR		0.0739533	0.00129836	1	2	6	sp	0	927.493	High	0.0009874	0.03069	2.03
	High	YNGVFQECCQAEDK	2xCarbamidomethyl [C8; C9]	3.26346e-06	0.000898167	1	1	3	sp	0	1747.71	High	0.0007037	1.549e-07	4.05
	High	YNGVFQECCQAEDKGACLLPK	3xCarbamidomethyl [C8; C9; C17]	0.00189429	0.000898167	1	1	1	sp	1	2487.11	High	0.0007037	0.0003642	2.78
High	Master Protein	A0A0H3BJV7	Cytoplasmic filament protein A OS=Treponema pallidum subsp. pallidum (strain SS14) OX=455434 GN=cfpA PE=4 SV=1	0	320.517	68	48	153	48	678	78.6	6.24	506.96	48	1
	Confidence	Sequence	Modifications	Qvality PEP	Qvality q-value	# Protein Groups	# Proteins	# PSMs	Master Protein Accessions	# Missed Cleavages	Theo. MH+ [Da]	Confidence (by Search Engine): Sequest HT	Percolator q-Value (by Search Engine): Sequest HT	Percolator PEP (by Search Engine): Sequest HT	XCorr (by Search Engine): Sequest HT
	High	ADIGQSFASDGSADQK		2.99122e-07	0.000898167	1	1	8	A0A0H3BJV7	0	1596.71	High	0.0007037	8.409e-09	4.81
	High	ADIGQSFASDGSADQKESSGR		3.0527e-05	0.000898167	1	1	2	A0A0H3BJV7	1	2112.94	High	0.0007037	2.372e-06	5.13
	High	AEIDPETFDQLNVR		0.000190665	0.000898167	1	1	2	A0A0H3BJV7	0	1646.8	High	0.0007037	2.219e-05	3.19
	High	ATLDGMANVLNEFLHGISK	1xOxidation [M6]	2.01884e-05	0.000898167	1	1	2	A0A0H3BJV7	0	2046.03	High	0.0007037	1.431e-06	4.36
	High	DKTGEPVYEDIAK		0.000513373	0.000898167	1	1	1	A0A0H3BJV7	1	1464.72	High	0.0007037	7.402e-05	3.31
	High	DLISNHYIDAIDK		0.000144265	0.000898167	1	1	3	A0A0H3BJV7	0	1516.76	High	0.0007037	1.577e-05	3.67
	High	DLISNHYIDAIDKEIDR		7.90505e-06	0.000898167	1	1	5	A0A0H3BJV7	1	2030.02	High	0.0007037	4.566e-07	4.91
	High	DQQQEVNQLIEEETNK		3.10852e-07	0.000898167	1	1	4	A0A0H3BJV7	0	1944.91	High	0.0007037	8.8e-09	5.72
	High	DQQQEVNQLIEEETNKILHHLNTK		0.0236681	0.000898167	1	1	1	A0A0H3BJV7	1	2901.47	High	0.0007897	0.007726	2.25
	High	EKLYNYFNQNYQNMFNR	1xOxidation [M14]	0.0026827	0.000898167	1	1	1	A0A0H3BJV7	1	2302.03	High	0.0007037	0.0005552	2.57
	High	EIAILLDEVAGADK		3.34472e-05	0.000898167	1	1	2	A0A0H3BJV7	0	1456.79	High	0.0007037	2.655e-06	4.15
	High	EIAILLDEVAGADKFNTGEIEK		2.01771e-06	0.000898167	1	1	9	A0A0H3BJV7	1	2375.23	High	0.0007037	8.627e-08	5.69
	High	EYDDTDISNLPDER		5.83914e-06	0.000898167	1	1	4	A0A0H3BJV7	0	1681.72	High	0.0007037	3.143e-07	3.84
	High	GENAYAVVK		0.0084293	0.000898167	1	1	2	A0A0H3BJV7	0	950.494	High	0.0007037	0.002225	3.14
	High	GFADAAFASFSR		0.000288299	0.000898167	1	1	2	A0A0H3BJV7	0	1246.59	High	0.0007037	3.668e-05	3.88
	High	GFIDREEMK	1xOxidation [M8]	0.00683889	0.000898167	1	1	3	A0A0H3BJV7	1	1140.54	High	0.0007037	0.001727	2.36
	High	GFNTAINSITSILDTSR		1.02487e-05	0.000898167	1	1	2	A0A0H3BJV7	0	1809.93	High	0.0007037	6.239e-07	5.23
	High	GMYDYQYPIER	1xOxidation [M2]	0.00018975	0.000898167	1	1	3	A0A0H3BJV7	0	1450.63	High	0.0007037	2.206e-05	3.59
	High	GVNELETHTNSLLR		2.32091e-05	0.000898167	1	1	4	A0A0H3BJV7	0	1582.82	High	0.0007037	1.693e-06	3.17
	High	KATLDGMANVLNEFLHGISK	1xOxidation [M7]	1.91377e-06	0.000898167	1	1	2	A0A0H3BJV7	1	2174.13	High	0.0007037	8.096e-08	4.59
	High	KGYEVMLR	1xOxidation [M6]	0.0574164	0.000898167	1	1	2	A0A0H3BJV7	1	1011.53	High	0.0007897	0.0226	2.43
	High	KIVDLENIR		0.0405776	0.000898167	1	1	1	A0A0H3BJV7	1	1099.65	High	0.0007897	0.01479	1.73
	High	LAFLESEFNR		0.00150982	0.000898167	1	1	3	A0A0H3BJV7	0	1225.62	High	0.0007037	0.0002753	3.2
	High	LDVMGGLK	1xOxidation [M4]	0.0519046	0.000898167	1	1	3	A0A0H3BJV7	0	848.455	High	0.0007897	0.01995	2.5
	High	LKGMYDYQYPIER	1xOxidation [M4]	0.00169521	0.000898167	1	1	2	A0A0H3BJV7	1	1691.81	High	0.0007037	0.0003167	2.65
	High	ITDFDDLAK		0.0326241	0.000898167	1	1	1	A0A0H3BJV7	0	1037.51	High	0.0007897	0.01137	2.56
	High	IVDLENIR		0.0232117	0.000898167	1	1	2	A0A0H3BJV7	0	971.552	High	0.0007897	0.007522	2.29
	High	LYNYFNQNYQNMFNR		0.049703	0.000898167	1	1	2	A0A0H3BJV7	0	2028.9	High	0.0007897	0.01889	2.07
	High	LYNYFNQNYQNMFNR	1xOxidation [M12]	4.61347e-06	0.000898167	1	1	7	A0A0H3BJV7	0	2044.9	High	0.0007037	2.358e-07	5.25
	High	MGYQYIENFK	1xOxidation [M1]	0.000331433	0.000898167	1	1	2	A0A0H3BJV7	0	1308.59	High	0.0007037	4.332e-05	3.38
	High	MKMVSDFTDDDCENPDSK	1xCarbamidomethyl [C12]; 2xOxidation [M1; M3]	0.00214779	0.000898167	1	1	1	A0A0H3BJV7	1	2165.83	High	0.0007037	0.0004235	3.88
	High	MKMVSDFTDDDCENPDSKR	1xCarbamidomethyl [C12]; 2xOxidation [M1; M3]	0.00667471	0.000898167	1	1	1	A0A0H3BJV7	2	2321.93	High	0.0007037	0.001669	3.01
	High	MVSDFTDDDCENPDSK	1xCarbamidomethyl [C10]	0.000897149	0.000898167	1	1	1	A0A0H3BJV7	0	1874.71	High	0.0007037	0.000146	3.05
	High	MVSDFTDDDCENPDSK	1xCarbamidomethyl [C10]; 1xOxidation [M1]	1.64084e-06	0.000898167	1	1	3	A0A0H3BJV7	0	1890.7	High	0.0007037	6.706e-08	4.62
	High	MVSDFTDDDCENPDSKR	1xCarbamidomethyl [C10]; 1xOxidation [M1]	0.0590926	0.00129836	1	1	1	A0A0H3BJV7	1	2046.8	High	0.0007897	0.02338	1.72
	High	NSLAQDYR		0.007285	0.000898167	1	1	2	A0A0H3BJV7	0	966.464	High	0.0007037	0.001866	2.71
	High	NSLAQDYRDQQQEVNQLIEEETNK		6.54972e-07	0.000898167	1	1	3	A0A0H3BJV7	1	2892.36	High	0.0007037	2.181e-08	6.52
	High	QKVDVGAFVR		0.00508536	0.000898167	1	1	2	A0A0H3BJV7	1	1118.63	High	0.0007037	0.001207	2.77
	High	SFETEVDHLWDVLR		0.000115085	0.000898167	1	1	2	A0A0H3BJV7	0	1745.85	High	0.0007037	1.193e-05	3.6
	High	SMVNMYGHLQGHIQR	1xOxidation [M2]	0.000242479	0.000898167	1	1	3	A0A0H3BJV7	0	1786.85	High	0.0007037	2.972e-05	3.66
	High	SMVNMYGHLQGHIQR	2xOxidation [M2; M5]	8.79188e-05	0.000898167	1	1	8	A0A0H3BJV7	0	1802.84	High	0.0007037	8.599e-06	3.48
	High	SPNVFHPEKPSAVGSR		6.09737e-06	0.000898167	1	1	6	A0A0H3BJV7	0	1708.88	High	0.0007037	3.314e-07	4.46
	High	TGEPVYEDIAK		0.000740002	0.000898167	1	1	2	A0A0H3BJV7	0	1221.6	High	0.0007037	0.0001155	2.62
	High	VAFMDMVNETPALESSVAAEQVDVR	2xOxidation [M4; M6]	5.72791e-06	0.000898167	1	1	2	A0A0H3BJV7	0	2740.28	High	0.0007037	3.084e-07	5.67
	High	VDVGAFVR		0.0216822	0.000898167	1	1	2	A0A0H3BJV7	0	862.478	High	0.0007897	0.006956	2.48
	High	VKDELIDQGK		0.0025437	0.000898167	1	1	1	A0A0H3BJV7	1	1144.62	High	0.0007037	0.0005197	2.93
	High	VKDELIDQGKEEMSDSSIIFEK		0.0034338	0.000898167	1	1	2	A0A0H3BJV7	2	2540.24	High	0.0007037	0.0007473	3.89
	High	VKDELIDQGKEEMSDSSIIFEK	1xOxidation [M13]	1.03419e-06	0.000898167	1	1	8	A0A0H3BJV7	2	2556.24	High	0.0007037	3.804e-08	4.79
	High	VWDEIAFVKPAETEVER		6.15968e-05	0.000898167	1	1	5	A0A0H3BJV7	0	2018.02	High	0.0007037	5.563e-06	4.84
	High	YLDNAQLIEER		0.000308372	0.000898167	1	1	2	A0A0H3BJV7	0	1363.69	High	0.0007037	3.969e-05	3.21
	High	YMVTAEDEMLK	2xOxidation [M2; M9]	0.000209909	0.000898167	1	1	2	A0A0H3BJV7	0	1361.6	High	0.0007037	2.495e-05	3.36
	High	YMVTAEDEMLKK	1xOxidation [M]	0.00191268	0.000898167	1	1	2	A0A0H3BJV7	1	1473.7	High	0.0007037	0.0003671	3.28
	High	YMVTAEDEMLKK	2xOxidation [M2; M9]	0.000932387	0.000898167	1	1	5	A0A0H3BJV7	1	1489.69	High	0.0007037	0.000153	3.54
High	Master Protein	A0A0H3BKV6	Carboxypeptidase, 47 kDa OS=Treponema pallidum subsp. pallidum (strain SS14) OX=455434 GN=TPASS_0574 PE=4 SV=1	0	255.742	70	29	154	29	434	47.7	5.73	549.15	29	1
	Confidence	Sequence	Modifications	Qvality PEP	Qvality q-value	# Protein Groups	# Proteins	# PSMs	Master Protein Accessions	# Missed Cleavages	Theo. MH+ [Da]	Confidence (by Search Engine): Sequest HT	Percolator q-Value (by Search Engine): Sequest HT	Percolator PEP (by Search Engine): Sequest HT	XCorr (by Search Engine): Sequest HT
	High	AGDLDAGMFDAVSR		0.000479945	0.000898167	1	1	1	A0A0H3BKV6	0	1424.65	High	0.0007037	6.835e-05	3.7
	High	AGDLDAGMFDAVSR	1xOxidation [M8]	8.66125e-06	0.000898167	1	1	6	A0A0H3BKV6	0	1440.64	High	0.0007037	5.084e-07	4.33
	High	ASASFQDLGEDGEIK		6.77771e-06	0.000898167	1	1	2	A0A0H3BKV6	0	1566.73	High	0.0007037	3.78e-07	4.25
	High	ASASFQDLGEDGEIKFEAVEGAVALADR		4.12354e-09	0.000898167	1	1	12	A0A0H3BKV6	1	2895.4	High	0.0007037	4.504e-11	7.31
	High	ASSFMVDSEEYK		0.0113986	0.000898167	1	1	1	A0A0H3BKV6	0	1392.6	High	0.0007897	0.003193	2.43
	High	ASSFMVDSEEYK	1xOxidation [M5]	2.93751e-05	0.000898167	1	1	11	A0A0H3BKV6	0	1408.59	High	0.0007037	2.265e-06	3.54
	High	DQAVSLGQNVLSADFTPGTEYTVEVR		1.69511e-08	0.000898167	1	1	5	A0A0H3BKV6	0	2796.37	High	0.0007037	2.527e-10	6.79
	High	DVLLAGNAEADR		0.00163889	0.000898167	1	1	1	A0A0H3BKV6	0	1243.63	High	0.0007037	0.0003049	2.89
	High	EFIDYVMNFNTVR		5.59493e-05	0.000898167	1	1	2	A0A0H3BKV6	0	1647.78	High	0.0007037	4.956e-06	4.12
	High	EFIDYVMNFNTVR	1xOxidation [M7]	5.03332e-05	0.000898167	1	1	5	A0A0H3BKV6	0	1663.78	High	0.0007037	4.371e-06	3.79
	High	EKFHFVEDSR		0.0100923	0.000898167	1	1	3	A0A0H3BKV6	1	1293.62	High	0.0007037	0.002753	2.87
	High	FEAVEGAVALADR		0.000405599	0.000898167	1	1	2	A0A0H3BKV6	0	1347.69	High	0.0007037	5.555e-05	3.1
	High	FGSDAEASVMLK	1xOxidation [M10]	6.52553e-05	0.000898167	1	1	7	A0A0H3BKV6	0	1270.6	High	0.0007037	6.001e-06	3.41
	High	FGSDAEASVMLKR	1xOxidation [M10]	0.00126919	0.000898167	1	1	3	A0A0H3BKV6	1	1426.7	High	0.0007037	0.0002227	3.6
	High	FHFVEDSR		0.0063891	0.000898167	1	1	3	A0A0H3BKV6	0	1036.48	High	0.0007037	0.00159	2.78
	High	FKEFGSVR		0.139865	0.00252023	1	1	2	A0A0H3BKV6	1	969.515	High	0.00163	0.06726	1.71
	High	FKGSGPGYYR		0.0202532	0.000898167	1	1	2	A0A0H3BKV6	1	1131.56	High	0.0007897	0.006382	1.94
	High	FVPVAVPHELK		0.0161085	0.000898167	1	1	5	A0A0H3BKV6	0	1235.71	High	0.0007897	0.004847	2.19
	High	HSADSWWK		0.0480538	0.000898167	1	1	1	A0A0H3BKV6	0	1016.46	High	0.0007897	0.01814	2.06
	High	KKWEYETDPSVTK		8.91476e-06	0.000898167	1	1	3	A0A0H3BKV6	2	1610.81	High	0.0007037	5.275e-07	5.2
	High	KVSSMESPHDLVVDTVGTGYHSR	1xOxidation [M5]	6.73069e-11	0.000898167	1	1	9	A0A0H3BKV6	1	2517.2	High	0.00070373	2.98433e-13	6.19
	High	KWEYETDPSVTK		0.00245905	0.000898167	1	1	2	A0A0H3BKV6	1	1482.71	High	0.0007037	0.0005001	2.71
	High	ISCGINYGFDR	1xCarbamidomethyl [C3]	0.000810872	0.000898167	1	1	2	A0A0H3BKV6	0	1301.59	High	0.0007037	0.0001293	2.93
	High	LTLIANGYR		0.0131278	0.000898167	1	1	1	A0A0H3BKV6	0	1020.58	High	0.0007897	0.003793	2.39
	High	LVRDQAVSLGQNVLSADFTPGTEYTVEVR		0.00484449	0.000898167	1	1	1	A0A0H3BKV6	1	3164.62	High	0.0007037	0.001137	4.38
	High	QQFQYAVEVLGEK		0.000106052	0.000898167	1	1	5	A0A0H3BKV6	0	1538.78	High	0.0007037	1.08e-05	4.18
	High	TMLTEDSFSAR		0.00169521	0.000898167	1	1	1	A0A0H3BKV6	0	1257.58	High	0.0007037	0.0003176	2.86
	High	TMLTEDSFSAR	1xOxidation [M2]	0.000892839	0.000898167	1	1	8	A0A0H3BKV6	0	1273.57	High	0.0007037	0.0001454	2.96
	High	VLTIGGADAETLMDAAVDVFADGQPK		4.50136e-07	0.000898167	1	1	2	A0A0H3BKV6	0	2604.29	High	0.0007037	1.385e-08	6.35
	High	VLTIGGADAETLMDAAVDVFADGQPK	1xOxidation [M13]	7.03168e-09	0.000898167	1	1	13	A0A0H3BKV6	0	2620.28	High	0.0007037	8.654e-11	7.59
	High	VSSMESPHDLVVDTVGTGYHSR		0.251102	0.00653113	1	1	1	A0A0H3BKV6	0	2373.11	High	0.003763	0.1399	2.16
	High	VSSMESPHDLVVDTVGTGYHSR	1xOxidation [M4]	3.30717e-08	0.000898167	1	1	3	A0A0H3BKV6	0	2389.11	High	0.0007037	5.723e-10	5.37
	High	WEYETDPSVTK		0.000405599	0.000898167	1	1	2	A0A0H3BKV6	0	1354.62	High	0.0007037	5.563e-05	3
	High	YDYYGDDASYTNLMASYGTK		4.79704e-05	0.000898167	1	1	2	A0A0H3BKV6	0	2297.95	High	0.0007037	4.111e-06	4.21
	High	YDYYGDDASYTNLMASYGTK	1xOxidation [M14]	5.04914e-08	0.000898167	1	1	22	A0A0H3BKV6	0	2313.95	High	0.0007037	9.592e-10	6.28
	High	YEGNIDIGLK		0.00233169	0.000898167	1	1	3	A0A0H3BKV6	0	1121.58	High	0.0007037	0.000467	2.72
High	Master Protein	A0A0H3BLL2	Flagellin OS=Treponema pallidum subsp. pallidum (strain SS14) OX=455434 GN=flaB3 PE=3 SV=1	0	232.993	80	20	133	18	285	31	5.22	509.68	20	1
	Confidence	Sequence	Modifications	Qvality PEP	Qvality q-value	# Protein Groups	# Proteins	# PSMs	Master Protein Accessions	# Missed Cleavages	Theo. MH+ [Da]	Confidence (by Search Engine): Sequest HT	Percolator q-Value (by Search Engine): Sequest HT	Percolator PEP (by Search Engine): Sequest HT	XCorr (by Search Engine): Sequest HT
	High	ADLGAYQNR		0.00242364	0.000898167	2	2	7	A0A0H3BK18; A0A0H3BLL2	0	1007.49	High	0.0007037	0.0004898	3.07
	High	ADLGAYQNRFETAYQGIAIAAENLQAAESR		4.8148e-07	0.000898167	1	1	2	A0A0H3BLL2	1	3241.59	High	0.0007037	1.499e-08	7.16
	High	AGDDASGLAVSEK		3.68234e-05	0.000898167	1	2	5	A0A0H3BLL2	0	1219.58	High	0.0007037	2.978e-06	3.76
	High	DADLAQQMVDYTK	1xOxidation [M8]	2.98019e-05	0.000898167	1	1	4	A0A0H3BLL2	0	1513.68	High	0.0007037	2.297e-06	4.62
	High	ELAIQAANGIYSAEDR		1.40684e-06	0.000898167	1	1	3	A0A0H3BLL2	0	1720.85	High	0.0007037	5.564e-08	4.87
	High	ESALGPMQLHVGANMDQNEK	1xOxidation [M]	0.00380152	0.000898167	1	1	2	A0A0H3BLL2	0	2185	High	0.0007037	0.0008477	2.85
	High	ESALGPMQLHVGANMDQNEK	2xOxidation [M7; M15]	3.27919e-06	0.000898167	1	1	11	A0A0H3BLL2	0	2201	High	0.0007037	1.56e-07	4.24
	High	FETAYQGIAIAAENLQAAESR		3.78378e-08	0.000898167	1	1	11	A0A0H3BLL2	0	2253.11	High	0.0007037	6.763e-10	7.03
	High	GLNQAGQNIQNGISFIQATEGYLAETTEIVQR		5.89227e-07	0.000898167	1	1	2	A0A0H3BLL2	0	3463.75	High	0.0007037	1.918e-08	5.53
	High	IFINTMTASALGFFSDEGTDGSR		2.36334e-07	0.000898167	1	1	2	A0A0H3BLL2	0	2437.13	High	0.0007037	6.292e-09	4.95
	High	IFINTMTASALGFFSDEGTDGSR	1xOxidation [M6]	3.04589e-09	0.000898167	1	1	22	A0A0H3BLL2	0	2453.13	High	0.0007037	3.115e-11	6.93
	High	IRDADLAQQMVDYTK		0.003971	0.000898167	1	1	4	A0A0H3BLL2	1	1766.87	High	0.0007037	0.0008919	3.26
	High	IRDADLAQQMVDYTK	1xOxidation [M10]	1.14471e-05	0.000898167	1	1	8	A0A0H3BLL2	1	1782.87	High	0.0007037	7.159e-07	5.72
	High	LRELAIQAANGIYSAEDR		2.65391e-06	0.000898167	1	1	2	A0A0H3BLL2	1	1990.04	High	0.0007037	1.202e-07	5.23
	High	MIINHNMSAMFAQR	2xOxidation [M7; M]	0.00023221	0.000898167	1	2	6	A0A0H3BLL2	0	1695.78	High	0.0007037	2.816e-05	3.53
	High	MIINHNMSAMFAQR	3xOxidation [M1; M7; M10]	5.83914e-06	0.000898167	1	2	8	A0A0H3BLL2	0	1711.77	High	0.0007037	3.151e-07	4
	High	NQILEQSTMAMLAQANTQPQAVLR	1xOxidation [M]	8.91476e-06	0.000898167	1	1	5	A0A0H3BLL2	0	2672.35	High	0.0007037	5.273e-07	5.76
	High	NQILEQSTMAMLAQANTQPQAVLR	2xOxidation [M9; M11]	5.47613e-09	0.000898167	1	1	7	A0A0H3BLL2	0	2688.34	High	0.0007037	6.387e-11	7.49
	High	QGGINGLAIAK		0.000691785	0.000898167	1	1	1	A0A0H3BLL2	0	1041.61	High	0.0007037	0.0001065	3.77
	High	QRADLGAYQNR		0.000780238	0.000898167	2	2	2	A0A0H3BK18; A0A0H3BLL2	1	1291.65	High	0.0007037	0.0001232	3.82
	High	SISIATVDGANK		0.000363136	0.000898167	1	1	3	A0A0H3BLL2	0	1175.63	High	0.0007037	4.85e-05	3.28
	High	SISIATVDGANKVIGTLDSALK		0.000607506	0.000898167	1	1	2	A0A0H3BLL2	1	2173.21	High	0.0007037	9.095e-05	3.4
	High	SISIATVDGANKVIGTLDSALKEINK		2.68104e-05	0.000898167	1	1	2	A0A0H3BLL2	2	2657.47	High	0.0007037	2.021e-06	3.91
	High	VIGTLDSALK		0.00617548	0.000898167	1	1	7	A0A0H3BLL2	0	1016.6	High	0.0007037	0.001523	2.29
	High	VIGTLDSALKEINK		8.95772e-06	0.000898167	1	1	5	A0A0H3BLL2	1	1500.86	High	0.0007037	5.299e-07	4.04
High	Master Protein	sp	K1C9_HUMAN	0	226.447	78	39	91	38	623	62.1	5.3	287.74	39	1
	Confidence	Sequence	Modifications	Qvality PEP	Qvality q-value	# Protein Groups	# Proteins	# PSMs	Master Protein Accessions	# Missed Cleavages	Theo. MH+ [Da]	Confidence (by Search Engine): Sequest HT	Percolator q-Value (by Search Engine): Sequest HT	Percolator PEP (by Search Engine): Sequest HT	XCorr (by Search Engine): Sequest HT
	High	DIENQYETQITQIEHEVSSSGQEVQSSAK		6.80276e-08	0.000898167	1	1	3	sp	0	3264.51	High	0.0007037	1.384e-09	5.76
	High	DQIVDLTVGNNK		0.00253143	0.000898167	1	1	2	sp	0	1315.69	High	0.0007037	0.0005172	2.71
	High	EIETYHNLLEGGQEDFESSGAGK		6.23526e-09	0.000898167	1	1	3	sp	0	2510.13	High	0.0007037	7.461e-11	7.02
	High	FEMEQNLR	1xOxidation [M3]	0.00479771	0.000898167	1	1	1	sp	0	1082.49	High	0.0007037	0.001123	2.39
	High	FSSSSGYGGGSSR		0.00028554	0.000898167	1	1	3	sp	0	1235.53	High	0.0007037	3.613e-05	3.06
	High	GGGGSFGYSYGGGSGGGFSASSLGGGFGGGSR		1.04418e-06	0.000898167	1	1	2	sp	0	2705.16	High	0.0007037	3.85e-08	5.54
	High	GGSGGSHGGGSGFGGESGGSYGGGEEASGSGGGYGGGSGK		8.84721e-11	0.000898167	1	1	6	sp	0	3223.28	High	0.0007037	4.154e-13	8.48
	High	GGSGGSYGGGGSGGGYGGGSGSR		0.00273511	0.000898167	1	1	1	sp	0	1791.73	High	0.0007037	0.0005662	3.44
	High	GGSGGSYGGGSGSGGGSGGGYGGGSGGGHSGGSGGGHSGGSGGNYGGGSGSGGGSGGGYGGGSGSR		0.00109832	0.000898167	1	1	2	sp	0	4972.94	High	0.0007037	0.0001874	4.99
	High	HGVQELEIELQSQLSK		2.37473e-07	0.000898167	1	1	3	sp	0	1837.97	High	0.0007037	6.342e-09	5.07
	High	HGVQELEIELQSQLSKK		1.5048e-06	0.000898167	1	1	2	sp	1	1966.06	High	0.0007037	6.018e-08	4.83
	High	KDIENQYETQITQIEHEVSSSGQEVQSSAK		0.118129	0.00211224	1	1	1	sp	1	3392.61	High	0.001416	0.05438	3.39
	High	LASYLDK		0.0682061	0.00129836	2	2	2	sp; sp	0	809.44	High	0.0009874	0.02789	2.16
	High	LASYLDKVQALEEANNDLENK		9.34865e-07	0.000898167	1	1	3	sp	1	2377.19	High	0.0007037	3.369e-08	6.15
	High	LASYLDKVQALEEANNDLENKIQDWYDK		3.88019e-06	0.000898167	1	1	1	sp	2	3325.62	High	0.0007037	1.915e-07	5.37
	High	LEKEIETYHNLLEGGQEDFESSGAGK		0.0120259	0.000898167	1	1	1	sp	1	2880.35	High	0.0007897	0.003418	3.25
	High	IKFEMEQNLR	1xOxidation [M5]	0.00206636	0.000898167	1	1	4	sp	1	1323.67	High	0.0007037	0.0004044	3.41
	High	IQDWYDK		0.0366529	0.000898167	1	1	1	sp	0	967.452	High	0.0007897	0.01307	2.09
	High	IQDWYDKK		0.0557862	0.000898167	1	1	1	sp	1	1095.55	High	0.0007897	0.02184	2.45
	High	MTLDDFR		0.0852356	0.00129836	1	1	1	sp	0	897.413	High	0.0009874	0.03654	1.85
	High	MTLDDFR	1xOxidation [M1]	0.0332638	0.000898167	1	1	3	sp	0	913.408	High	0.0007897	0.01163	2.27
	High	NHKEEMSQLTGQNSGDVNVEINVAPGK	1xOxidation [M6]	6.81411e-05	0.000898167	1	1	4	sp	1	2911.39	High	0.0007037	6.308e-06	4.57
	High	NHKEEMSQLTGQNSGDVNVEINVAPGKDLTK	1xOxidation [M6]	0.000705231	0.000898167	1	1	3	sp	2	3368.64	High	0.0007037	0.0001091	4.82
	High	NRKDIENQYETQITQIEHEVSSSGQEVQSSAK		0.210618	0.00538343	1	1	1	sp	2	3662.75	High	0.002931	0.1122	2.79
	High	NYSPYYNTIDDLK		0.0469087	0.000898167	1	1	1	sp	0	1605.74	High	0.0007897	0.01763	2.56
	High	NYSPYYNTIDDLKDQIVDLTVGNNK		2.74628e-05	0.000898167	1	1	3	sp	1	2902.41	High	0.0007037	2.085e-06	3.92
	High	QEIECQNQEYSLLLSIK	1xCarbamidomethyl [C5]	2.29742e-06	0.000898167	1	1	3	sp	0	2095.04	High	0.0007037	1.01e-07	4.79
	High	QEYEQLIAK		0.00947344	0.000898167	1	1	1	sp	0	1121.58	High	0.0007037	0.00255	3.4
	High	QFSSSYLSR		0.00742807	0.000898167	1	1	1	sp	0	1074.52	High	0.0007037	0.001907	2.48
	High	QGVDADINGLR		0.000268239	0.000898167	1	1	2	sp	0	1157.59	High	0.0007037	3.354e-05	3.72
	High	QVLDNLTMEK	1xOxidation [M8]	0.00356947	0.000898167	1	1	2	sp	0	1206.6	High	0.0007037	0.000785	3.07
	High	SDLEMQYETLQEELMALK	2xOxidation [M5; M15]	0.000501175	0.000898167	1	1	3	sp	0	2203.01	High	0.0007037	7.205e-05	2.49
	High	SDLEMQYETLQEELMALKK	2xOxidation [M5; M15]	2.06796e-05	0.000898167	1	1	3	sp	1	2331.11	High	0.0007037	1.474e-06	4.48
	High	SGGGGGGGLGSGGSIR		4.39443e-07	0.000898167	1	1	2	sp	0	1232.6	High	0.0007037	1.343e-08	5.88
	High	STMQELNSR	1xOxidation [M3]	0.087679	0.00129836	1	1	5	sp	0	1081.49	High	0.0009874	0.03783	1.34
	High	TLLDIDNTR		0.0313809	0.000898167	1	1	1	sp	0	1060.56	High	0.0007897	0.01086	2.44
	High	TLNDMRQEYEQLIAK	1xOxidation [M5]	0.00265687	0.000898167	1	1	4	sp	1	1867.92	High	0.0007037	0.0005474	3.49
	High	VQALEEANNDLENK		2.89383e-06	0.000898167	1	1	3	sp	0	1586.77	High	0.0007037	1.338e-07	4.34
	High	VQALEEANNDLENKIQDWYDKK		0.112804	0.00211224	1	1	1	sp	2	2663.29	High	0.001416	0.05158	2.83
	High	YCGQLQMIQEQISNLEAQITDVR	1xCarbamidomethyl [C2]; 1xOxidation [M7]	2.03721e-06	0.000898167	1	1	2	sp	0	2753.32	High	0.0007037	8.734e-08	5.97
High	Master Protein	sp	K2C1_HUMAN	0	196.334	57	37	81	35	643	65.8	8.12	248.7	37	1
	Confidence	Sequence	Modifications	Qvality PEP	Qvality q-value	# Protein Groups	# Proteins	# PSMs	Master Protein Accessions	# Missed Cleavages	Theo. MH+ [Da]	Confidence (by Search Engine): Sequest HT	Percolator q-Value (by Search Engine): Sequest HT	Percolator PEP (by Search Engine): Sequest HT	XCorr (by Search Engine): Sequest HT
	High	AEAESLYQSK		0.00047535	0.000898167	1	1	2	sp	0	1125.54	High	0.0007037	6.741e-05	3.37
	High	AEAESLYQSKYEELQITAGR		0.00657811	0.000898167	1	1	1	sp	1	2286.12	High	0.0007037	0.001644	4.2
	High	DYQELMNTK	1xOxidation [M6]	0.018553	0.000898167	1	1	2	sp	0	1157.51	High	0.0007897	0.005752	2.11
	High	FLEQQNQVLQTK		1.72263e-05	0.000898167	2	2	5	sp; sp	0	1475.79	High	0.0007037	1.176e-06	4.15
	High	FLEQQNQVLQTKWELLQQVDTSTR		0.0622891	0.00129836	1	1	1	sp	1	2932.52	High	0.0009874	0.02494	1.84
	High	FSSCGGGGGSFGAGGGFGSR	1xCarbamidomethyl [C4]	5.53833e-06	0.000898167	1	1	3	sp	0	1765.73	High	0.0007037	2.952e-07	4.69
	High	GGGGGGYGSGGSSYGSGGGSYGSGGGGGGGR		1.60869e-07	0.000898167	1	1	3	sp	0	2383.95	High	0.0007037	3.941e-09	5.95
	High	GSYGSGGSSYGSGGGSYGSGGGGGGHGSYGSGSSSGGYR		1.03859e-07	0.000898167	1	1	1	sp	0	3312.31	High	0.0007037	2.313e-09	4.74
	High	KQISNLQQSISDAEQR		0.00016585	0.000898167	1	1	1	sp	1	1844.95	High	0.0007037	1.867e-05	3.38
	High	LALDLEIATYR		0.000520834	0.000898167	1	1	1	sp	0	1277.71	High	0.0007037	7.521e-05	3.61
	High	IEISELNR		0.0189181	0.000898167	2	2	1	sp; sp	0	973.531	High	0.0007897	0.005876	2.47
	High	LLRDYQELMNTK		0.1565	0.00293144	1	1	1	sp	1	1523.79	High	0.001852	0.07748	2.07
	High	LLRDYQELMNTK	1xOxidation [M9]	0.00491552	0.000898167	1	1	1	sp	1	1539.78	High	0.0007037	0.001158	2.63
	High	LNDLEDALQQAK		3.6296e-05	0.000898167	1	1	2	sp	0	1357.7	High	0.0007037	2.931e-06	3.71
	High	LNDLEDALQQAKEDLAR		0.00310182	0.000898167	1	1	1	sp	1	1941.99	High	0.0007037	0.0006612	2.83
	High	MSGECAPNVSVSVSTSHTTISGGGSR	1xCarbamidomethyl [C5]	0.00197845	0.000898167	1	1	1	sp	0	2565.17	High	0.0007037	0.0003838	3.37
	High	MSGECAPNVSVSVSTSHTTISGGGSR	1xCarbamidomethyl [C5]; 1xOxidation [M1]	2.49031e-08	0.000898167	1	1	3	sp	0	2581.16	High	0.0007037	4.055e-10	4.78
	High	NKLNDLEDALQQAK		0.000493995	0.000898167	1	1	3	sp	1	1599.83	High	0.0007037	7.069e-05	3.54
	High	NKLNDLEDALQQAKEDLAR		0.000536084	0.000898167	1	1	2	sp	2	2184.13	High	0.0007037	7.827e-05	3.36
	High	NKYEDEINKR		0.00133832	0.000898167	1	1	2	sp	2	1308.65	High	0.0007037	0.0002376	4.02
	High	NMQDMVEDYR	2xOxidation [M2; M5]	0.000322009	0.000898167	1	1	5	sp	0	1332.52	High	0.0007037	4.194e-05	2.9
	High	NSKIEISELNR		0.0254606	0.000898167	1	1	1	sp	1	1302.7	High	0.0007897	0.008417	2.71
	High	QISNLQQSISDAEQR		6.33294e-07	0.000898167	1	1	3	sp	0	1716.85	High	0.0007037	2.102e-08	4.69
	High	QISNLQQSISDAEQRGENALKDAK		0.0104421	0.000898167	1	1	2	sp	2	2643.33	High	0.0007037	0.002873	3.12
	High	SDQSRLDSELK		0.110737	0.00211224	1	1	1	sp	1	1277.63	High	0.001416	0.05046	2.39
	High	SGGGFSSGSAGIINYQR		0.000299604	0.000898167	1	1	1	sp	0	1657.79	High	0.0007037	3.83e-05	3.61
	High	SKAEAESLYQSK		0.000167452	0.000898167	1	1	5	sp	1	1340.67	High	0.0007037	1.895e-05	3.47
	High	SKAEAESLYQSKYEELQITAGR		0.000136833	0.000898167	1	1	2	sp	2	2501.25	High	0.0007037	1.478e-05	4.56
	High	SLDLDSIIAEVK		0.000132304	0.000898167	1	1	5	sp	0	1302.72	High	0.0007037	1.42e-05	3.4
	High	SLNNQFASFIDK		0.00298401	0.000898167	1	1	1	sp	0	1383.69	High	0.0007037	0.000631	3.53
	High	SLNNQFASFIDKVR		0.00227602	0.000898167	1	1	2	sp	1	1638.86	High	0.0007037	0.000454	2.58
	High	SISISVAR		0.0434204	0.000898167	1	1	2	sp	0	832.489	High	0.0007897	0.01611	1.78
	High	SLVNLGGSK		0.0379177	0.000898167	1	1	1	sp	0	874.499	High	0.0007897	0.01363	2.36
	High	THNLEPYFESFINNLR		5.27834e-06	0.000898167	1	1	2	sp	0	1993.98	High	0.0007037	2.782e-07	5.59
	High	THNLEPYFESFINNLRR		0.00822675	0.000898167	1	1	2	sp	1	2150.08	High	0.0007037	0.00215	2.71
	High	TLLEGEESR		0.0326241	0.000898167	1	1	1	sp	0	1033.52	High	0.0007897	0.01136	2.73
	High	TNAENEFVTIK		0.0011251	0.000898167	1	1	2	sp	0	1265.64	High	0.0007037	0.0001926	3.33
	High	TNAENEFVTIKK		0.000433843	0.000898167	1	1	4	sp	1	1393.73	High	0.0007037	6.05e-05	4.18
	High	YEELQITAGR		0.0055767	0.000898167	1	1	2	sp	0	1179.6	High	0.0007037	0.001346	2.96
High	Master Protein	A0A0H3BK42	Flagellar filament outer layer protein OS=Treponema pallidum subsp. pallidum (strain SS14) OX=455434 GN=flaA1 PE=4 SV=1	0	179.247	75	24	182	24	350	38.8	5.76	599.37	24	1
	Confidence	Sequence	Modifications	Qvality PEP	Qvality q-value	# Protein Groups	# Proteins	# PSMs	Master Protein Accessions	# Missed Cleavages	Theo. MH+ [Da]	Confidence (by Search Engine): Sequest HT	Percolator q-Value (by Search Engine): Sequest HT	Percolator PEP (by Search Engine): Sequest HT	XCorr (by Search Engine): Sequest HT
	High	AVLSTVRDFADEDLWGIQAR		0.00443944	0.000898167	1	1	1	A0A0H3BK42	1	2262.15	High	0.0007037	0.001022	3.97
	High	DAAHAGGDYVGYFK		8.82944e-06	0.000898167	1	1	11	A0A0H3BK42	0	1470.66	High	0.0007037	5.204e-07	3.76
	High	DAAHAGGDYVGYFKDVK		0.0298926	0.000898167	1	1	1	A0A0H3BK42	1	1812.86	High	0.0007897	0.01024	3.26
	High	DFADEDLWGIQAR		0.000254422	0.000898167	1	1	4	A0A0H3BK42	0	1535.71	High	0.0007037	3.153e-05	3.76
	High	ELVWNNPSYISDVR		6.90932e-06	0.000898167	1	1	13	A0A0H3BK42	0	1691.84	High	0.0007037	3.865e-07	3.86
	High	FEDGYGVVK		0.025337	0.000898167	1	1	4	A0A0H3BK42	0	1013.49	High	0.0007897	0.008368	2.49
	High	FGQQQVLR		0.0117365	0.000898167	1	1	4	A0A0H3BK42	0	975.537	High	0.0007897	0.003305	2.56
	High	GRFEDGYGVVK		0.00209652	0.000898167	1	1	10	A0A0H3BK42	1	1226.62	High	0.0007037	0.0004113	3.53
	High	LATEVGFTPSGGAQR		9.35387e-06	0.000898167	1	1	17	A0A0H3BK42	0	1490.76	High	0.0007037	5.583e-07	4.16
	High	LATEVGFTPSGGAQRQEEQQ		0.00123896	0.000898167	1	1	2	A0A0H3BK42	1	2133.02	High	0.0007037	0.0002164	3.44
	High	IIYDKAVLSTVR		0.0283362	0.000898167	1	1	2	A0A0H3BK42	1	1377.81	High	0.0007897	0.009584	3.11
	High	LNADIMADK		0.00822675	0.000898167	1	1	2	A0A0H3BK42	0	990.492	High	0.0007037	0.002152	2.77
	High	LNADIMADK	1xOxidation [M6]	0.0159523	0.000898167	1	1	6	A0A0H3BK42	0	1006.49	High	0.0007897	0.004798	2.35
	High	LYPVYPASTPHVVFEGFMVTR		8.21505e-06	0.000898167	1	1	2	A0A0H3BK42	0	2410.23	High	0.0007037	4.769e-07	4.31
	High	LYPVYPASTPHVVFEGFMVTR	1xOxidation [M18]	1.88741e-05	0.000898167	1	1	21	A0A0H3BK42	0	2426.22	High	0.0007037	1.32e-06	3.44
	High	RTVLDYASLADTSYTDEQK		2.35332e-06	0.000898167	1	1	2	A0A0H3BK42	1	2176.04	High	0.0007037	1.037e-07	5.4
	High	SIAVNTYGMNYPHGLYVMMR	2xOxidation [M18; M]	0.000425578	0.000898167	1	1	4	A0A0H3BK42	0	2349.08	High	0.0007037	5.88e-05	3.7
	High	SIAVNTYGMNYPHGLYVMMR	3xOxidation [M9; M18; M19]	8.69326e-08	0.000898167	1	1	18	A0A0H3BK42	0	2365.08	High	0.0007037	1.866e-09	5.52
	High	SSLAVAQWEVVLNSSAR		1.60097e-07	0.000898167	1	1	11	A0A0H3BK42	0	1816.96	High	0.0007037	3.923e-09	4.89
	High	TVLDYASLADTSYTDEQK		5.42979e-07	0.000898167	1	1	21	A0A0H3BK42	0	2019.94	High	0.0007037	1.735e-08	5.09
	High	TVLDYASLADTSYTDEQKALMR	1xOxidation [M21]	0.0268603	0.000898167	1	1	1	A0A0H3BK42	1	2507.2	High	0.0007897	0.008987	2.73
	High	VIEAPVSEGAK		0.0088927	0.000898167	1	1	4	A0A0H3BK42	0	1099.6	High	0.0007037	0.002371	2.8
	High	VIEAPVSEGAKSFAGER		0.0339159	0.000898167	1	1	1	A0A0H3BK42	1	1746.9	High	0.0007897	0.01192	1.91
	High	VLFPTWDSNANAMIKPAFVIPAYEVMAQVDDQGNVQAPTEEEK	2xOxidation [M13; M26]	4.79439e-06	0.000898167	1	1	8	A0A0H3BK42	0	4795.29	High	0.0007037	2.477e-07	5.48
	High	YFMGYLLFDSWK		0.00393269	0.000898167	1	1	1	A0A0H3BK42	0	1569.74	High	0.0007037	0.0008812	2.67
	High	YFMGYLLFDSWK	1xOxidation [M3]	9.81995e-05	0.000898167	1	1	7	A0A0H3BK42	0	1585.74	High	0.0007037	9.843e-06	4.03
	High	YIEQEKLATEVGFTPSGGAQR		6.01005e-06	0.000898167	1	1	3	A0A0H3BK42	1	2281.15	High	0.0007037	3.273e-07	5.26
	High	YIEQEKLATEVGFTPSGGAQRQEEQQ		0.110737	0.00211224	1	1	1	A0A0H3BK42	2	2923.41	High	0.001416	0.05033	3.32
High	Master Protein	A0A0H3BJE6	Methylgalactoside ABC transporter, periplasmic galactose-binding protein OS=Treponema pallidum subsp. pallidum (strain SS14) OX=455434 GN=mglB2 PE=4 SV=1	0	176.794	73	22	85	22	403	43	5.4	320.82	22	1
	Confidence	Sequence	Modifications	Qvality PEP	Qvality q-value	# Protein Groups	# Proteins	# PSMs	Master Protein Accessions	# Missed Cleavages	Theo. MH+ [Da]	Confidence (by Search Engine): Sequest HT	Percolator q-Value (by Search Engine): Sequest HT	Percolator PEP (by Search Engine): Sequest HT	XCorr (by Search Engine): Sequest HT
	High	ALGTWTGSSDPGQAK		2.4931e-06	0.000898167	1	1	5	A0A0H3BJE6	0	1475.71	High	0.0007037	1.118e-07	4.5
	High	AIMADNSEVTSANWK		3.61219e-05	0.000898167	1	1	1	A0A0H3BJE6	0	1636.76	High	0.0007037	2.908e-06	4.27
	High	AIMADNSEVTSANWK	1xOxidation [M3]	9.90392e-07	0.000898167	1	1	8	A0A0H3BJE6	0	1652.76	High	0.0007037	3.614e-08	4.63
	High	AMTGTDGSTWNTNSATESMGSWVAK	1xOxidation [M]	0.0217881	0.000898167	1	1	2	A0A0H3BJE6	0	2606.11	High	0.0007897	0.006984	2.65
	High	AMTGTDGSTWNTNSATESMGSWVAK	2xOxidation [M2; M19]	7.10758e-07	0.000898167	1	1	6	A0A0H3BJE6	0	2622.11	High	0.0007037	2.417e-08	5.13
	High	DKPLVFFNR		0.0257096	0.000898167	1	1	1	A0A0H3BJE6	0	1135.63	High	0.0007897	0.008532	1.8
	High	FADKIDLVISNNDGMAMGCLQASNYPR	1xCarbamidomethyl [C19]; 2xOxidation [M15; M17]	3.23402e-05	0.000898167	1	1	7	A0A0H3BJE6	1	3032.39	High	0.0007037	2.539e-06	5.43
	High	FTNLDMFDAFAVNMVK	1xOxidation [M]	0.000791588	0.000898167	1	1	2	A0A0H3BJE6	0	1878.88	High	0.0007037	0.0001254	4.14
	High	FTNLDMFDAFAVNMVK	2xOxidation [M6; M14]	1.40009e-06	0.000898167	1	1	4	A0A0H3BJE6	0	1894.87	High	0.0007037	5.518e-08	4.82
	High	GELTGTVSQNVDAQAVAVLQIIR		1.18827e-07	0.000898167	1	1	4	A0A0H3BJE6	0	2382.3	High	0.0007037	2.719e-09	6.17
	High	GLPIFGYDANADAVESVGK		5.12537e-07	0.000898167	1	1	5	A0A0H3BJE6	0	1922.95	High	0.0007037	1.618e-08	5.33
	High	HYAPLLNVDLTVVQGDGQNELSCLDK	1xCarbamidomethyl [C23]	4.20362e-09	0.000898167	1	1	2	A0A0H3BJE6	0	2898.43	High	0.0007037	4.632e-11	7.74
	High	KVLLTVHNASNDFLASAYLPALK		0.007285	0.000898167	1	1	2	A0A0H3BJE6	1	2485.38	High	0.0007037	0.001856	3.89
	High	IDLVISNNDGMAMGCLQASNYPR	1xCarbamidomethyl [C15]; 2xOxidation [M11; M13]	0.000223448	0.000898167	1	1	3	A0A0H3BJE6	0	2571.16	High	0.0007037	2.693e-05	4.08
	High	ISAPVQYWEDVK		0.000919013	0.000898167	1	1	3	A0A0H3BJE6	0	1434.73	High	0.0007037	0.0001511	3.23
	High	MILDFLASSESSVDR	1xOxidation [M1]	8.57835e-06	0.000898167	1	1	8	A0A0H3BJE6	0	1685.81	High	0.0007037	5.045e-07	4.31
	High	NLLDGSSGEDVVANGISRPDAHGNK		0.000318927	0.000898167	1	1	2	A0A0H3BJE6	0	2522.22	High	0.0007037	4.14e-05	3.3
	High	QPSDPLTGK		0.0119674	0.000898167	1	1	2	A0A0H3BJE6	0	942.489	High	0.0007897	0.003387	2.71
	High	RALGTWTGSSDPGQAK		0.000382859	0.000898167	1	1	1	A0A0H3BJE6	1	1631.81	High	0.0007037	5.193e-05	4.33
	High	TNSGADYTDKLK		0.00224326	0.000898167	1	1	2	A0A0H3BJE6	1	1312.64	High	0.0007037	0.0004469	3.83
	High	TNSGADYTDKLKY		0.0191965	0.000898167	1	1	1	A0A0H3BJE6	2	1475.7	High	0.0007897	0.00601	2.69
	High	TYYVGFDAK		0.0386597	0.000898167	1	1	1	A0A0H3BJE6	0	1063.51	High	0.0007897	0.01394	2.28
	High	VDMAAMNWNDK	2xOxidation [M3; M6]	6.33997e-05	0.000898167	1	1	5	A0A0H3BJE6	0	1326.55	High	0.0007037	5.776e-06	4.26
	High	VDMAAMNWNDKTYYVGFDAK	2xOxidation [M3; M6]	0.0030571	0.000898167	1	1	2	A0A0H3BJE6	1	2371.04	High	0.0007037	0.00065	2.97
	High	VLLTVHNASNDFLASAYLPALK		4.3315e-07	0.000898167	1	1	6	A0A0H3BJE6	0	2357.29	High	0.0007037	1.321e-08	5.23
High	Master Protein	B2S1X8	60 kDa chaperonin OS=Treponema pallidum subsp. pallidum (strain SS14) OX=455434 GN=groL PE=3 SV=1	0	166.335	72	33	60	33	544	57.9	5.14	192.51	33	1
	Confidence	Sequence	Modifications	Qvality PEP	Qvality q-value	# Protein Groups	# Proteins	# PSMs	Master Protein Accessions	# Missed Cleavages	Theo. MH+ [Da]	Confidence (by Search Engine): Sequest HT	Percolator q-Value (by Search Engine): Sequest HT	Percolator PEP (by Search Engine): Sequest HT	XCorr (by Search Engine): Sequest HT
	High	AAIEEGIVAGGGLALIQAAAALEK		1.33287e-08	0.000898167	1	1	2	B2S1X8	0	2236.25	High	0.0007037	1.885e-10	6.57
	High	ADLSGLTPDEAVGFK		4.05403e-05	0.000898167	1	1	1	B2S1X8	0	1519.76	High	0.0007037	3.353e-06	4
	High	ALEEPIR		0.068532	0.00129836	1	1	1	B2S1X8	0	827.462	High	0.0009874	0.02793	2.3
	High	AVAAGMTPLELK	1xOxidation [M6]	0.00552281	0.000898167	1	1	3	B2S1X8	0	1216.66	High	0.0007037	0.001331	3.18
	High	AVAAGMTPLELKR	1xOxidation [M6]	0.0708554	0.00129836	1	1	1	B2S1X8	1	1372.76	High	0.0009874	0.02921	2.13
	High	AVAIAVDDIK		0.00330331	0.000898167	1	1	1	B2S1X8	0	1014.58	High	0.0007037	0.0007158	3.1
	High	DRMETVYENPYILIYDK	1xOxidation [M3]	0.000482258	0.000898167	1	1	1	B2S1X8	1	2178.04	High	0.0007037	6.875e-05	4.33
	High	EMLEDIAILSGGQVISEDLGLK	1xOxidation [M2]	8.69813e-07	0.000898167	1	1	2	B2S1X8	0	2346.21	High	0.0007037	3.093e-08	5.1
	High	EVELEDPFENMGAQLLK	1xOxidation [M11]	1.69701e-06	0.000898167	1	1	3	B2S1X8	0	1977.95	High	0.0007037	6.974e-08	5.13
	High	GYGAPTVTK		0.0394159	0.000898167	1	1	1	B2S1X8	0	893.473	High	0.0007897	0.01425	2.02
	High	GYISSYFVTDR		0.00855322	0.000898167	1	1	1	B2S1X8	0	1307.63	High	0.0007037	0.002263	2.83
	High	GYISSYFVTDRDR		0.0419754	0.000898167	1	1	1	B2S1X8	1	1578.75	High	0.0007897	0.0154	1.86
	High	HRVEDALNATR		0.0284744	0.000898167	1	1	1	B2S1X8	1	1281.67	High	0.0007897	0.009626	3.1
	High	IGAVTEVEMK	1xOxidation [M9]	0.00799014	0.000898167	1	1	2	B2S1X8	0	1092.56	High	0.0007037	0.002075	2.88
	High	ILASAIEK		0.00984959	0.000898167	1	1	2	B2S1X8	0	844.514	High	0.0007037	0.002686	2.37
	High	LLSGVEQISSAVK		0.000129784	0.000898167	1	1	2	B2S1X8	0	1330.76	High	0.0007037	1.383e-05	3.47
	High	LSGGVAVIK		0.108704	0.00211224	1	1	2	B2S1X8	0	843.53	High	0.001416	0.04927	1.87
	High	METVYENPYILIYDK	1xOxidation [M1]	9.85641e-07	0.000898167	1	1	2	B2S1X8	0	1906.91	High	0.0007037	3.599e-08	4.96
	High	QIEASTSDYDSEK		0.000381022	0.000898167	1	1	1	B2S1X8	0	1472.64	High	0.0007037	5.153e-05	2.85
	High	QLLFNEEAR		0.00884953	0.000898167	1	1	1	B2S1X8	0	1119.58	High	0.0007037	0.002356	2.31
	High	QISENAGIDGAVVAEK		2.62997e-05	0.000898167	1	1	4	B2S1X8	0	1600.82	High	0.0007037	1.978e-06	3.47
	High	RKEMLEDIAILSGGQVISEDLGLK	1xOxidation [M4]	0.00348406	0.000898167	1	1	1	B2S1X8	2	2630.41	High	0.0007037	0.0007628	3.21
	High	SALQNAASVSGLLLTTECAIAAIPEK	1xCarbamidomethyl [C18]	3.09361e-07	0.000898167	1	1	1	B2S1X8	0	2628.39	High	0.0007037	8.75e-09	6.37
	High	SISTMKDLLPLLEK	1xOxidation [M5]	0.000219192	0.000898167	1	1	2	B2S1X8	1	1603.9	High	0.0007037	2.631e-05	2.73
	High	SNEEVAHVASVSANNDK		0.00126919	0.000898167	1	1	2	B2S1X8	0	1770.83	High	0.0007037	0.0002238	3.31
	High	SNEEVAHVASVSANNDKEIGR		8.78709e-06	0.000898167	1	1	3	B2S1X8	1	2226.07	High	0.0007037	5.188e-07	4.79
	High	SSSTPPAPDMGGMGGMY	3xOxidation [M10; M13; M16]	0.0352582	0.000898167	1	1	2	B2S1X8	0	1690.64	High	0.0007897	0.0125	2.14
	High	SVKVDKENTTIIDGSGK		0.00217915	0.000898167	1	1	1	B2S1X8	2	1790.95	High	0.0007037	0.0004309	4.01
	High	TNDVAGDGTTTATVLAYSMVR	1xOxidation [M19]	3.26346e-06	0.000898167	1	1	4	B2S1X8	0	2159.03	High	0.0007037	1.547e-07	4.63
	High	VDKENTTIIDGSGK		0.00256843	0.000898167	1	1	3	B2S1X8	1	1476.75	High	0.0007037	0.0005254	2.34
	High	VEDALNATR		0.00970681	0.000898167	1	1	1	B2S1X8	0	988.506	High	0.0007037	0.002633	2.44
	High	VGIIDPAK		0.0227641	0.000898167	1	1	2	B2S1X8	0	812.488	High	0.0007897	0.007375	2.08
	High	VGNDGVIDVDEAQTMETVTEFVEGMQFDR	2xOxidation [M15; M25]	6.61671e-06	0.000898167	1	1	3	B2S1X8	0	3263.44	High	0.0007037	3.661e-07	5.37
High	Master Protein	A0A0H3BLH5	Thioredoxin reductase OS=Treponema pallidum subsp. pallidum (strain SS14) OX=455434 GN=trxB PE=3 SV=1	0	164.743	82	19	59	19	307	32.8	5.85	255.72	19	1
	Confidence	Sequence	Modifications	Qvality PEP	Qvality q-value	# Protein Groups	# Proteins	# PSMs	Master Protein Accessions	# Missed Cleavages	Theo. MH+ [Da]	Confidence (by Search Engine): Sequest HT	Percolator q-Value (by Search Engine): Sequest HT	Percolator PEP (by Search Engine): Sequest HT	XCorr (by Search Engine): Sequest HT
	High	AHGGQALLIDSLENYPGYATPISGFEYAENMK	1xOxidation [M31]	1.46741e-08	0.000898167	1	1	3	A0A0H3BLH5	0	3472.64	High	0.0007037	2.119e-10	6.69
	High	AHGGQALLIDSLENYPGYATPISGFEYAENMKK	1xOxidation [M31]	3.84305e-06	0.000898167	1	1	2	A0A0H3BLH5	1	3600.73	High	0.0007037	1.894e-07	5.69
	High	DSTGYIVTDDEMR		0.0489896	0.000898167	1	1	1	A0A0H3BLH5	0	1501.65	High	0.0007897	0.01865	1.65
	High	DSTGYIVTDDEMR	1xOxidation [M12]	6.52553e-05	0.000898167	1	1	1	A0A0H3BLH5	0	1517.64	High	0.0007037	5.987e-06	3.9
	High	DSVFHITTGTGAYTAMSVILATGAEHR		0.0135832	0.000898167	1	1	2	A0A0H3BLH5	0	2806.38	High	0.0007897	0.003945	3.03
	High	DSVFHITTGTGAYTAMSVILATGAEHR	1xOxidation [M16]	3.62556e-07	0.000898167	1	1	7	A0A0H3BLH5	0	2822.38	High	0.0007037	1.065e-08	5.55
	High	ELACDAVFFFIGMVPITGLLPDAEK	1xCarbamidomethyl [C4]; 1xOxidation [M13]	0.000339497	0.000898167	1	1	1	A0A0H3BLH5	0	2769.39	High	0.0007037	4.472e-05	4.95
	High	GVSYCATCDGPFFR	2xCarbamidomethyl [C5; C8]	1.13375e-05	0.000898167	1	1	4	A0A0H3BLH5	0	1636.69	High	0.0007037	7.077e-07	4.12
	High	HVVVIGGGDAACDESLVLSR	1xCarbamidomethyl [C12]	3.25981e-08	0.000898167	1	1	5	A0A0H3BLH5	0	2054.03	High	0.0007037	5.61e-10	5.74
	High	KMGIPGESEFLGR	1xOxidation [M2]	0.00560384	0.000898167	1	1	1	A0A0H3BLH5	1	1436.72	High	0.0007037	0.001353	3.68
	High	KQAVAFGAQIAYEEVTTIGK		9.35896e-05	0.000898167	1	1	1	A0A0H3BLH5	1	2124.13	High	0.0007037	9.269e-06	4.49
	High	METDYDVIIVGAGAAGLSAAQYACR	1xCarbamidomethyl [C24]; 1xOxidation [M1]	2.51437e-08	0.000898167	1	1	6	A0A0H3BLH5	0	2618.22	High	0.0007037	4.093e-10	7.27
	High	MGIPGESEFLGR	1xOxidation [M1]	0.0011251	0.000898167	1	1	2	A0A0H3BLH5	0	1308.63	High	0.0007037	0.0001928	2.46
	High	NKHVVVIGGGDAACDESLVLSR	1xCarbamidomethyl [C14]	1.2902e-06	0.000898167	1	1	2	A0A0H3BLH5	1	2296.17	High	0.0007037	5.001e-08	5.04
	High	NPHIAVQWNTTLEAVR		4.96124e-05	0.000898167	1	1	1	A0A0H3BLH5	0	1848.97	High	0.0007037	4.272e-06	4.08
	High	QAVAFGAQIAYEEVTTIGK		3.83876e-08	0.000898167	1	1	5	A0A0H3BLH5	0	1996.04	High	0.0007037	6.868e-10	6.2
	High	QAVAFGAQIAYEEVTTIGKR		1.3408e-06	0.000898167	1	1	3	A0A0H3BLH5	1	2152.14	High	0.0007037	5.225e-08	5.33
	High	QVITATSDGALAAHAAASYIDTLQN		2.34072e-07	0.000898167	1	1	7	A0A0H3BLH5	0	2502.25	High	0.0007037	6.226e-09	6.97
	High	TLKNPHIAVQWNTTLEAVR		0.00203662	0.000898167	1	1	2	A0A0H3BLH5	1	2191.2	High	0.0007037	0.000396	3.63
	High	TLKNPHIAVQWNTTLEAVRGETK		0.00015431	0.000898167	1	1	1	A0A0H3BLH5	2	2606.4	High	0.0007037	1.71e-05	3.56
	High	TSVEGIFAAGDVR		0.000137492	0.000898167	1	1	2	A0A0H3BLH5	0	1321.67	High	0.0007037	1.483e-05	3.81
High	Master Protein	A0A0H3BK18	Flagellin OS=Treponema pallidum subsp. pallidum (strain SS14) OX=455434 GN=flaB2 PE=3 SV=1	0	162.983	73	18	146	16	286	31.3	7.64	496.5	18	1
	Confidence	Sequence	Modifications	Qvality PEP	Qvality q-value	# Protein Groups	# Proteins	# PSMs	Master Protein Accessions	# Missed Cleavages	Theo. MH+ [Da]	Confidence (by Search Engine): Sequest HT	Percolator q-Value (by Search Engine): Sequest HT	Percolator PEP (by Search Engine): Sequest HT	XCorr (by Search Engine): Sequest HT
	High	ADLGAYQNR		0.00242364	0.000898167	2	2	7	A0A0H3BK18; A0A0H3BLL2	0	1007.49	High	0.0007037	0.0004898	3.07
	High	AIGTLDQAIK		0.00427052	0.000898167	1	1	3	A0A0H3BK18	0	1029.59	High	0.0007037	0.0009747	3.04
	High	AIGTLDQAIKR		0.00195943	0.000898167	1	1	2	A0A0H3BK18	1	1185.69	High	0.0007037	0.0003781	3.01
	High	AYIGTMTAVAMGIR	2xOxidation [M6; M11]	0.000668871	0.000898167	1	1	2	A0A0H3BK18	0	1486.74	High	0.0007037	0.0001022	3.24
	High	DAGDESVMNIDSPEK		6.36702e-06	0.000898167	1	1	2	A0A0H3BK18	0	1606.69	High	0.0007037	3.5e-07	4.4
	High	DAGDESVMNIDSPEK	1xOxidation [M8]	1.02923e-06	0.000898167	1	1	28	A0A0H3BK18	0	1622.69	High	0.0007037	3.797e-08	4.76
	High	DAGDESVMNIDSPEKANR	1xOxidation [M8]	9.86728e-05	0.000898167	1	1	1	A0A0H3BK18	1	1963.87	High	0.0007037	9.936e-06	3.96
	High	DVDMAKEMVDYTK	2xOxidation [M4; M8]	0.0125037	0.000898167	1	1	2	A0A0H3BK18	1	1576.69	High	0.0007897	0.003581	2.21
	High	ELSVQAANGIYSAEDR		7.71727e-06	0.000898167	1	1	6	A0A0H3BK18	0	1722.83	High	0.0007037	4.435e-07	4.08
	High	GLNQASTNAQNGISFIQVAEAFLQETTDVIQR		1.7457e-07	0.000898167	1	1	1	A0A0H3BK18	0	3463.75	High	0.0007037	4.347e-09	6.5
	High	LDHTVAGINVAAENLQAAESR		1.61553e-08	0.000898167	1	1	13	A0A0H3BK18	0	2179.11	High	0.0007037	2.391e-10	6.73
	High	IRDVDMAKEMVDYTK	2xOxidation [M6; M10]	0.00521028	0.000898167	1	1	4	A0A0H3BK18	2	1845.87	High	0.0007037	0.001244	4.14
	High	IRELSVQAANGIYSAEDR		8.0974e-06	0.000898167	1	1	3	A0A0H3BK18	1	1992.01	High	0.0007037	4.698e-07	4.62
	High	MIINHNMSAMFSQR	2xOxidation [M7; M10]; 1xMet-loss [N-Term]	0.000501175	0.000898167	1	1	2	A0A0H3BK18	0	1580.73	High	0.0007037	7.193e-05	3.47
	High	MIINHNMSAMFSQR	1xOxidation [M]	0.00779819	0.000898167	1	1	2	A0A0H3BK18	0	1695.78	High	0.0007037	0.002015	2.98
	High	MIINHNMSAMFSQR	2xOxidation [M7; M]	2.41193e-05	0.000898167	1	1	18	A0A0H3BK18	0	1711.77	High	0.0007037	1.777e-06	4.02
	High	MIINHNMSAMFSQR	3xOxidation [M1; M7; M10]	3.34287e-06	0.000898167	1	1	28	A0A0H3BK18	0	1727.77	High	0.0007037	1.6e-07	5.08
	High	NQILVQSGTAMLAQANQATQSVLSLLR		6.33648e-06	0.000898167	1	1	1	A0A0H3BK18	0	2855.54	High	0.0007037	3.486e-07	6.08
	High	NQILVQSGTAMLAQANQATQSVLSLLR	1xOxidation [M11]	9.33819e-09	0.000898167	1	1	8	A0A0H3BK18	0	2871.54	High	0.0007037	1.227e-10	7.37
	High	QRADLGAYQNR		0.000780238	0.000898167	2	2	2	A0A0H3BK18; A0A0H3BLL2	1	1291.65	High	0.0007037	0.0001232	3.82
	High	SGDDASGLAVSEK		1.16694e-05	0.000898167	1	1	6	A0A0H3BK18	0	1235.58	High	0.0007037	7.352e-07	3.97
	High	TLGHTNLSVQK		0.000489267	0.000898167	1	1	4	A0A0H3BK18	0	1197.66	High	0.0007037	7.006e-05	3.68
	High	TLGHTNLSVQKNIEK		0.0514073	0.000898167	1	1	1	A0A0H3BK18	1	1681.92	High	0.0007897	0.01969	1.67
High	Master Protein	A0A0H3BK57	Glyceraldehyde-3-phosphate dehydrogenase OS=Treponema pallidum subsp. pallidum (strain SS14) OX=455434 GN=gap PE=3 SV=1	0	155.775	75	26	83	26	350	38.1	8.27	248.97	26	1
	Confidence	Sequence	Modifications	Qvality PEP	Qvality q-value	# Protein Groups	# Proteins	# PSMs	Master Protein Accessions	# Missed Cleavages	Theo. MH+ [Da]	Confidence (by Search Engine): Sequest HT	Percolator q-Value (by Search Engine): Sequest HT	Percolator PEP (by Search Engine): Sequest HT	XCorr (by Search Engine): Sequest HT
	High	AAAVNIIPSTTGAAK		0.000192507	0.000898167	1	1	4	A0A0H3BK57	0	1384.78	High	0.0007037	2.241e-05	3.73
	High	ATLQNNLPNEK		0.000567938	0.000898167	1	1	2	A0A0H3BK57	0	1241.65	High	0.0007037	8.396e-05	3.05
	High	ATLQNNLPNEKR		0.007285	0.000898167	1	1	3	A0A0H3BK57	1	1397.75	High	0.0007037	0.001858	3.19
	High	AVGEVLPSTR		0.00651449	0.000898167	1	1	2	A0A0H3BK57	0	1028.57	High	0.0007037	0.001623	2.94
	High	EFDVAAVVDLSTDAR		1.08574e-05	0.000898167	1	1	4	A0A0H3BK57	0	1607.79	High	0.0007037	6.712e-07	4.84
	High	EGVGIETGLMTTIHSYTATQK		0.000698475	0.000898167	1	1	1	A0A0H3BK57	0	2237.11	High	0.0007037	0.0001077	3.93
	High	EGVGIETGLMTTIHSYTATQK	1xOxidation [M10]	1.67364e-05	0.000898167	1	1	5	A0A0H3BK57	0	2253.11	High	0.0007037	1.141e-06	5.09
	High	ETSVADLNAMLK	1xOxidation [M10]	0.00013949	0.000898167	1	1	2	A0A0H3BK57	0	1307.65	High	0.0007037	1.51e-05	3.47
	High	ETSVADLNAMLKK	1xOxidation [M10]	0.000959724	0.000898167	1	1	3	A0A0H3BK57	1	1435.75	High	0.0007037	0.0001589	3.52
	High	GKLTGMAFR	1xOxidation [M6]	0.0678817	0.00129836	1	1	1	A0A0H3BK57	1	996.53	High	0.0009874	0.02767	2.31
	High	GLKPSQLPWK		0.0029696	0.000898167	1	1	2	A0A0H3BK57	0	1153.67	High	0.0007037	0.0006273	2.26
	High	GVLQYCDEDIVSADVIHNQYSSIYDSR	1xCarbamidomethyl [C6]	3.89671e-07	0.000898167	1	1	5	A0A0H3BK57	0	3146.44	High	0.0007037	1.158e-08	5.7
	High	LLGKEFDVAAVVDLSTDAR		0.00051091	0.000898167	1	1	1	A0A0H3BK57	1	2019.08	High	0.0007037	7.364e-05	4.69
	High	LTGMAFR	1xOxidation [M4]	0.128879	0.00211224	1	1	8	A0A0H3BK57	0	811.413	High	0.001416	0.06062	1.63
	High	LVLQAMAEQK		0.00482104	0.000898167	1	1	1	A0A0H3BK57	0	1130.62	High	0.0007037	0.001127	2.52
	High	LVLQAMAEQK	1xOxidation [M6]	0.000838665	0.000898167	1	1	3	A0A0H3BK57	0	1146.62	High	0.0007037	0.0001346	2.86
	High	MGSSLSAPAEDILEVGGHR		0.000814786	0.000898167	1	1	1	A0A0H3BK57	0	1925.94	High	0.0007037	0.0001299	3.66
	High	MGSSLSAPAEDILEVGGHR	1xOxidation [M1]	2.03607e-07	0.000898167	1	1	5	A0A0H3BK57	0	1941.93	High	0.0007037	5.264e-09	6.03
	High	RVIISAPAK		0.0238997	0.000898167	1	1	1	A0A0H3BK57	1	954.609	High	0.0007897	0.007826	2.53
	High	TEKETSVADLNAMLK	1xOxidation [M13]	1.88741e-05	0.000898167	1	1	4	A0A0H3BK57	1	1665.84	High	0.0007037	1.319e-06	3.78
	High	TEKETSVADLNAMLKK	1xOxidation [M13]	0.000240158	0.000898167	1	1	3	A0A0H3BK57	2	1793.93	High	0.0007037	2.939e-05	3.22
	High	TIVMGVNEHEFDPAEHK	1xOxidation [M4]	0.000217094	0.000898167	1	1	6	A0A0H3BK57	0	1968.91	High	0.0007037	2.595e-05	3.5
	High	TVDGVSLK		0.0286131	0.000898167	1	1	2	A0A0H3BK57	0	818.462	High	0.0007897	0.00971	2.33
	High	TVDGVSLKDWR		0.00122117	0.000898167	1	1	3	A0A0H3BK57	1	1275.67	High	0.0007037	0.0002132	2.81
	High	VPTPTGSVVDLTFR		0.000320464	0.000898167	1	1	4	A0A0H3BK57	0	1488.81	High	0.0007037	4.165e-05	3.3
	High	VPTPTGSVVDLTFRTEK		0.148978	0.00252023	1	1	1	A0A0H3BK57	1	1846.99	High	0.00163	0.07264	2.55
	High	VVSNASCTTNCLAPVVHVFLK	2xCarbamidomethyl [C7; C11]	1.64875e-06	0.000898167	1	1	2	A0A0H3BK57	0	2316.18	High	0.0007037	6.736e-08	5.58
	High	VVSWYDNEWGYSNR		0.000125489	0.000898167	1	1	2	A0A0H3BK57	0	1774.78	High	0.0007037	1.332e-05	3.28
	High	YFAYQLK		0.0565956	0.000898167	1	1	2	A0A0H3BK57	0	932.488	High	0.0007897	0.02215	1.86
High	Master Protein	A0A0H3BI32	D-specific D-2-hydroxyacid dehydrogenase OS=Treponema pallidum subsp. pallidum (strain SS14) OX=455434 GN=TPASS_0037 PE=3 SV=1	0	144.751	79	21	73	21	331	36.9	6.73	272.5	21	1
	Confidence	Sequence	Modifications	Qvality PEP	Qvality q-value	# Protein Groups	# Proteins	# PSMs	Master Protein Accessions	# Missed Cleavages	Theo. MH+ [Da]	Confidence (by Search Engine): Sequest HT	Percolator q-Value (by Search Engine): Sequest HT	Percolator PEP (by Search Engine): Sequest HT	XCorr (by Search Engine): Sequest HT
	High	CVVFNLR	1xCarbamidomethyl [C1]	0.0335883	0.000898167	1	1	2	A0A0H3BI32	0	907.482	High	0.0007897	0.01179	2.08
	High	CVVFNLREEEAPYVEK	1xCarbamidomethyl [C1]	0.000305421	0.000898167	1	1	2	A0A0H3BI32	1	1981.97	High	0.0007037	3.926e-05	3.63
	High	DGVYLVNTAR		0.00320873	0.000898167	1	1	4	A0A0H3BI32	0	1107.58	High	0.0007037	0.0006907	3.02
	High	DNGNNPITDTVYAR		8.50089e-05	0.000898167	1	1	4	A0A0H3BI32	0	1549.72	High	0.0007037	8.242e-06	4.24
	High	EEEAPYVEK		0.00147384	0.000898167	1	1	2	A0A0H3BI32	0	1093.5	High	0.0007037	0.0002681	2.8
	High	EIETFVR		0.0836424	0.00129836	1	1	2	A0A0H3BI32	0	893.473	High	0.0009874	0.03565	2.2
	High	EWLTYVSMDELLSTSDVISLHMPATK	1xOxidation [M22]	0.0489896	0.000898167	1	1	1	A0A0H3BI32	0	2982.45	High	0.0007897	0.01856	3.2
	High	EWLTYVSMDELLSTSDVISLHMPATK	2xOxidation [M8; M22]	6.93874e-07	0.000898167	1	1	5	A0A0H3BI32	0	2998.44	High	0.0007037	2.338e-08	6.04
	High	GAVIDSQALLDSLDK		7.18027e-06	0.000898167	1	1	3	A0A0H3BI32	0	1544.82	High	0.0007037	4.049e-07	5.05
	High	GAVIDSQALLDSLDKGK		1.14471e-05	0.000898167	1	1	4	A0A0H3BI32	1	1729.93	High	0.0007037	7.154e-07	4.7
	High	GEPCAAEIK	1xCarbamidomethyl [C4]	0.0775466	0.00129836	1	1	1	A0A0H3BI32	0	974.461	High	0.0009874	0.03244	1.8
	High	GEPCAAEIKL	1xCarbamidomethyl [C4]	0.0760898	0.00129836	1	1	2	A0A0H3BI32	1	1087.55	High	0.0009874	0.03175	2.4
	High	GVGAQVVGFDPYPNDAAK		1.54142e-06	0.000898167	1	1	5	A0A0H3BI32	0	1804.89	High	0.0007037	6.216e-08	5.04
	High	GYEGLVVMQFLAMEDEVYDYMGACK	1xCarbamidomethyl [C24]; 3xOxidation [M8; M13; M21]	2.44424e-07	0.000898167	1	1	5	A0A0H3BI32	0	2966.26	High	0.0007037	6.566e-09	6.92
	High	IAGAALDAYEFEGPYIPK		3.52246e-07	0.000898167	1	1	7	A0A0H3BI32	0	1924.97	High	0.0007037	1.023e-08	6.19
	High	IIYTPHIAFYTETAIENMVFNSLDACTTVLR	1xCarbamidomethyl [C26]; 1xOxidation [M18]	0.00022131	0.000898167	1	1	1	A0A0H3BI32	0	3619.78	High	0.0007037	2.654e-05	4.65
	High	LTNVPSYSPNAIGEYALAAALQLTR		1.41283e-07	0.000898167	1	1	2	A0A0H3BI32	0	2633.39	High	0.0007037	3.362e-09	6.27
	High	QSHPGVVVDTYEEPLTAK		5.38084e-06	0.000898167	1	1	7	A0A0H3BI32	0	1969.99	High	0.0007037	2.858e-07	5.6
	High	TAGFDMYNATLLK		0.00090148	0.000898167	1	1	1	A0A0H3BI32	0	1444.71	High	0.0007037	0.0001468	3.65
	High	TAGFDMYNATLLK	1xOxidation [M6]	0.000501175	0.000898167	1	1	3	A0A0H3BI32	0	1460.71	High	0.0007037	7.21e-05	4.06
	High	TAGFDMYNATLLKK		0.00468273	0.000898167	1	1	1	A0A0H3BI32	1	1572.81	High	0.0007037	0.001088	2.49
	High	TAGFDMYNATLLKK	1xOxidation [M6]	0.000969014	0.000898167	1	1	4	A0A0H3BI32	1	1588.8	High	0.0007037	0.0001608	3.25
	High	TIAQMKDGVYLVNTAR	1xOxidation [M5]	0.000145659	0.000898167	1	1	4	A0A0H3BI32	1	1795.94	High	0.0007037	1.593e-05	4.37
	High	WQKPILSK		0.175603	0.00332932	1	1	1	A0A0H3BI32	0	999.599	High	0.002059	0.08913	2.09
High	Master Protein	A0A0H3BL27	Fructose-bisphosphate aldolase OS=Treponema pallidum subsp. pallidum (strain SS14) OX=455434 GN=cbbA PE=4 SV=1	0	139.436	66	24	84	24	332	36.2	6.02	254.94	24	1
	Confidence	Sequence	Modifications	Qvality PEP	Qvality q-value	# Protein Groups	# Proteins	# PSMs	Master Protein Accessions	# Missed Cleavages	Theo. MH+ [Da]	Confidence (by Search Engine): Sequest HT	Percolator q-Value (by Search Engine): Sequest HT	Percolator PEP (by Search Engine): Sequest HT	XCorr (by Search Engine): Sequest HT
	High	ADYVTVEGELGVLAGVEDDVVAEK		1.65484e-08	0.000898167	1	1	4	A0A0H3BL27	0	2477.23	High	0.0007037	2.453e-10	5.71
	High	AKFTPEQCTR	1xCarbamidomethyl [C8]	0.191617	0.00415881	1	1	2	A0A0H3BL27	1	1237.6	High	0.002503	0.09971	1.97
	High	ALGLVNTK		0.0923302	0.00129836	1	1	1	A0A0H3BL27	0	815.499	High	0.0009874	0.04038	2.43
	High	FDILAEIEK		0.00132547	0.000898167	1	1	5	A0A0H3BL27	0	1077.58	High	0.0007037	0.0002349	2.71
	High	FDILAEIEKR		0.00182251	0.000898167	1	1	3	A0A0H3BL27	1	1233.68	High	0.0007037	0.0003465	3.36
	High	FTPEQCTR	1xCarbamidomethyl [C6]	0.0342467	0.000898167	1	1	1	A0A0H3BL27	0	1038.47	High	0.0007897	0.01204	2.12
	High	GGYAIPAYNFNNLEQLQAIIQACVETR	1xCarbamidomethyl [C23]	3.11198e-05	0.000898167	1	1	1	A0A0H3BL27	0	3053.51	High	0.0007037	2.424e-06	4.43
	High	KTGVDSLAISIGTSHGR		5.72791e-06	0.000898167	1	1	3	A0A0H3BL27	1	1698.91	High	0.0007037	3.076e-07	5.54
	High	KYANATLLR		0.0235532	0.000898167	1	1	2	A0A0H3BL27	1	1049.61	High	0.0007897	0.007685	2.74
	High	KYLGPARDELK		0.162177	0.00293144	1	1	1	A0A0H3BL27	2	1289.72	High	0.001852	0.08099	2.71
	High	LAMTAAIR		0.0405776	0.000898167	1	1	1	A0A0H3BL27	0	846.487	High	0.0007897	0.01483	2.14
	High	LAMTAAIR	1xOxidation [M3]	0.037552	0.000898167	1	1	4	A0A0H3BL27	0	862.481	High	0.0007897	0.01348	2.21
	High	IPGFPIVLHGASSVPVEYVR		1.95202e-05	0.000898167	1	1	6	A0A0H3BL27	0	2137.18	High	0.0007037	1.376e-06	4.47
	High	NADGVLIPPPLR		0.00134479	0.000898167	1	1	7	A0A0H3BL27	0	1261.73	High	0.0007037	0.0002393	3.33
	High	NADGVLIPPPLRFDILAEIEK		0.00272191	0.000898167	1	1	1	A0A0H3BL27	1	2320.29	High	0.0007037	0.000564	4.07
	High	RIPGFPIVLHGASSVPVEYVR		0.000145659	0.000898167	1	1	4	A0A0H3BL27	1	2293.28	High	0.0007037	1.594e-05	4.22
	High	SHYTMPDEVEDFVK		0.00336792	0.000898167	1	1	2	A0A0H3BL27	0	1696.75	High	0.0007037	0.0007314	2.57
	High	SHYTMPDEVEDFVK	1xOxidation [M5]	4.13276e-05	0.000898167	1	1	6	A0A0H3BL27	0	1712.75	High	0.0007037	3.43e-06	3.86
	High	SHYTMPDEVEDFVKK	1xOxidation [M5]	1.23625e-05	0.000898167	1	1	4	A0A0H3BL27	1	1840.84	High	0.0007037	7.884e-07	4.09
	High	SPVILQVSSGAR		0.000363136	0.000898167	1	1	5	A0A0H3BL27	0	1213.69	High	0.0007037	4.866e-05	3.59
	High	TGVDSLAISIGTSHGR		1.69701e-06	0.000898167	1	1	5	A0A0H3BL27	0	1570.82	High	0.0007037	6.999e-08	4.62
	High	VDEFDPR		0.029175	0.000898167	1	1	2	A0A0H3BL27	0	877.405	High	0.0007897	0.009957	2.28
	High	VLTTKVDEFDPR		0.155803	0.00293144	1	1	1	A0A0H3BL27	1	1419.75	High	0.001852	0.07675	2.42
	High	VNIDSDGR		0.249046	0.00653113	1	1	1	A0A0H3BL27	0	875.422	High	0.003763	0.139	1.81
	High	YANATLLR		0.0579699	0.000898167	1	1	1	A0A0H3BL27	0	921.515	High	0.0007897	0.02284	2.18
	High	YGGNLPDSVGIPEEQLR		1.50564e-05	0.000898167	1	1	11	A0A0H3BL27	0	1843.92	High	0.0007037	9.982e-07	4.45
High	Master Protein	A0A0H3BK78	Membrane lipoprotein TmpC OS=Treponema pallidum subsp. pallidum (strain SS14) OX=455434 GN=tmpC PE=3 SV=1	0	137.924	68	17	64	17	353	37.8	4.97	233.9	17	1
	Confidence	Sequence	Modifications	Qvality PEP	Qvality q-value	# Protein Groups	# Proteins	# PSMs	Master Protein Accessions	# Missed Cleavages	Theo. MH+ [Da]	Confidence (by Search Engine): Sequest HT	Percolator q-Value (by Search Engine): Sequest HT	Percolator PEP (by Search Engine): Sequest HT	XCorr (by Search Engine): Sequest HT
	High	AVDPDIQVVVEVANTFSDPQK		4.12816e-07	0.000898167	1	1	2	A0A0H3BK78	0	2271.15	High	0.0007037	1.244e-08	6.73
	High	AVDPDIQVVVEVANTFSDPQKGQALAAK		2.48252e-05	0.000898167	1	1	2	A0A0H3BK78	1	2910.52	High	0.0007037	1.839e-06	4.63
	High	AVGIPEENPNLSSAVMEK		0.0123825	0.000898167	1	1	1	A0A0H3BK78	0	1884.94	High	0.0007897	0.003523	2.77
	High	AVGIPEENPNLSSAVMEK	1xOxidation [M16]	1.80647e-06	0.000898167	1	1	10	A0A0H3BK78	0	1900.93	High	0.0007037	7.543e-08	4.36
	High	DNVVSAVFGQNEGSFLVGVAAALK		8.21046e-07	0.000898167	1	1	2	A0A0H3BK78	0	2392.25	High	0.0007037	2.883e-08	4.68
	High	DQYMDGVYDGSK	1xOxidation [M4]	0.000144265	0.000898167	1	1	3	A0A0H3BK78	0	1393.56	High	0.0007037	1.577e-05	3.3
	High	EIVVPVR		0.0856383	0.00129836	1	1	2	A0A0H3BK78	0	811.504	High	0.0009874	0.03668	1.95
	High	FLVIDAVVQDR		0.000484583	0.000898167	1	1	3	A0A0H3BK78	0	1274.71	High	0.0007037	6.899e-05	3.08
	High	LNGQDVWVIGVDRDQYMDGVYDGSK	1xOxidation [M17]	3.47589e-05	0.000898167	1	1	2	A0A0H3BK78	1	2845.31	High	0.0007037	2.778e-06	4.77
	High	IVSKEIVVPVR		0.0682061	0.00129836	1	1	1	A0A0H3BK78	1	1238.78	High	0.0009874	0.02781	2.44
	High	LYDSGVNVIFQVAGGTGNGVIK		0.000233329	0.000898167	1	1	2	A0A0H3BK78	0	2208.17	High	0.0007037	2.831e-05	4.68
	High	MAYDGSFPGGQSIMFGLEDK	1xOxidation [M1]	0.0310775	0.000898167	1	1	1	A0A0H3BK78	0	2165.95	High	0.0007897	0.01074	3.02
	High	MAYDGSFPGGQSIMFGLEDK	2xOxidation [M1; M14]	2.13516e-08	0.000898167	1	1	11	A0A0H3BK78	0	2181.95	High	0.0007037	3.361e-10	6.49
	High	QKFLVIDAVVQDR		0.102331	0.00211224	1	1	1	A0A0H3BK78	1	1530.86	High	0.001416	0.0457	1.48
	High	RLNGQDVWVIGVDR		0.03701	0.000898167	1	1	1	A0A0H3BK78	1	1626.87	High	0.0007897	0.01326	3.55
	High	SAVGFIVGMELGMMPLFEAGFEAGVK	3xOxidation [M9; M13; M14]	6.43208e-05	0.000898167	1	1	1	A0A0H3BK78	0	2735.31	High	0.0007037	5.89e-06	5.17
	High	SDRPQMGNAGGAEGGDFVVGMVTDSGDIDDK	1xOxidation [M]	4.5474e-06	0.000898167	1	1	3	A0A0H3BK78	0	3113.34	High	0.0007037	2.321e-07	4.46
	High	SDRPQMGNAGGAEGGDFVVGMVTDSGDIDDK	2xOxidation [M6; M21]	2.74015e-09	0.000898167	1	1	11	A0A0H3BK78	0	3129.34	High	0.0007037	2.748e-11	6.71
	High	SFNQQVWEGISR		0.000309859	0.000898167	1	1	1	A0A0H3BK78	0	1450.71	High	0.0007037	4.011e-05	3.71
	High	SVVLTSMVK		0.0222166	0.000898167	1	1	1	A0A0H3BK78	0	963.554	High	0.0007897	0.007135	2.26
	High	SVVLTSMVK	1xOxidation [M7]	0.0313809	0.000898167	1	1	3	A0A0H3BK78	0	979.549	High	0.0007897	0.01083	1.78
High	Master Protein	sp	ALDOA_RABIT	0	136.032	59	23	71	23	360	38.8	8.09	228.84	23	1
	Confidence	Sequence	Modifications	Qvality PEP	Qvality q-value	# Protein Groups	# Proteins	# PSMs	Master Protein Accessions	# Missed Cleavages	Theo. MH+ [Da]	Confidence (by Search Engine): Sequest HT	Percolator q-Value (by Search Engine): Sequest HT	Percolator PEP (by Search Engine): Sequest HT	XCorr (by Search Engine): Sequest HT
	High	ADDGRPFPQVIK		0.0047055	0.000898167	1	1	7	sp	0	1342.71	High	0.0007037	0.001097	2.62
	High	ALANSLACQGK	1xCarbamidomethyl [C8]	0.000969014	0.000898167	1	1	5	sp	0	1132.58	High	0.0007037	0.0001603	3.78
	High	CPLLKPWALTFSYGR	1xCarbamidomethyl [C1]	0.0637965	0.00129836	1	1	1	sp	0	1808.95	High	0.0009874	0.02566	2.55
	High	ELSDIAHR		0.0108568	0.000898167	1	1	1	sp	0	940.485	High	0.0007037	0.003005	2.31
	High	GGVVGIKVDK		0.018195	0.000898167	1	1	1	sp	1	971.588	High	0.0007897	0.005624	2.11
	High	GILAADESTGSIAK		8.50089e-05	0.000898167	1	1	4	sp	0	1332.7	High	0.0007037	8.254e-06	3.32
	High	GILAADESTGSIAKR		0.000111812	0.000898167	1	1	2	sp	1	1488.8	High	0.0007037	1.157e-05	3.68
	High	GVVPLAGTNGETTTQGLDGLSER		8.12733e-08	0.000898167	1	1	4	sp	0	2272.14	High	0.0007037	1.718e-09	5.78
	High	IGEHTPSALAIMENANVLAR		1.40763e-05	0.000898167	1	1	2	sp	0	2107.1	High	0.0007037	9.204e-07	5.25
	High	IGEHTPSALAIMENANVLAR	1xOxidation [M12]	1.12769e-06	0.000898167	1	1	8	sp	0	2123.09	High	0.0007037	4.246e-08	5.08
	High	LQSIGTENTEENR		0.00104162	0.000898167	1	1	2	sp	0	1490.71	High	0.0007037	0.0001758	2.71
	High	LQSIGTENTEENRR		0.0276556	0.000898167	1	1	1	sp	1	1646.81	High	0.0007897	0.009316	2.07
	High	MPHSHPALTPEQK	1xMet-loss [N-Term]	0.000570677	0.000898167	1	1	1	sp	0	1341.69	High	0.0007037	8.429e-05	3.72
	High	QLLLTADDR		0.00400968	0.000898167	1	1	2	sp	0	1044.57	High	0.0007037	0.0009007	3
	High	QLLLTADDRVNPCIGGVILFHETLYQK	1xCarbamidomethyl [C13]	8.41954e-05	0.000898167	1	1	1	sp	1	3113.65	High	0.0007037	8.143e-06	5.24
	High	RALANSLACQGK	1xCarbamidomethyl [C9]	0.00117498	0.000898167	1	1	2	sp	1	1288.68	High	0.0007037	0.0002026	3.89
	High	RLQSIGTENTEENR		0.0029696	0.000898167	1	1	1	sp	1	1646.81	High	0.0007037	0.0006264	2.76
	High	RLQSIGTENTEENRR		0.013064	0.000898167	1	1	2	sp	2	1802.91	High	0.0007897	0.003774	1.26
	High	VDKGVVPLAGTNGETTTQGLDGLSER		0.00021814	0.000898167	1	1	2	sp	1	2614.33	High	0.0007037	2.611e-05	2.82
	High	VNPCIGGVILFHETLYQK	1xCarbamidomethyl [C4]	6.97992e-05	0.000898167	1	1	4	sp	0	2088.09	High	0.0007037	6.514e-06	3.89
	High	YASICQQNGIVPIVEPEILPDGDHDLK	1xCarbamidomethyl [C5]	1.19467e-06	0.000898167	1	1	2	sp	0	3020.5	High	0.0007037	4.551e-08	5.45
	High	YASICQQNGIVPIVEPEILPDGDHDLKR	1xCarbamidomethyl [C5]	0.00642022	0.000898167	1	1	3	sp	1	3176.6	High	0.0007037	0.001593	3.31
	High	YSHEEIAMATVTALR		0.00711006	0.000898167	1	1	1	sp	0	1691.84	High	0.0007037	0.001808	2.65
	High	YSHEEIAMATVTALR	1xOxidation [M8]	1.02487e-05	0.000898167	1	1	7	sp	0	1707.84	High	0.0007037	6.25e-07	4.34
	High	YSHEEIAMATVTALRR	1xOxidation [M8]	0.000397872	0.000898167	1	1	5	sp	1	1863.94	High	0.0007037	5.419e-05	2.54
High	Master Protein	A0A0H3BJJ9	Pyruvate, phosphate dikinase OS=Treponema pallidum subsp. pallidum (strain SS14) OX=455434 GN=TPASS_0746 PE=3 SV=1	0	135.952	51	33	47	33	901	100.2	5.74	144.52	33	1
	Confidence	Sequence	Modifications	Qvality PEP	Qvality q-value	# Protein Groups	# Proteins	# PSMs	Master Protein Accessions	# Missed Cleavages	Theo. MH+ [Da]	Confidence (by Search Engine): Sequest HT	Percolator q-Value (by Search Engine): Sequest HT	Percolator PEP (by Search Engine): Sequest HT	XCorr (by Search Engine): Sequest HT
	High	AIEVATGVLSNEGGYSAHASVVAR		0.000308372	0.000898167	1	1	1	A0A0H3BJJ9	0	2358.2	High	0.0007037	3.987e-05	3.49
	High	ANADSPHDAELALAFGAQGIGLCR	1xCarbamidomethyl [C23]	6.81037e-06	0.000898167	1	1	1	A0A0H3BJJ9	0	2454.18	High	0.0007037	3.794e-07	4.78
	High	AVFEAVYR		0.0229868	0.000898167	1	1	1	A0A0H3BJJ9	0	954.504	High	0.0007897	0.007459	1.98
	High	CILCMPATYAGDVK	2xCarbamidomethyl [C1; C4]; 1xOxidation [M5]	0.00711006	0.000898167	1	1	1	A0A0H3BJJ9	0	1614.73	High	0.0007037	0.001809	3.12
	High	DTFAGFAER		0.0345806	0.000898167	1	1	1	A0A0H3BJJ9	0	1013.47	High	0.0007897	0.01218	2.03
	High	ELIEVAMQR	1xOxidation [M7]	0.0216822	0.000898167	1	1	2	A0A0H3BJJ9	0	1104.57	High	0.0007897	0.00694	2.2
	High	EVVDAEYVVK		0.000576194	0.000898167	1	1	1	A0A0H3BJJ9	0	1150.6	High	0.0007037	8.542e-05	2.92
	High	FDECDAEGSDVNAIKPAYLK	1xCarbamidomethyl [C4]	1.06506e-05	0.000898167	1	1	1	A0A0H3BJJ9	0	2242.03	High	0.0007037	6.56e-07	4.08
	High	FLEYLEK		0.0373705	0.000898167	1	1	1	A0A0H3BJJ9	0	941.498	High	0.0007897	0.01344	1.87
	High	FTIEAGSLWLIEQKPVEAK		0.00410805	0.000898167	1	1	1	A0A0H3BJJ9	0	2159.17	High	0.0007037	0.0009321	3.19
	High	GASEFVETLK		0.00732051	0.000898167	1	1	2	A0A0H3BJJ9	0	1080.56	High	0.0007037	0.001867	2.76
	High	GVFGVLLGIAESEENTK		3.55849e-06	0.000898167	1	1	1	A0A0H3BJJ9	0	1762.92	High	0.0007037	1.717e-07	5.04
	High	KIEGHAYQGIGSIEEEVR		3.86372e-05	0.000898167	1	1	2	A0A0H3BJJ9	1	2015.02	High	0.0007037	3.156e-06	4.6
	High	KLQGQYFEER		0.0303316	0.000898167	1	1	1	A0A0H3BJJ9	1	1297.65	High	0.0007897	0.0104	2.37
	High	IAISYPEIYAMQVR	1xOxidation [M11]	0.00412802	0.000898167	1	1	2	A0A0H3BJJ9	0	1669.86	High	0.0007037	0.0009327	2.62
	High	LARPDIQLGLCGEHGSR	1xCarbamidomethyl [C11]	0.000425578	0.000898167	1	1	1	A0A0H3BJJ9	0	1878.96	High	0.0007037	5.904e-05	4.09
	High	IEGHAYQGIGSIEEEVR		0.000466294	0.000898167	1	1	2	A0A0H3BJJ9	0	1886.92	High	0.0007037	6.576e-05	3.94
	High	LLDAPLHEFLPHGESEVSK		0.000834637	0.000898167	1	1	2	A0A0H3BJJ9	0	2118.09	High	0.0007037	0.0001339	2.97
	High	LQGQYFEER		0.0417729	0.000898167	1	1	1	A0A0H3BJJ9	0	1169.56	High	0.0007897	0.01531	2.32
	High	ISMLSEVNPMLGHR	2xOxidation [M3; M10]	0.000705231	0.000898167	1	1	2	A0A0H3BJJ9	0	1615.79	High	0.0007037	0.0001094	3.43
	High	ISVYPEIMIPIVMNCR	1xCarbamidomethyl [C15]; 2xOxidation [M8; M13]	0.0552528	0.000898167	1	1	1	A0A0H3BJJ9	0	1966.98	High	0.0007897	0.02157	2.85
	High	MIFSENAEER	1xOxidation [M1]	0.00170341	0.000898167	1	1	2	A0A0H3BJJ9	0	1241.55	High	0.0007037	0.0003201	2.4
	High	MQGEDFYGIFK	1xOxidation [M1]	0.00265687	0.000898167	1	1	2	A0A0H3BJJ9	0	1350.6	High	0.0007037	0.0005473	2.76
	High	QADELSSLGLPVLPSVVIDATVSR		0.025214	0.000898167	1	1	1	A0A0H3BJJ9	0	2466.34	High	0.0007897	0.008351	2.6
	High	RMIFSENAEER	1xOxidation [M2]	0.0157976	0.000898167	1	1	1	A0A0H3BJJ9	1	1397.65	High	0.0007897	0.004729	2.03
	High	SALSPYLR		0.0599483	0.00129836	1	1	1	A0A0H3BJJ9	0	906.504	High	0.0009874	0.02376	1.62
	High	SSQGGIIGAPGAAVGR		7.28859e-05	0.000898167	1	1	1	A0A0H3BJJ9	0	1397.75	High	0.0007037	6.848e-06	3.39
	High	SVKPGQLNEILHPVIDMTSVTGLK	1xOxidation [M17]	0.00611577	0.000898167	1	1	1	A0A0H3BJJ9	0	2592.41	High	0.0007037	0.001506	3.09
	High	TEHMFFKEDR	1xOxidation [M4]	0.0084293	0.000898167	1	1	1	A0A0H3BJJ9	1	1355.6	High	0.0007037	0.002222	2.42
	High	VGAMIELPAAALSADEIAR	1xOxidation [M4]	4.9585e-06	0.000898167	1	1	3	A0A0H3BJJ9	0	1914	High	0.0007037	2.577e-07	4
	High	VVLSPNLAISNYPVLHNFGLTR		0.000111276	0.000898167	1	1	2	A0A0H3BJJ9	0	2424.34	High	0.0007037	1.147e-05	4.05
	High	VYFTADSLIEAWR		0.000125489	0.000898167	1	1	1	A0A0H3BJJ9	0	1570.79	High	0.0007037	1.325e-05	3.59
	High	YAQFFSFGTNDLTQTTLGLSR		0.000171527	0.000898167	1	1	3	A0A0H3BJJ9	0	2367.16	High	0.0007037	1.944e-05	4.39
High	Master Protein	sp	K22E_HUMAN	0	124.699	65	32	51	30	645	65.8	8	158.08	32	1
	Confidence	Sequence	Modifications	Qvality PEP	Qvality q-value	# Protein Groups	# Proteins	# PSMs	Master Protein Accessions	# Missed Cleavages	Theo. MH+ [Da]	Confidence (by Search Engine): Sequest HT	Percolator q-Value (by Search Engine): Sequest HT	Percolator PEP (by Search Engine): Sequest HT	XCorr (by Search Engine): Sequest HT
	High	AQYEEIAQR		0.00234299	0.000898167	1	1	2	sp	0	1107.54	High	0.0007037	0.0004716	2.49
	High	DVDNAYMIK	1xOxidation [M7]	0.0494641	0.000898167	1	1	1	sp	0	1084.5	High	0.0007897	0.01881	2.31
	High	DVDNAYMIKVELQSK	1xOxidation [M7]	0.0675587	0.00129836	1	1	1	sp	1	1768.88	High	0.0009874	0.02744	2.67
	High	DYQELMNVK	1xOxidation [M6]	0.0301846	0.000898167	1	1	1	sp	0	1155.54	High	0.0007897	0.01035	2.17
	High	EIKIEISELNR		0.00732051	0.000898167	1	1	1	sp	1	1343.75	High	0.0007037	0.001869	3.36
	High	FASFIDK		0.036831	0.000898167	1	2	2	sp	0	827.43	High	0.0007897	0.01314	2.22
	High	FGGFGGPGGVGGLGGPGGFGPGGYPGGIHEVSVNQSLLQPLNVK		8.872e-06	0.000898167	1	1	1	sp	0	4092.07	High	0.0007037	5.24e-07	5.55
	High	FLEQQNQVLQTK		1.72263e-05	0.000898167	2	2	5	sp; sp	0	1475.79	High	0.0007037	1.176e-06	4.15
	High	GFSSGSAVVSGGSR		9.26939e-05	0.000898167	1	1	2	sp	0	1254.61	High	0.0007037	9.197e-06	3.62
	High	GFSSGSAVVSGGSRR		0.265855	0.00773654	1	1	1	sp	1	1410.71	High	0.004193	0.151	1.55
	High	GGGFGGGSGFGGGSGFGGGSGFSGGGFGGGGFGGGR		0.25317	0.00653113	1	1	1	sp	0	2831.19	High	0.003763	0.1413	1.36
	High	GGSGGGGSISGGGYGSGGGSGGR		0.0146843	0.000898167	1	1	2	sp	0	1741.75	High	0.0007897	0.004345	2
	High	HGGGGGGFGGGGFGSR		0.00217915	0.000898167	1	1	2	sp	0	1320.58	High	0.0007037	0.000431	3.74
	High	LALDVEIATYRK		0.0127497	0.000898167	1	1	2	sp	1	1391.79	High	0.0007897	0.003661	2.8
	High	IEISELNR		0.0189181	0.000898167	2	2	1	sp; sp	0	973.531	High	0.0007897	0.005876	2.47
	High	LNDLEEALQQAK		0.218822	0.00576294	1	1	1	sp	0	1371.71	High	0.003356	0.1175	2
	High	MSGDLSSNVTVSVTSSTISSNVASK	1xOxidation [M1]	0.000421505	0.000898167	1	1	2	sp	0	2474.19	High	0.0007037	5.817e-05	4.53
	High	NKLNDLEEALQQAK		0.130654	0.00211224	1	1	2	sp	1	1613.85	High	0.001416	0.06183	2.99
	High	NKLNDLEEALQQAKEDLAR		3.14206e-05	0.000898167	1	1	1	sp	2	2198.14	High	0.0007037	2.454e-06	4.22
	High	NLDLDSIIAEVK		0.000712051	0.000898167	1	1	1	sp	0	1329.73	High	0.0007037	0.0001103	3.22
	High	NVQDAIADAEQR		0.00406842	0.000898167	1	1	1	sp	0	1329.64	High	0.0007037	0.0009212	3.35
	High	SKEEAEALYHSK		0.000222376	0.000898167	1	1	2	sp	1	1391.68	High	0.0007037	2.666e-05	4.1
	High	SISISVAGGGGGFGAAGGFGGR		1.29569e-07	0.000898167	1	1	4	sp	0	1838.91	High	0.0007037	3.022e-09	5.68
	High	SLVGLGGTK		0.0436308	0.000898167	1	1	1	sp	0	831.493	High	0.0007897	0.01614	2.1
	High	STSSFSCLSR	1xCarbamidomethyl [C7]	0.0138505	0.000898167	1	1	1	sp	0	1131.51	High	0.0007897	0.004053	2.46
	High	TAAENDFVTLK		0.000433843	0.000898167	1	1	1	sp	0	1208.62	High	0.0007037	6.032e-05	3.46
	High	TAAENDFVTLKK		0.00107735	0.000898167	1	1	2	sp	1	1336.71	High	0.0007037	0.0001828	3.67
	High	TSQNSELNNMQDLVEDYKK	1xOxidation [M10]	6.97219e-07	0.000898167	1	1	2	sp	1	2272.04	High	0.0007037	2.354e-08	6.06
	High	VDLLNQEIEFLK		0.000288299	0.000898167	1	1	1	sp	0	1460.8	High	0.0007037	3.665e-05	3.43
	High	VLYDAEISQIHQSVTDTNVILSMDNSR	1xOxidation [M23]	0.000466294	0.000898167	1	1	2	sp	0	3064.49	High	0.0007037	6.578e-05	3.94
	High	YEELQVTVGR		0.00385719	0.000898167	1	1	1	sp	0	1193.62	High	0.0007037	0.0008606	2.65
	High	YLDGLTAER		0.00859493	0.000898167	1	1	1	sp	0	1037.53	High	0.0007037	0.00227	2.26
High	Master Protein	A0A0H3BK07	Pyruvate oxidoreductase OS=Treponema pallidum subsp. pallidum (strain SS14) OX=455434 GN=TPASS_0939 PE=3 SV=1	0	122.053	38	30	40	30	1184	129.7	6.92	122.56	30	1
	Confidence	Sequence	Modifications	Qvality PEP	Qvality q-value	# Protein Groups	# Proteins	# PSMs	Master Protein Accessions	# Missed Cleavages	Theo. MH+ [Da]	Confidence (by Search Engine): Sequest HT	Percolator q-Value (by Search Engine): Sequest HT	Percolator PEP (by Search Engine): Sequest HT	XCorr (by Search Engine): Sequest HT
	High	AIIANATGCSSIYGGNLPTTPYTTRPDGR	1xCarbamidomethyl [C9]	0.00151712	0.000898167	1	1	1	A0A0H3BK07	0	3024.48	High	0.0007037	0.0002767	3.28
	High	ATPIGAVAK		0.0914677	0.00129836	1	1	1	A0A0H3BK07	0	827.499	High	0.0009874	0.03992	1.96
	High	AYDGKELEHAPSK		0.049703	0.000898167	1	1	1	A0A0H3BK07	1	1444.71	High	0.0007897	0.0189	2.29
	High	EAESYDGPSLIVAYSHCISHGIDMSK	1xCarbamidomethyl [C17]; 1xOxidation [M24]	0.00122117	0.000898167	1	1	1	A0A0H3BK07	0	2882.3	High	0.0007037	0.0002126	3.16
	High	EAVACGLWPLYR	1xCarbamidomethyl [C5]	9.96262e-05	0.000898167	1	1	1	A0A0H3BK07	0	1434.72	High	0.0007037	1.005e-05	3.97
	High	EMLSLVDHLIK	1xOxidation [M2]	0.00264405	0.000898167	1	1	1	A0A0H3BK07	0	1313.71	High	0.0007037	0.0005438	2.65
	High	FTIQVSPEDCTGCGLCVQQCPAK	4xCarbamidomethyl [C10; C13; C16; C20]	0.0332638	0.000898167	1	1	1	A0A0H3BK07	0	2655.17	High	0.0007897	0.01162	2.29
	High	FTYLETFDMLK	1xOxidation [M9]	0.00234299	0.000898167	1	1	2	A0A0H3BK07	0	1423.68	High	0.0007037	0.0004701	2.54
	High	FYVIDAISIAQK		0.00680574	0.000898167	1	1	2	A0A0H3BK07	0	1367.76	High	0.0007037	0.001713	2.9
	High	GPAWSNSLFEDAAEFGFGMR	1xOxidation [M19]	1.96143e-05	0.000898167	1	1	2	A0A0H3BK07	0	2204.97	High	0.0007037	1.385e-06	5.29
	High	GTAQNPDVYFQVR		0.00599809	0.000898167	1	1	1	A0A0H3BK07	0	1494.73	High	0.0007037	0.001469	3.36
	High	GVAADLFASIFSNQQADDVAVEEQR		3.12698e-05	0.000898167	1	1	2	A0A0H3BK07	0	2680.28	High	0.0007037	2.434e-06	4.12
	High	KPYLITQADFVACHK	1xCarbamidomethyl [C13]	0.000530951	0.000898167	1	1	1	A0A0H3BK07	0	1790.93	High	0.0007037	7.725e-05	3.71
	High	LADFMYK	1xOxidation [M5]	0.0828564	0.00129836	1	1	1	A0A0H3BK07	0	903.428	High	0.0009874	0.03529	1.9
	High	IAGELTSAVFHVAAR		0.000184354	0.000898167	1	1	2	A0A0H3BK07	0	1541.84	High	0.0007037	2.128e-05	4.35
	High	IEEVSYDVMR	1xOxidation [M9]	0.0271228	0.000898167	1	1	1	A0A0H3BK07	0	1256.58	High	0.0007897	0.009094	2.59
	High	LFDYYGAPDAEK		0.0967578	0.00211224	1	1	1	A0A0H3BK07	0	1388.64	High	0.001416	0.04253	2.26
	High	IFGILPEAEAIDLIK		1.18389e-05	0.000898167	1	1	1	A0A0H3BK07	0	1641.95	High	0.0007037	7.475e-07	3.46
	High	IIGEATDNNAQAYFAYDSK		0.000247187	0.000898167	1	1	2	A0A0H3BK07	0	2090.97	High	0.0007037	3.035e-05	2.62
	High	LMTQIVGDR	1xOxidation [M2]	0.00951966	0.000898167	1	1	1	A0A0H3BK07	0	1048.55	High	0.0007037	0.002564	2.63
	High	INVVMQTAFFK	1xOxidation [M5]	0.0045264	0.000898167	1	1	1	A0A0H3BK07	0	1313.69	High	0.0007037	0.001047	2.58
	High	NITTIDMALAGVGLVEYPGVAGSLVTR	1xOxidation [M7]	1.55544e-07	0.000898167	1	1	1	A0A0H3BK07	0	2733.45	High	0.0007037	3.782e-09	5.77
	High	NITVLVMDTEVYSNTGGQMSK	2xOxidation [M7; M19]	5.95581e-05	0.000898167	1	1	3	A0A0H3BK07	0	2319.08	High	0.0007037	5.359e-06	3.3
	High	NPFQLDSKEPDFK		0.00429127	0.000898167	1	1	2	A0A0H3BK07	1	1564.76	High	0.0007037	0.0009802	3.75
	High	RPLFEFSGACPGCGETPYIR	2xCarbamidomethyl [C10; C13]	0.00330331	0.000898167	1	1	1	A0A0H3BK07	0	2314.07	High	0.0007037	0.0007132	4.15
	High	TVQAIAVLDR		0.0872672	0.00129836	1	1	1	A0A0H3BK07	0	1085.63	High	0.0009874	0.03758	2.45
	High	VAMGANMSQVVK	2xOxidation [M3; M7]	0.000513373	0.000898167	1	1	1	A0A0H3BK07	0	1266.62	High	0.0007037	7.411e-05	2.21
	High	VLSESTEPLAK		0.00136438	0.000898167	1	1	2	A0A0H3BK07	0	1173.64	High	0.0007037	0.0002439	2.42
	High	VTSDKLAEYAR		0.0169953	0.000898167	1	1	1	A0A0H3BK07	1	1252.65	High	0.0007897	0.005175	2.66
	High	YYAVAPSIVQK		0.0332638	0.000898167	1	1	1	A0A0H3BK07	0	1238.68	High	0.0007897	0.01162	2.57
High	Master Protein	sp	K1C10_HUMAN	0	121.515	50	28	52	24	593	59.5	5.21	155.87	28	1
	Confidence	Sequence	Modifications	Qvality PEP	Qvality q-value	# Protein Groups	# Proteins	# PSMs	Master Protein Accessions	# Missed Cleavages	Theo. MH+ [Da]	Confidence (by Search Engine): Sequest HT	Percolator q-Value (by Search Engine): Sequest HT	Percolator PEP (by Search Engine): Sequest HT	XCorr (by Search Engine): Sequest HT
	High	ADLEMQIESLTEELAYLK	1xOxidation [M5]	0.0105957	0.000898167	1	1	1	sp	0	2112.04	High	0.0007037	0.002919	3.35
	High	AETECQNTEYQQLLDIK	1xCarbamidomethyl [C5]	0.0013191	0.000898167	1	1	1	sp	0	2082.96	High	0.0007037	0.0002333	3.6
	High	ALEESNYELEGK		0.000113983	0.000898167	1	1	2	sp	0	1381.65	High	0.0007037	1.181e-05	3.17
	High	DAEAWFNEK		0.0225435	0.000898167	1	1	2	sp	0	1109.49	High	0.0007897	0.007263	2.44
	High	ELTTEIDNNIEQISSYK		1.98038e-05	0.000898167	1	1	3	sp	0	1996.97	High	0.0007037	1.4e-06	3.43
	High	GSLGGGFSSGGFSGGSFSR		0.00172826	0.000898167	1	1	1	sp	0	1707.77	High	0.0007037	0.0003249	3.82
	High	KDAEAWFNEK		0.0248486	0.000898167	1	1	1	sp	1	1237.58	High	0.0007897	0.008186	2.72
	High	LASYLDK		0.0682061	0.00129836	2	2	2	sp; sp	0	809.44	High	0.0009874	0.02789	2.16
	High	LASYLDKVR		0.0213678	0.000898167	1	1	1	sp	1	1064.61	High	0.0007897	0.006818	1.96
	High	LENEIQTYR		0.00341721	0.000898167	1	1	1	sp	0	1165.58	High	0.0007037	0.0007416	3.02
	High	LKYENEVALR		0.00319323	0.000898167	1	1	2	sp	1	1234.68	High	0.0007037	0.0006833	3.3
	High	IRLENEIQTYR		0.0175849	0.000898167	1	1	3	sp	1	1434.77	High	0.0007897	0.005404	3.46
	High	NHEEEMKDLR		0.041171	0.000898167	1	1	1	sp	1	1300.6	High	0.0007897	0.0151	1.75
	High	NQILNLTTDNANILLQIDNAR		0.00164682	0.000898167	1	1	3	sp	0	2367.26	High	0.0007037	0.0003072	3.05
	High	NVQALEIELQSQLALK		8.25465e-06	0.000898167	1	1	4	sp	0	1797.01	High	0.0007037	4.797e-07	4.13
	High	NVSTGDVNVEMNAAPGVDLTQLLNNMR	2xOxidation [M11; M26]	1.95093e-06	0.000898167	1	1	3	sp	0	2904.38	High	0.0007037	8.281e-08	5.72
	High	QSLEASLAETEGR		4.27422e-05	0.000898167	1	1	2	sp	0	1390.68	High	0.0007037	3.582e-06	4.1
	High	QSVEADINGLR		0.0103914	0.000898167	2	2	1	sp; sp	0	1201.62	High	0.0007037	0.002851	2.95
	High	QSVEADINGLRR		0.0103409	0.000898167	2	2	2	sp; sp	1	1357.72	High	0.0007037	0.002833	2.99
	High	SKELTTEIDNNIEQISSYK		2.03834e-05	0.000898167	1	1	1	sp	1	2212.1	High	0.0007037	1.448e-06	5.54
	High	SLLEGEGSSGGGGR		3.17242e-05	0.000898167	1	1	1	sp	0	1262.6	High	0.0007037	2.476e-06	3.39
	High	SQYEQLAEQNR		0.00341721	0.000898167	1	1	3	sp	0	1365.64	High	0.0007037	0.0007442	3.05
	High	SQYEQLAEQNRK		0.00221097	0.000898167	1	1	4	sp	1	1493.73	High	0.0007037	0.0004373	3.64
	High	TIDDLKNQILNLTTDNANILLQIDNAR		1.60959e-06	0.000898167	1	1	1	sp	1	3052.63	High	0.0007037	6.542e-08	5.59
	High	VLDELTLTK		0.0129374	0.000898167	2	2	2	sp; sp	0	1031.6	High	0.0007897	0.003729	2.49
	High	VTMQNLNDR		0.0107516	0.000898167	1	1	1	sp	0	1090.53	High	0.0007037	0.002972	2.43
	High	YCVQLSQIQAQISALEEQLQQIR	1xCarbamidomethyl [C2]	0.0319965	0.000898167	1	1	2	sp	0	2746.42	High	0.0007897	0.0111	3.43
	High	YENEVALR		0.020352	0.000898167	1	1	1	sp	0	993.5	High	0.0007897	0.006449	2.38
High	Master Protein	A0A0H3BJ43	Uncharacterized protein OS=Treponema pallidum subsp. pallidum (strain SS14) OX=455434 GN=TPASS_0747 PE=4 SV=1	0	119.893	64	21	45	21	344	37.8	9.17	159.96	21	1
	Confidence	Sequence	Modifications	Qvality PEP	Qvality q-value	# Protein Groups	# Proteins	# PSMs	Master Protein Accessions	# Missed Cleavages	Theo. MH+ [Da]	Confidence (by Search Engine): Sequest HT	Percolator q-Value (by Search Engine): Sequest HT	Percolator PEP (by Search Engine): Sequest HT	XCorr (by Search Engine): Sequest HT
	High	ASSESVSPTARPPAQASAGPIR		0.00120364	0.000898167	1	1	3	A0A0H3BJ43	0	2137.1	High	0.0007037	0.0002094	3.34
	High	EILSGVFAFVSTK		0.000309859	0.000898167	1	1	4	A0A0H3BJ43	0	1397.77	High	0.0007037	3.999e-05	3.42
	High	FEVFLHGSPDTVLNLF		0.000892839	0.000898167	1	1	2	A0A0H3BJ43	0	1834.94	High	0.0007037	0.000145	4.58
	High	GLIALIENR		0.0135832	0.000898167	1	1	1	A0A0H3BJ43	0	998.599	High	0.0007897	0.003943	2.89
	High	GLIALIENRK		0.209722	0.00497577	1	1	1	A0A0H3BJ43	1	1126.69	High	0.002931	0.1116	2.22
	High	GVDIVLGYHHPDLGFLAINPK		3.55849e-06	0.000898167	1	1	4	A0A0H3BJ43	0	2275.22	High	0.0007037	1.721e-07	4.19
	High	HGSVIQFAVSGEEIK		0.0446977	0.000898167	1	1	1	A0A0H3BJ43	0	1600.83	High	0.0007897	0.01665	2.69
	High	HGSVIQFAVSGEEIKDLSK		3.89453e-08	0.000898167	1	1	3	A0A0H3BJ43	1	2044.07	High	0.0007037	6.971e-10	5.76
	High	KNELLLVYVGK		5.64899e-05	0.000898167	1	1	3	A0A0H3BJ43	1	1275.77	High	0.0007037	5.008e-06	3.72
	High	KVSVEGLGFAQETAR		0.000520834	0.000898167	1	1	2	A0A0H3BJ43	1	1591.84	High	0.0007037	7.521e-05	3.3
	High	LFSYNLR		0.0628879	0.00129836	1	1	2	A0A0H3BJ43	0	912.494	High	0.0009874	0.02526	1.78
	High	MSQLISVPVSNELFHNGNVEAWK	1xOxidation [M1]	7.57441e-05	0.000898167	1	1	1	A0A0H3BJ43	0	2615.29	High	0.0007037	7.193e-06	4.17
	High	MSQLISVPVSNELFHNGNVEAWKR	1xOxidation [M1]	0.00264405	0.000898167	1	1	1	A0A0H3BJ43	1	2771.39	High	0.0007037	0.0005445	3.93
	High	MVSASSFYVPAAVK	1xMet-loss [N-Term]	0.00102668	0.000898167	1	1	1	A0A0H3BJ43	0	1325.71	High	0.0007037	0.0001728	3.03
	High	MVSASSFYVPAAVK	1xOxidation [M1]	1.46988e-05	0.000898167	1	1	2	A0A0H3BJ43	0	1472.75	High	0.0007037	9.718e-07	4.37
	High	NFNALVR		0.148978	0.00252023	1	1	1	A0A0H3BJ43	0	833.463	High	0.00163	0.07253	1.9
	High	NNVADQVNLLLCAK	1xCarbamidomethyl [C12]	8.6244e-05	0.000898167	1	1	3	A0A0H3BJ43	0	1571.82	High	0.0007037	8.429e-06	4.32
	High	NPSNASLVEGFR		0.00010205	0.000898167	1	1	2	A0A0H3BJ43	0	1290.64	High	0.0007037	1.032e-05	4.03
	High	NPSNASLVEGFRK		0.00288462	0.000898167	1	1	2	A0A0H3BJ43	1	1418.74	High	0.0007037	0.0006052	3.32
	High	VKHGSVIQFAVSGEEIK		0.00994595	0.000898167	1	1	1	A0A0H3BJ43	1	1828	High	0.0007037	0.002717	3.62
	High	VSVEGLGFAQETAR		0.000259362	0.000898167	1	1	1	A0A0H3BJ43	0	1463.75	High	0.0007037	3.215e-05	3.41
	High	YPSSEVIVFYDGER		1.61048e-05	0.000898167	1	1	4	A0A0H3BJ43	0	1660.79	High	0.0007037	1.087e-06	3.94
High	Master Protein	A0A0H3BHV5	Elongation factor Tu OS=Treponema pallidum subsp. pallidum (strain SS14) OX=455434 GN=tuf PE=3 SV=1	0	113.048	61	22	39	22	495	54	7.21	133.22	22	1
	Confidence	Sequence	Modifications	Qvality PEP	Qvality q-value	# Protein Groups	# Proteins	# PSMs	Master Protein Accessions	# Missed Cleavages	Theo. MH+ [Da]	Confidence (by Search Engine): Sequest HT	Percolator q-Value (by Search Engine): Sequest HT	Percolator PEP (by Search Engine): Sequest HT	XCorr (by Search Engine): Sequest HT
	High	ALQDGASPEDAACIEELLAAMDSYFEDPVR	1xCarbamidomethyl [C13]; 1xOxidation [M21]	5.89227e-07	0.000898167	1	1	1	A0A0H3BHV5	0	3299.47	High	0.0007037	1.916e-08	5.96
	High	DALAGYGFSR		0.000867413	0.000898167	1	1	2	A0A0H3BHV5	0	1056.51	High	0.0007037	0.0001403	2.97
	High	EHLLLAR		0.0133861	0.000898167	1	1	1	A0A0H3BHV5	0	851.51	High	0.0007897	0.003878	2.05
	High	FEAQIYVLSK		0.00128768	0.000898167	1	1	1	A0A0H3BHV5	0	1197.65	High	0.0007037	0.0002273	2.66
	High	FEAQIYVLSKEEGGR		0.00260596	0.000898167	1	1	1	A0A0H3BHV5	1	1725.88	High	0.0007037	0.0005367	3.67
	High	GQVLSKPGSIKPHTK		0.00169521	0.000898167	1	1	1	A0A0H3BHV5	0	1576.92	High	0.0007037	0.0003165	3.28
	High	HSPFFQGYRPQFYFR		0.1077	0.00211224	1	1	1	A0A0H3BHV5	0	1976.96	High	0.001416	0.04854	1.81
	High	HYAHIDCPGHADYVK	1xCarbamidomethyl [C7]	1.07932e-07	0.000898167	1	1	2	A0A0H3BHV5	0	1782.8	High	0.0007037	2.417e-09	5.37
	High	IECGVISLNEEVEIVGIKPTK	1xCarbamidomethyl [C3]	3.15545e-06	0.000898167	1	1	3	A0A0H3BHV5	0	2327.25	High	0.0007037	1.485e-07	6.2
	High	IECGVISLNEEVEIVGIKPTKK	1xCarbamidomethyl [C3]	0.000718938	0.000898167	1	1	3	A0A0H3BHV5	1	2455.35	High	0.0007037	0.0001116	3.67
	High	LLDQGIAGDNVGLLLR		5.98122e-06	0.000898167	1	1	4	A0A0H3BHV5	0	1666.95	High	0.0007037	3.237e-07	4.7
	High	IIGELIHPIAMDK	1xOxidation [M11]	0.000708633	0.000898167	1	1	3	A0A0H3BHV5	0	1465.81	High	0.0007037	0.00011	2.89
	High	NMITGAAQMDGGILVVSAPDGVMPQTK	3xOxidation [M2; M9; M23]	8.74494e-06	0.000898167	1	1	2	A0A0H3BHV5	0	2749.32	High	0.0007037	5.159e-07	6.41
	High	QVGVPSIIVFLNK		0.000157306	0.000898167	1	1	2	A0A0H3BHV5	0	1413.85	High	0.0007037	1.755e-05	3.72
	High	RHYAHIDCPGHADYVK	1xCarbamidomethyl [C8]	0.00818683	0.000898167	1	1	1	A0A0H3BHV5	1	1938.9	High	0.0007037	0.002143	3.46
	High	TIASGQVTEILL		0.234038	0.00615777	1	1	1	A0A0H3BHV5	0	1244.71	High	0.003558	0.128	2.62
	High	TTDITGTISLPEGVDMVKPGDNTK		0.0425888	0.000898167	1	1	1	A0A0H3BHV5	0	2489.24	High	0.0007897	0.01573	3.79
	High	TTDITGTISLPEGVDMVKPGDNTK	1xOxidation [M16]	8.25916e-05	0.000898167	1	1	2	A0A0H3BHV5	0	2505.24	High	0.0007037	7.977e-06	4.59
	High	TTLSAAITSYCAK	1xCarbamidomethyl [C11]	0.0042293	0.000898167	1	1	1	A0A0H3BHV5	0	1386.69	High	0.0007037	0.0009647	2.89
	High	TVVTGIEMFNK	1xOxidation [M8]	0.000914598	0.000898167	1	1	2	A0A0H3BHV5	0	1254.64	High	0.0007037	0.0001499	3.61
	High	VDLVDDPELLELVEEEVR		1.78918e-06	0.000898167	1	1	1	A0A0H3BHV5	0	2111.08	High	0.0007037	7.461e-08	4.98
	High	VHMNVGTIGHVDHGK	1xOxidation [M3]	0.0272551	0.000898167	1	1	2	A0A0H3BHV5	0	1616.8	High	0.0007897	0.009134	1.66
	High	YDEIDNAPEEK		0.00402916	0.000898167	1	1	1	A0A0H3BHV5	0	1322.57	High	0.0007037	0.0009096	2.59
High	Master Protein	A0A0H3BIW9	Flagellar filament outer layer protein OS=Treponema pallidum subsp. pallidum (strain SS14) OX=455434 GN=flaA2 PE=4 SV=1	0	104.711	78	17	61	17	241	26.8	5.96	202.86	17	1
	Confidence	Sequence	Modifications	Qvality PEP	Qvality q-value	# Protein Groups	# Proteins	# PSMs	Master Protein Accessions	# Missed Cleavages	Theo. MH+ [Da]	Confidence (by Search Engine): Sequest HT	Percolator q-Value (by Search Engine): Sequest HT	Percolator PEP (by Search Engine): Sequest HT	XCorr (by Search Engine): Sequest HT
	High	EVSVDKFENEGTWVVSMSSDEGTIK	1xOxidation [M17]	9.09282e-05	0.000898167	1	1	2	A0A0H3BIW9	1	2789.28	High	0.0007037	8.95e-06	4.75
	High	FELHMGQLDFSGWK	1xOxidation [M5]	3.88019e-06	0.000898167	1	1	4	A0A0H3BIW9	0	1710.79	High	0.0007037	1.916e-07	4.49
	High	FPNQSGLNIVGFR		5.98452e-05	0.000898167	1	1	3	A0A0H3BIW9	0	1448.76	High	0.0007037	5.392e-06	3.81
	High	GYNSFEVSSVKPLPVEGVAK		0.000892839	0.000898167	1	1	3	A0A0H3BIW9	0	2107.11	High	0.0007037	0.0001453	3.62
	High	GYPHSLSLLLEDFWGQR		0.00119209	0.000898167	1	1	1	A0A0H3BIW9	0	2018.01	High	0.0007037	0.0002062	3.79
	High	KRPIPEEGDMKIPDSK	1xOxidation [M10]	1.78159e-05	0.000898167	1	1	4	A0A0H3BIW9	2	1855.96	High	0.0007037	1.226e-06	4.98
	High	LFEGGPAR		0.0625878	0.00129836	1	1	3	A0A0H3BIW9	0	846.447	High	0.0009874	0.02499	1.99
	High	IGMYAAAQR		0.0218944	0.000898167	1	1	1	A0A0H3BIW9	0	980.498	High	0.0007897	0.007031	2.5
	High	IGMYAAAQR	1xOxidation [M3]	0.00163889	0.000898167	1	1	6	A0A0H3BIW9	0	996.493	High	0.0007037	0.0003044	2.66
	High	LKEVSVDKFENEGTWVVSMSSDEGTIK	1xOxidation [M19]	2.55518e-05	0.000898167	1	1	4	A0A0H3BIW9	2	3030.46	High	0.0007037	1.912e-06	6
	High	LMSVAIPPQHVDGK	1xOxidation [M2]	0.000236719	0.000898167	1	1	12	A0A0H3BIW9	0	1507.79	High	0.0007037	2.886e-05	3.42
	High	RFPNQSGLNIVGFR		2.59231e-05	0.000898167	1	1	4	A0A0H3BIW9	1	1604.87	High	0.0007037	1.946e-06	4.75
	High	RGYNSFEVSSVKPLPVEGVAK		0.000101074	0.000898167	1	1	3	A0A0H3BIW9	1	2263.21	High	0.0007037	1.018e-05	5.11
	High	RPIPEEGDMKIPDSK	1xOxidation [M9]	0.00032512	0.000898167	1	1	3	A0A0H3BIW9	1	1727.86	High	0.0007037	4.239e-05	3.96
	High	TVSVWVAGR		0.0110704	0.000898167	1	1	2	A0A0H3BIW9	0	974.542	High	0.0007037	0.003082	2.65
	High	VDCDPLEAYGNYYVYFDDLR	1xCarbamidomethyl [C3]	1.60959e-06	0.000898167	1	1	2	A0A0H3BIW9	0	2487.08	High	0.0007037	6.552e-08	4.48
	High	VVTDLYDVESR		0.00066566	0.000898167	1	1	2	A0A0H3BIW9	0	1295.65	High	0.0007037	0.0001019	3.78
	High	VVTDLYDVESREPDDMSDAW	1xOxidation [M16]	0.000950524	0.000898167	1	1	2	A0A0H3BIW9	1	2358.01	High	0.0007037	0.0001572	4.77
High	Master Protein	A0A0H3BIJ4	Exported protein TpN38b OS=Treponema pallidum subsp. pallidum (strain SS14) OX=455434 GN=tpn38b PE=3 SV=1	0	102.015	73	16	36	16	343	37.9	6.79	126.55	16	1
	Confidence	Sequence	Modifications	Qvality PEP	Qvality q-value	# Protein Groups	# Proteins	# PSMs	Master Protein Accessions	# Missed Cleavages	Theo. MH+ [Da]	Confidence (by Search Engine): Sequest HT	Percolator q-Value (by Search Engine): Sequest HT	Percolator PEP (by Search Engine): Sequest HT	XCorr (by Search Engine): Sequest HT
	High	APGYVVGSSVMEQER	1xOxidation [M11]	7.71727e-06	0.000898167	1	1	4	A0A0H3BIJ4	0	1624.76	High	0.0007037	4.424e-07	3.69
	High	AVDPAFEVDVR		0.000945957	0.000898167	1	1	2	A0A0H3BIJ4	0	1217.62	High	0.0007037	0.0001561	2.61
	High	EKLAHLAAEQR		0.00414808	0.000898167	1	1	2	A0A0H3BIJ4	1	1265.7	High	0.0007037	0.000942	3.38
	High	FIEEDPLYLQTVPEPIR		2.4917e-07	0.000898167	1	1	3	A0A0H3BIJ4	0	2059.07	High	0.0007037	6.707e-09	4.42
	High	FLVLDAYAPQEHSLITFR		0.0002079	0.000898167	1	1	2	A0A0H3BIJ4	0	2120.12	High	0.0007037	2.462e-05	3.82
	High	GELPSAGAWTLGVK		0.00526111	0.000898167	1	1	1	A0A0H3BIJ4	0	1385.74	High	0.0007037	0.001258	2.95
	High	HDSPVYAMLCDGVER	1xCarbamidomethyl [C10]; 1xOxidation [M8]	4.88749e-06	0.000898167	1	1	4	A0A0H3BIJ4	0	1764.77	High	0.0007037	2.539e-07	4.5
	High	IAVFVPGFR		0.035775	0.000898167	1	1	1	A0A0H3BIJ4	0	1005.59	High	0.0007897	0.01274	2.44
	High	LAYEQTLR		0.0315337	0.000898167	1	1	1	A0A0H3BIJ4	0	993.536	High	0.0007897	0.01092	2.11
	High	IGLIAGQSYPVMTQTIIPAFLAGAR	1xOxidation [M12]	3.3571e-07	0.000898167	1	1	2	A0A0H3BIJ4	0	2604.42	High	0.0007037	9.656e-09	5.24
	High	ILFHEGVDVMMPICGGANQGVLAAAR	1xCarbamidomethyl [C14]; 2xOxidation [M10; M11]	1.78918e-06	0.000898167	1	1	2	A0A0H3BIJ4	0	2758.35	High	0.0007037	7.442e-08	5.65
	High	LIVSSNPALPHVLEPILR		0.000461831	0.000898167	1	1	3	A0A0H3BIJ4	0	1968.16	High	0.0007037	6.497e-05	3.15
	High	RIQSGELTLPVR		0.000936889	0.000898167	1	1	2	A0A0H3BIJ4	1	1368.8	High	0.0007037	0.0001544	3.24
	High	SIGLDIIEAGPNQALWR		6.15968e-05	0.000898167	1	1	2	A0A0H3BIJ4	0	1852.99	High	0.0007037	5.573e-06	4.62
	High	VVGNWYDAAK		0.00387593	0.000898167	1	1	2	A0A0H3BIJ4	0	1122.56	High	0.0007037	0.0008689	2.72
	High	YNQWEQAYLAGHLSALVSASAMR	1xOxidation [M22]	9.81995e-05	0.000898167	1	1	3	A0A0H3BIJ4	0	2582.25	High	0.0007037	9.83e-06	4.41
High	Master Protein	A0A0H3BJK0	Ribonucleoside-diphosphate reductase subunit beta OS=Treponema pallidum subsp. pallidum (strain SS14) OX=455434 GN=nrdB PE=3 SV=1	0	100.394	58	22	46	22	351	41.2	5.21	127.19	22	1
	Confidence	Sequence	Modifications	Qvality PEP	Qvality q-value	# Protein Groups	# Proteins	# PSMs	Master Protein Accessions	# Missed Cleavages	Theo. MH+ [Da]	Confidence (by Search Engine): Sequest HT	Percolator q-Value (by Search Engine): Sequest HT	Percolator PEP (by Search Engine): Sequest HT	XCorr (by Search Engine): Sequest HT
	High	ALFNEAGDIELHK		0.000772763	0.000898167	1	1	3	A0A0H3BJK0	0	1456.74	High	0.0007037	0.0001221	3.29
	High	CENLGFEPLYEGHR	1xCarbamidomethyl [C1]	0.000315875	0.000898167	1	1	3	A0A0H3BJK0	0	1720.77	High	0.0007037	4.087e-05	2.9
	High	CENLGFEPLYEGHRVEPESMSWVSQYSNANLIK	1xCarbamidomethyl [C1]; 1xOxidation [M20]	0.00200732	0.000898167	1	1	1	A0A0H3BJK0	1	3899.8	High	0.0007037	0.0003902	3.04
	High	DDEHLLAR		0.0115101	0.000898167	1	1	1	A0A0H3BJK0	0	968.48	High	0.0007897	0.003224	2.42
	High	DENTHLWLFR		0.0241335	0.000898167	1	1	3	A0A0H3BJK0	0	1330.65	High	0.0007897	0.007905	1.95
	High	EEPQVFTAR		0.0531684	0.000898167	1	1	1	A0A0H3BJK0	0	1076.54	High	0.0007897	0.02054	1.98
	High	FIGNLYNEFQDDK		0.000106052	0.000898167	1	1	2	A0A0H3BJK0	0	1602.74	High	0.0007037	1.083e-05	3.08
	High	FIGNLYNEFQDDKSVLALLK		0.000107077	0.000898167	1	1	1	A0A0H3BJK0	1	2327.23	High	0.0007037	1.093e-05	3.91
	High	HMVADYIR	1xOxidation [M2]	0.0180185	0.000898167	1	1	3	A0A0H3BJK0	0	1020.49	High	0.0007897	0.005568	2.73
	High	MMESSTILQR	1xOxidation [M2]; 1xMet-loss [N-Term]	0.0216822	0.000898167	1	1	1	A0A0H3BJK0	0	1080.54	High	0.0007897	0.006923	2.02
	High	MMESSTILQR	1xOxidation [M2]	0.00791279	0.000898167	1	1	1	A0A0H3BJK0	0	1211.58	High	0.0007037	0.002054	2.37
	High	MMESSTILQR	2xOxidation [M1; M2]	0.000477642	0.000898167	1	1	2	A0A0H3BJK0	0	1227.57	High	0.0007037	6.796e-05	2.72
	High	MPGSVQEIR	1xOxidation [M1]	0.00571375	0.000898167	1	1	2	A0A0H3BJK0	0	1032.51	High	0.0007037	0.001383	2.68
	High	MVGGNTTNLNDFNNMK	2xOxidation [M1; M15]	1.15513e-06	0.000898167	1	1	2	A0A0H3BJK0	0	1801.78	High	0.0007037	4.359e-08	4.64
	High	NDILYQWK		0.0263427	0.000898167	1	1	2	A0A0H3BJK0	0	1079.55	High	0.0007897	0.008807	2.05
	High	NDILYQWKDDEHLLAR		0.000282808	0.000898167	1	1	2	A0A0H3BJK0	1	2029.01	High	0.0007037	3.581e-05	4.05
	High	NNKMPGSVQEIR	1xOxidation [M4]	0.00137761	0.000898167	1	1	1	A0A0H3BJK0	1	1388.7	High	0.0007037	0.0002468	3.17
	High	QAMNNFWIPEEINMSSDVQDYR	2xOxidation [M3; M14]	3.75385e-05	0.000898167	1	1	3	A0A0H3BJK0	0	2719.18	High	0.0007037	3.052e-06	4.57
	High	RMVGGNTTNLNDFNNMK	2xOxidation [M2; M16]	0.025214	0.000898167	1	1	1	A0A0H3BJK0	1	1957.89	High	0.0007897	0.008327	2.38
	High	SIIQELQKEEPQVFTAR		5.72791e-06	0.000898167	1	1	3	A0A0H3BJK0	1	2016.08	High	0.0007037	3.075e-07	4.85
	High	TDFFEAK		0.0923302	0.00129836	1	1	1	A0A0H3BJK0	0	857.404	High	0.0009874	0.04038	1.7
	High	VEPESMSWVSQYSNANLIK	1xOxidation [M6]	0.00258088	0.000898167	1	1	3	A0A0H3BJK0	0	2198.04	High	0.0007037	0.0005305	3.13
	High	WGDYVIGDQIPGLNR		6.61671e-06	0.000898167	1	1	2	A0A0H3BJK0	0	1702.85	High	0.0007037	3.678e-07	4.3
	High	YINRDENTHLWLFR		0.0868573	0.00129836	1	1	2	A0A0H3BJK0	1	1876.95	High	0.0009874	0.03743	2.31
High	Master Protein	B2S270	Phosphoenolpyruvate carboxykinase [GTP] OS=Treponema pallidum subsp. pallidum (strain SS14) OX=455434 GN=pckG PE=3 SV=1	0	96.893	51	24	37	24	618	68.1	6.64	114.24	24	1
	Confidence	Sequence	Modifications	Qvality PEP	Qvality q-value	# Protein Groups	# Proteins	# PSMs	Master Protein Accessions	# Missed Cleavages	Theo. MH+ [Da]	Confidence (by Search Engine): Sequest HT	Percolator q-Value (by Search Engine): Sequest HT	Percolator PEP (by Search Engine): Sequest HT	XCorr (by Search Engine): Sequest HT
	High	DAEGNFLWPGYGDNSR		0.0775466	0.00129836	1	1	1	B2S270	0	1797.78	High	0.0009874	0.03243	2.5
	High	DEGWLAEHMLILK	1xOxidation [M9]	0.000346089	0.000898167	1	1	1	B2S270	0	1570.79	High	0.0007037	4.585e-05	2.69
	High	EDDAGPTNHWTDPAELK		0.21606	0.00576294	1	1	1	B2S270	0	1895.84	High	0.003356	0.1161	2.19
	High	EDDAGPTNHWTDPAELKK		0.00491552	0.000898167	1	1	1	B2S270	1	2023.94	High	0.0007037	0.001159	2.97
	High	EGALNTEGLNVSTQAVK		2.44561e-06	0.000898167	1	1	2	B2S270	0	1730.89	High	0.0007037	1.091e-07	4.42
	High	GTIIDWHGVSRPAPTR		0.00501186	0.000898167	1	1	1	B2S270	0	1762.93	High	0.0007037	0.001181	3.12
	High	KYISHFPEER		0.00104665	0.000898167	1	1	1	B2S270	1	1305.66	High	0.0007037	0.0001763	3.7
	High	IFCVNWFR	1xCarbamidomethyl [C3]	0.0232117	0.000898167	1	1	1	B2S270	0	1141.56	High	0.0007897	0.007545	2.16
	High	LVWSFGSGYGGNALLGK		1.92406e-05	0.000898167	1	1	1	B2S270	0	1725.9	High	0.0007037	1.352e-06	4.27
	High	LYAINPEAGFFGVAPGTSDFSNK		6.6486e-06	0.000898167	1	1	3	B2S270	0	2402.17	High	0.0007037	3.681e-07	4.95
	High	MELHEIAHAR	1xOxidation [M1]	0.00372855	0.000898167	1	1	2	B2S270	0	1222.6	High	0.0007037	0.000826	2.98
	High	MVDAGLATPLKK	1xOxidation [M1]	0.00227602	0.000898167	1	1	2	B2S270	1	1259.7	High	0.0007037	0.0004553	3.12
	High	NCFLFR	1xCarbamidomethyl [C2]	0.0506701	0.000898167	1	1	1	B2S270	0	856.413	High	0.0007897	0.01938	1.68
	High	QCPAIASNWEDPEGVPIDAFLFGGR	1xCarbamidomethyl [C2]	0.000368412	0.000898167	1	1	2	B2S270	0	2746.29	High	0.0007037	4.941e-05	3.82
	High	REDDAGPTNHWTDPAELKK		0.000787786	0.000898167	1	1	1	B2S270	2	2180.04	High	0.0007037	0.0001246	3.71
	High	RPSTVPLVHQAR		0.000123691	0.000898167	1	1	1	B2S270	0	1360.78	High	0.0007037	1.304e-05	3.42
	High	TMTGLYSQCMK	1xCarbamidomethyl [C9]; 1xOxidation [M10]	0.171781	0.00332932	1	1	1	B2S270	0	1335.57	High	0.002059	0.08694	1.88
	High	TMTGLYSQCMK	1xCarbamidomethyl [C9]; 2xOxidation [M2; M10]	0.000357935	0.000898167	1	1	2	B2S270	0	1351.57	High	0.0007037	4.779e-05	2.73
	High	TMYVIPFSMGPVGSPISK	2xOxidation [M2; M9]	0.00170341	0.000898167	1	1	3	B2S270	0	1942.97	High	0.0007037	0.0003183	4.16
	High	TNLAMMIPTLPGWK	2xOxidation [M5; M6]	0.000584569	0.000898167	1	1	2	B2S270	0	1604.82	High	0.0007037	8.689e-05	3.39
	High	VETVGDDIAWMK	1xOxidation [M11]	0.000349433	0.000898167	1	1	2	B2S270	0	1379.65	High	0.0007037	4.628e-05	3.9
	High	VLAWIFDR		0.269099	0.00773654	1	1	1	B2S270	0	1019.57	High	0.004403	0.1532	1.41
	High	VLEALGTDGEFVPCLHSVGKPLGPGVTDAGQWPCADMER	2xCarbamidomethyl [C14; C34]; 1xOxidation [M37]	0.00145969	0.000898167	1	1	1	B2S270	0	4181.97	High	0.0007037	0.0002651	3.4
	High	YIGAAFPSACGK	1xCarbamidomethyl [C10]	0.000712051	0.000898167	1	1	2	B2S270	0	1241.6	High	0.0007037	0.0001104	2.93
	High	YISHFPEER		0.0782849	0.00129836	1	1	1	B2S270	0	1177.56	High	0.0009874	0.03293	1.86
High	Master Protein	B2S3J5	Elongation factor Ts OS=Treponema pallidum subsp. pallidum (strain SS14) OX=455434 GN=tsf PE=3 SV=1	0	90.949	69	16	37	16	290	31.8	7.91	128.79	16	1
	Confidence	Sequence	Modifications	Qvality PEP	Qvality q-value	# Protein Groups	# Proteins	# PSMs	Master Protein Accessions	# Missed Cleavages	Theo. MH+ [Da]	Confidence (by Search Engine): Sequest HT	Percolator q-Value (by Search Engine): Sequest HT	Percolator PEP (by Search Engine): Sequest HT	XCorr (by Search Engine): Sequest HT
	High	AEDVPAEYVR		0.025337	0.000898167	1	1	1	B2S3J5	0	1148.56	High	0.0007897	0.008381	2.26
	High	AFAYDCCLHAAAYTPR	2xCarbamidomethyl [C6; C7]	6.87996e-05	0.000898167	1	1	3	B2S3J5	0	1886.83	High	0.0007037	6.37e-06	3.69
	High	AGSAGAGQYLSHYVHPDKK		0.000197191	0.000898167	1	1	3	B2S3J5	1	1985.98	High	0.0007037	2.3e-05	3.56
	High	ALQECAGDALCAEK	2xCarbamidomethyl [C5; C11]	2.23333e-05	0.000898167	1	1	2	B2S3J5	0	1535.68	High	0.0007037	1.616e-06	3.95
	High	ATAEGVIVIK		0.00356947	0.000898167	1	1	2	B2S3J5	0	1000.6	High	0.0007037	0.0007847	2.76
	High	DMVVDLATR		0.0790298	0.00129836	1	1	1	B2S3J5	0	1019.52	High	0.0009874	0.0332	1.33
	High	DMVVDLATR	1xOxidation [M2]	0.00541659	0.000898167	1	1	3	B2S3J5	0	1035.51	High	0.0007037	0.001297	2.2
	High	EVFQAHVASLQKPAHVK		4.19048e-06	0.000898167	1	1	2	B2S3J5	0	1889.04	High	0.0007037	2.105e-07	5.34
	High	FTQALIYQLGVQ		0.00033303	0.000898167	1	1	2	B2S3J5	0	1380.75	High	0.0007037	4.365e-05	3.86
	High	GLAAIENR		0.0764515	0.00129836	1	1	1	B2S3J5	0	843.468	High	0.0009874	0.03199	2.16
	High	HAEGAACGASAVAMVELVCETDFVAK	2xCarbamidomethyl [C7; C19]; 1xOxidation [M14]	3.341e-07	0.000898167	1	1	3	B2S3J5	0	2709.23	High	0.0007037	9.636e-09	5.7
	High	HLAEICFLK	1xCarbamidomethyl [C6]	0.00171165	0.000898167	1	1	2	B2S3J5	0	1130.6	High	0.0007037	0.0003214	3.27
	High	IAQAVLEHAYTEVNQVLR		9.90392e-07	0.000898167	1	1	5	B2S3J5	0	2054.1	High	0.0007037	3.625e-08	5.9
	High	NAEFIALAER		0.000814786	0.000898167	1	1	2	B2S3J5	0	1133.59	High	0.0007037	0.0001304	3.01
	High	RALQECAGDALCAEK	2xCarbamidomethyl [C6; C12]	1.32233e-05	0.000898167	1	1	1	B2S3J5	1	1691.78	High	0.0007037	8.558e-07	5.58
	High	TGVVLSFSSDAPDVFLR		2.90778e-06	0.000898167	1	1	3	B2S3J5	0	1809.94	High	0.0007037	1.349e-07	5.24
	High	YVRAEDVPAEYVR		0.0427953	0.000898167	1	1	1	B2S3J5	1	1566.79	High	0.0007897	0.01579	2.84
High	Master Protein	A0A0H3BI84	Phosphomethypyrimidine kinase OS=Treponema pallidum subsp. pallidum (strain SS14) OX=455434 GN=thiD PE=4 SV=1	0	88.256	67	13	27	13	269	29	6.74	104.74	13	1
	Confidence	Sequence	Modifications	Qvality PEP	Qvality q-value	# Protein Groups	# Proteins	# PSMs	Master Protein Accessions	# Missed Cleavages	Theo. MH+ [Da]	Confidence (by Search Engine): Sequest HT	Percolator q-Value (by Search Engine): Sequest HT	Percolator PEP (by Search Engine): Sequest HT	XCorr (by Search Engine): Sequest HT
	High	ATVVTPNLFETAQIADISVPR		1.4464e-08	0.000898167	1	1	4	A0A0H3BI84	0	2242.21	High	0.0007037	2.088e-10	5.8
	High	DQLETAFAGVGVSAVK		0.00125701	0.000898167	1	1	1	A0A0H3BI84	0	1591.83	High	0.0007037	0.0002202	3.45
	High	ELNELMIQK	1xOxidation [M6]	0.00376486	0.000898167	1	1	2	A0A0H3BI84	0	1133.59	High	0.0007037	0.0008368	3.1
	High	FAVAAYVFDPVMVCK	1xCarbamidomethyl [C14]; 1xOxidation [M12]	1.88741e-05	0.000898167	1	1	2	A0A0H3BI84	0	1732.84	High	0.0007037	1.322e-06	4.18
	High	GLTAYDAILSAK		0.00153183	0.000898167	1	1	1	A0A0H3BI84	0	1222.67	High	0.0007037	0.000281	3.1
	High	HALDVFYDGK		0.000278758	0.000898167	1	1	2	A0A0H3BI84	0	1164.57	High	0.0007037	3.516e-05	3.5
	High	HGFQVNQWVGTGNLSK		1.1009e-06	0.000898167	1	1	3	A0A0H3BI84	0	1771.89	High	0.0007037	4.111e-08	5.66
	High	LLSIGGSDASGGAGIEADLK		5.34904e-08	0.000898167	1	1	2	A0A0H3BI84	0	1830.94	High	0.0007037	1.026e-09	6.64
	High	RFVTTGLR		0.266933	0.00773654	1	1	1	A0A0H3BI84	1	949.558	High	0.004403	0.1514	2.22
	High	SGMLASVHAIECVAEYLER	1xCarbamidomethyl [C12]; 1xOxidation [M3]	2.61736e-05	0.000898167	1	1	3	A0A0H3BI84	0	2151.02	High	0.0007037	1.969e-06	5.16
	High	TFQEYGAFGVATLTAIVTMDPSR	1xOxidation [M19]	1.72996e-06	0.000898167	1	1	2	A0A0H3BI84	0	2491.22	High	0.0007037	7.164e-08	4.43
	High	VHSLEEDCVR	1xCarbamidomethyl [C8]	0.0739533	0.00129836	1	1	1	A0A0H3BI84	0	1243.57	High	0.0009874	0.03063	2.74
	High	VHSLEEDCVRDQLETAFAGVGVSAVK	1xCarbamidomethyl [C8]	4.48476e-05	0.000898167	1	1	3	A0A0H3BI84	1	2816.39	High	0.0007037	3.786e-06	3.09
High	Master Protein	B2S3J6	30S ribosomal protein S2 OS=Treponema pallidum subsp. pallidum (strain SS14) OX=455434 GN=rpsB PE=3 SV=1	0	87.938	63	12	32	12	291	33.1	5.62	109.75	12	1
	Confidence	Sequence	Modifications	Qvality PEP	Qvality q-value	# Protein Groups	# Proteins	# PSMs	Master Protein Accessions	# Missed Cleavages	Theo. MH+ [Da]	Confidence (by Search Engine): Sequest HT	Percolator q-Value (by Search Engine): Sequest HT	Percolator PEP (by Search Engine): Sequest HT	XCorr (by Search Engine): Sequest HT
	High	AISLFTQLIANAVMEAGNEHGLK	1xOxidation [M14]	1.70519e-06	0.000898167	1	1	2	B2S3J6	0	2443.26	High	0.0007037	7.032e-08	5.83
	High	CGMFYVTNR	1xCarbamidomethyl [C1]; 1xOxidation [M3]	0.00508536	0.000898167	1	1	2	B2S3J6	0	1163.5	High	0.0007037	0.001207	2.74
	High	ELPGVVFIIDTR		0.00084678	0.000898167	1	1	2	B2S3J6	0	1358.77	High	0.0007037	0.0001364	3.02
	High	EITDYENYTPPEER		3.73584e-05	0.000898167	1	1	3	B2S3J6	0	1755.77	High	0.0007037	3.034e-06	3.47
	High	EYSVNDEGDVFDEDESLYEGR		1.30821e-07	0.000898167	1	1	3	B2S3J6	0	2467.01	High	0.0007037	3.057e-09	5.63
	High	IIENLQDEESGDELDESVSLHEEGR		6.93486e-08	0.000898167	1	1	5	B2S3J6	0	2842.29	High	0.0007037	1.416e-09	5.69
	High	MEIDGTFEHLSK		0.100911	0.00211224	1	1	1	B2S3J6	0	1406.66	High	0.001416	0.0448	2.6
	High	MEIDGTFEHLSK	1xOxidation [M1]	8.83425e-05	0.000898167	1	1	3	B2S3J6	0	1422.66	High	0.0007037	8.67e-06	2.59
	High	NLLESGVHFGHQVR		0.000311352	0.000898167	1	1	3	B2S3J6	0	1592.83	High	0.0007037	4.019e-05	3.53
	High	RVGIPIVAVVDTNCNPEGIDYPIPGNDDAIR	1xCarbamidomethyl [C14]	9.53019e-07	0.000898167	1	1	2	B2S3J6	1	3349.68	High	0.0007037	3.455e-08	6.36
	High	SVLFVGTK		0.0729066	0.00129836	1	1	1	B2S3J6	0	850.503	High	0.0009874	0.03011	1.84
	High	VGIPIVAVVDTNCNPEGIDYPIPGNDDAIR	1xCarbamidomethyl [C13]	2.84029e-05	0.000898167	1	1	3	B2S3J6	0	3193.58	High	0.0007037	2.176e-06	4.58
	High	WLGGMLTNFSTIR	1xOxidation [M5]	6.65225e-05	0.000898167	1	1	2	B2S3J6	0	1511.77	High	0.0007037	6.141e-06	3.3
High	Master Protein	A0A0H3BJJ7	ABC transporter, ATP-binding protein OS=Treponema pallidum subsp. pallidum (strain SS14) OX=455434 GN=TPASS_0611 PE=3 SV=1	0	87.379	84	16	31	16	259	28.2	5.49	102.51	16	1
	Confidence	Sequence	Modifications	Qvality PEP	Qvality q-value	# Protein Groups	# Proteins	# PSMs	Master Protein Accessions	# Missed Cleavages	Theo. MH+ [Da]	Confidence (by Search Engine): Sequest HT	Percolator q-Value (by Search Engine): Sequest HT	Percolator PEP (by Search Engine): Sequest HT	XCorr (by Search Engine): Sequest HT
	High	AGEQGGTPVSPE		0.147645	0.00252023	1	1	1	A0A0H3BJJ7	0	1128.52	High	0.00163	0.0719	2.57
	High	DLCMSIADRPILK	1xCarbamidomethyl [C3]; 1xOxidation [M4]	0.00333546	0.000898167	1	1	3	A0A0H3BJJ7	0	1547.79	High	0.0007037	0.0007233	3.04
	High	EVLEYIKPDVVHILVDGTIVK		1.96033e-06	0.000898167	1	1	3	A0A0H3BJJ7	0	2379.35	High	0.0007037	8.298e-08	5.61
	High	GEIYFQGQCINDVPVYER	1xCarbamidomethyl [C9]	2.04817e-05	0.000898167	1	1	3	A0A0H3BJJ7	0	2187.02	High	0.0007037	1.454e-06	3.78
	High	GIFLSFQTPEEVPGLSVEEFLR		0.00277509	0.000898167	1	1	2	A0A0H3BJJ7	0	2494.29	High	0.0007037	0.000577	3.07
	High	GLNVGFSGGEK		0.0228752	0.000898167	1	1	1	A0A0H3BJJ7	0	1064.54	High	0.0007897	0.00741	2.68
	High	KKNEILQLAVLEPK		3.31087e-06	0.000898167	1	1	3	A0A0H3BJJ7	2	1622.98	High	0.0007037	1.578e-07	4.4
	High	LAILDETDSGLDVDATR		4.22861e-07	0.000898167	1	1	3	A0A0H3BJJ7	0	1803.9	High	0.0007037	1.279e-08	4.72
	High	ISEAYASR		0.0417729	0.000898167	1	1	1	A0A0H3BJJ7	0	896.447	High	0.0007897	0.01532	1.82
	High	IVFEGIDDIR		0.000905831	0.000898167	1	1	2	A0A0H3BJJ7	0	1176.63	High	0.0007037	0.0001478	2.84
	High	MPTLLDIR	1xMet-loss [N-Term]	0.030777	0.000898167	1	1	1	A0A0H3BJJ7	0	827.499	High	0.0007897	0.01062	1.92
	High	NEILQLAVLEPK		0.00238874	0.000898167	1	1	1	A0A0H3BJJ7	0	1366.79	High	0.0007037	0.0004826	2.5
	High	STLAGTIVGNPHCTIER	1xCarbamidomethyl [C13]	0.000484583	0.000898167	1	1	2	A0A0H3BJJ7	0	1825.92	High	0.0007037	6.894e-05	4.34
	High	TGDVSLVHYVVEHGYADFATPR		7.67167e-08	0.000898167	1	1	3	A0A0H3BJJ7	0	2433.18	High	0.0007037	1.593e-09	5.52
	High	TPDMGFLIITHHR	1xOxidation [M4]	0.000431762	0.000898167	1	1	1	A0A0H3BJJ7	0	1553.79	High	0.0007037	5.991e-05	3.62
	High	VSVLDFHTQLR		0.0117938	0.000898167	1	1	1	A0A0H3BJJ7	0	1314.72	High	0.0007897	0.003332	2.74
High	Master Protein	B2S3D0	Phosphoglycerate kinase OS=Treponema pallidum subsp. pallidum (strain SS14) OX=455434 GN=pgk PE=3 SV=1	0	85.105	67	18	38	18	419	44.9	7.18	114.31	18	1
	Confidence	Sequence	Modifications	Qvality PEP	Qvality q-value	# Protein Groups	# Proteins	# PSMs	Master Protein Accessions	# Missed Cleavages	Theo. MH+ [Da]	Confidence (by Search Engine): Sequest HT	Percolator q-Value (by Search Engine): Sequest HT	Percolator PEP (by Search Engine): Sequest HT	XCorr (by Search Engine): Sequest HT
	High	AQGVGVGTSLVEDDFIDTAR		1.75412e-07	0.000898167	1	1	4	B2S3D0	0	2050.01	High	0.0007037	4.372e-09	6.16
	High	AQSGGVSVVLPVDHVCASTFCADAQPVAVDDVHIPMHLMGMDVGPR	2xCarbamidomethyl [C16; C21]; 3xOxidation [M36; M39; M41]	0.0155684	0.000898167	1	1	1	B2S3D0	0	4890.28	High	0.0007897	0.004648	3.36
	High	EFIEGLPDGSVVLLENVR		7.71727e-06	0.000898167	1	1	3	B2S3D0	0	1986.05	High	0.0007037	4.422e-07	4.03
	High	EHASTVVLPR		0.0108041	0.000898167	1	1	2	B2S3D0	0	1108.61	High	0.0007037	0.002996	2.38
	High	ELAQYGDIFVNDAFGTAHR		1.99728e-07	0.000898167	1	1	3	B2S3D0	0	2124.01	High	0.0007037	5.144e-09	5.86
	High	GVSSVLWNGPVGVFEFDAFAHGTR		3.06742e-05	0.000898167	1	1	1	B2S3D0	0	2549.26	High	0.0007037	2.388e-06	5.1
	High	HVVLISHLGDPTR		0.000108633	0.000898167	1	1	1	B2S3D0	0	1443.81	High	0.0007037	1.117e-05	3.53
	High	KLGVPVHFAPSCVGQR	1xCarbamidomethyl [C12]	0.0123223	0.000898167	1	1	2	B2S3D0	1	1751.94	High	0.0007897	0.003514	2.95
	High	LGVPVHFAPSCVGQR	1xCarbamidomethyl [C11]	0.000339497	0.000898167	1	1	2	B2S3D0	0	1623.84	High	0.0007037	4.471e-05	3.41
	High	MSHVSTGGGASLK		0.00331935	0.000898167	1	1	1	B2S3D0	0	1231.61	High	0.0007037	0.0007191	2.91
	High	MSHVSTGGGASLK	1xOxidation [M1]	0.133056	0.00211224	1	1	1	B2S3D0	0	1247.6	High	0.001416	0.06318	1.84
	High	TSTALIIGGGMAYTFLK	1xOxidation [M11]	0.0350876	0.000898167	1	1	1	B2S3D0	0	1759.93	High	0.0007897	0.0124	2.39
	High	VAGLLIER		0.0149005	0.000898167	1	1	2	B2S3D0	0	870.541	High	0.0007897	0.004415	2.44
	High	VDFNVPMR	1xOxidation [M7]	0.0271228	0.000898167	1	1	4	B2S3D0	0	993.482	High	0.0007897	0.009112	1.98
	High	VDFNVPMRDGMVQDDTR	2xOxidation [M7; M11]	0.106705	0.00211224	1	1	1	B2S3D0	1	2026.9	High	0.001416	0.04816	2.24
	High	VLAQLIAEATDAGATSVVGGGDSIAAVSK		8.73516e-08	0.000898167	1	1	3	B2S3D0	0	2671.41	High	0.0007037	1.87e-09	5.92
	High	VPMVAVVGGAK	1xOxidation [M3]	0.0106994	0.000898167	1	1	2	B2S3D0	0	1043.59	High	0.0007037	0.002962	2.78
	High	VTAAVPTLR		0.039036	0.000898167	1	1	2	B2S3D0	0	927.562	High	0.0007897	0.0141	2.39
	High	YLEPMVCNPK	1xCarbamidomethyl [C7]; 1xOxidation [M5]	0.0109098	0.000898167	1	1	2	B2S3D0	0	1266.59	High	0.0007037	0.003023	1.98
High	Master Protein	sp	TRYP_PIG	0	84.388	55	10	99	10	231	24.4	7.18	308.32	10	1
	Confidence	Sequence	Modifications	Qvality PEP	Qvality q-value	# Protein Groups	# Proteins	# PSMs	Master Protein Accessions	# Missed Cleavages	Theo. MH+ [Da]	Confidence (by Search Engine): Sequest HT	Percolator q-Value (by Search Engine): Sequest HT	Percolator PEP (by Search Engine): Sequest HT	XCorr (by Search Engine): Sequest HT
	High	LGEHNIDVLEGNEQFINAAK		1.59329e-07	0.000898167	1	1	24	sp	0	2211.1	High	0.0007037	3.896e-09	6.36
	High	LGEHNIDVLEGNEQFINAAKIITHPNFNGNTLDNDIMLIK	1xOxidation [M37]	0.000244822	0.000898167	1	1	2	sp	1	4491.26	High	0.0007037	2.997e-05	5.24
	High	IITHPNFNGNTLDNDIMLIK		3.14206e-05	0.000898167	1	1	3	sp	0	2283.18	High	0.0007037	2.447e-06	5.47
	High	IITHPNFNGNTLDNDIMLIK	1xOxidation [M17]	2.08678e-06	0.000898167	1	1	11	sp	0	2299.18	High	0.0007037	8.999e-08	5.71
	High	IITHPNFNGNTLDNDIMLIKLSSPATLNSR	1xOxidation [M17]	0.000291085	0.000898167	1	1	3	sp	1	3325.72	High	0.0007037	3.716e-05	4.12
	High	LSSPATLNSR		0.00994595	0.000898167	1	1	17	sp	0	1045.56	High	0.0007037	0.002703	2.57
	High	SCAAAGTECLISGWGNTK	2xCarbamidomethyl [C2; C9]	1.47614e-06	0.000898167	1	1	1	sp	0	1882.84	High	0.0007037	5.883e-08	4.37
	High	SSGSSYPSLLQCLK	1xCarbamidomethyl [C12]	0.000116757	0.000898167	1	1	3	sp	0	1526.75	High	0.0007037	1.217e-05	3.94
	High	SSYPGQITGNMICVGFLEGGK	1xCarbamidomethyl [C13]; 1xOxidation [M11]	0.00486805	0.000898167	1	1	2	sp	0	2231.05	High	0.0007037	0.001142	3.33
	High	VATVSLPR		0.0197659	0.000898167	1	1	31	sp	0	842.509	High	0.0007897	0.006214	2.16
	High	VCNYVNWIQQTIAAN	1xCarbamidomethyl [C2]	0.0204514	0.000898167	1	1	2	sp	0	1793.86	High	0.0007897	0.006479	2.94
High	Master Protein	A0A0H3BJX1	Elongation factor G OS=Treponema pallidum subsp. pallidum (strain SS14) OX=455434 GN=fusA2 PE=3 SV=1	0	84.227	36	21	31	21	695	76.8	5.78	94.92	21	1
	Confidence	Sequence	Modifications	Qvality PEP	Qvality q-value	# Protein Groups	# Proteins	# PSMs	Master Protein Accessions	# Missed Cleavages	Theo. MH+ [Da]	Confidence (by Search Engine): Sequest HT	Percolator q-Value (by Search Engine): Sequest HT	Percolator PEP (by Search Engine): Sequest HT	XCorr (by Search Engine): Sequest HT
	High	AEYSMEFAK	1xOxidation [M5]	0.0283362	0.000898167	1	1	1	A0A0H3BJX1	0	1091.47	High	0.0007897	0.009576	1.96
	High	ALYFEGESGAHVR		0.133663	0.00211224	1	1	1	A0A0H3BJX1	0	1435.7	High	0.001416	0.06357	2.44
	High	APQGVTDSLIK		0.00139096	0.000898167	1	1	1	A0A0H3BJX1	0	1128.63	High	0.0007037	0.0002494	2.68
	High	CEVETGMPQVAYR	1xCarbamidomethyl [C1]; 1xOxidation [M7]	0.0195742	0.000898167	1	1	1	A0A0H3BJX1	0	1555.69	High	0.0007897	0.006134	2.29
	High	EAPIPEQYQADVK		0.000863246	0.000898167	1	1	1	A0A0H3BJX1	0	1487.74	High	0.0007037	0.0001397	2.6
	High	EAPIPEQYQADVKK		0.100911	0.00211224	1	1	1	A0A0H3BJX1	1	1615.83	High	0.001416	0.04498	3.12
	High	EYKCEVETGMPQVAYR	1xCarbamidomethyl [C4]; 1xOxidation [M10]	0.00194999	0.000898167	1	1	2	A0A0H3BJX1	1	1975.89	High	0.0007037	0.0003757	2.63
	High	GGVIPNEFIPSCDK	1xCarbamidomethyl [C12]	0.028062	0.000898167	1	1	2	A0A0H3BJX1	0	1532.74	High	0.0007897	0.009472	2.58
	High	GHTINVIDTPGHVDFTIEVER		2.01884e-05	0.000898167	1	1	2	A0A0H3BJX1	0	2349.18	High	0.0007037	1.432e-06	5.1
	High	GITIQSASTQVQWK		0.000969014	0.000898167	1	1	2	A0A0H3BJX1	0	1546.82	High	0.0007037	0.0001609	3.57
	High	GTLIGFPIVGVR		0.00446102	0.000898167	1	1	1	A0A0H3BJX1	0	1228.74	High	0.0007037	0.00103	2.81
	High	GVVVSSADDEQFSR		6.07147e-05	0.000898167	1	1	1	A0A0H3BJX1	0	1495.7	High	0.0007037	5.487e-06	3.89
	High	KGTLIGFPIVGVR		0.0361236	0.000898167	1	1	1	A0A0H3BJX1	1	1356.84	High	0.0007897	0.01284	3.07
	High	LEGVIDLISLK		0.00165479	0.000898167	1	1	1	A0A0H3BJX1	0	1199.72	High	0.0007037	0.0003083	3.24
	High	NIGISAHIDSGK		0.00204649	0.000898167	1	1	2	A0A0H3BJX1	0	1211.64	High	0.0007037	0.0003997	3.28
	High	RGVVVSSADDEQFSR		0.000268239	0.000898167	1	1	1	A0A0H3BJX1	1	1651.8	High	0.0007037	3.361e-05	4.67
	High	VAGFIEPIAGQDYEFVDQIK		4.72573e-06	0.000898167	1	1	2	A0A0H3BJX1	0	2239.13	High	0.0007037	2.44e-07	4.81
	High	VDAEVPLSEMFGFSTVLR	1xOxidation [M10]	0.00216864	0.000898167	1	1	2	A0A0H3BJX1	0	2013	High	0.0007037	0.0004272	2.88
	High	VSVEGPQEFQGSVFGLINQR		0.000126093	0.000898167	1	1	3	A0A0H3BJX1	0	2191.11	High	0.0007037	1.336e-05	3.85
	High	VTINDGQSHPVDSSDMAFQAAAIGAFR	1xOxidation [M16]	0.0234388	0.000898167	1	1	2	A0A0H3BJX1	0	2821.32	High	0.0007897	0.007616	2.48
	High	YGKAPQGVTDSLIK		0.052155	0.000898167	1	1	1	A0A0H3BJX1	1	1476.81	High	0.0007897	0.02012	2.47
High	Master Protein	A0A0H3BHY9	Glycerophosphoryldiester phosphodiesterase OS=Treponema pallidum subsp. pallidum (strain SS14) OX=455434 GN=glpQ PE=4 SV=1	0	82.595	58	19	43	19	356	41	9.07	126.97	19	1
	Confidence	Sequence	Modifications	Qvality PEP	Qvality q-value	# Protein Groups	# Proteins	# PSMs	Master Protein Accessions	# Missed Cleavages	Theo. MH+ [Da]	Confidence (by Search Engine): Sequest HT	Percolator q-Value (by Search Engine): Sequest HT	Percolator PEP (by Search Engine): Sequest HT	XCorr (by Search Engine): Sequest HT
	High	ATNSFYTR		0.0168305	0.000898167	1	1	1	A0A0H3BHY9	0	959.458	High	0.0007897	0.005115	2.82
	High	DIAALTLALLK		0.114907	0.00211224	1	1	1	A0A0H3BHY9	0	1141.72	High	0.001416	0.05283	2.67
	High	DNQLIVAQSHILDNMTDVAEK	1xOxidation [M15]	1.99952e-05	0.000898167	1	1	3	A0A0H3BHY9	0	2370.16	High	0.0007037	1.41e-06	4
	High	DNQLIVAQSHILDNMTDVAEKFPR	1xOxidation [M15]	0.000296737	0.000898167	1	1	4	A0A0H3BHY9	1	2770.38	High	0.0007037	3.789e-05	3.82
	High	ETLPSYAR		0.0241335	0.000898167	1	1	2	A0A0H3BHY9	0	936.479	High	0.0007897	0.007902	2.17
	High	GAAGYVPEHTFASK		0.00111969	0.000898167	1	1	3	A0A0H3BHY9	0	1434.7	High	0.0007037	0.0001918	2.99
	High	KIGIYSEIK		0.0222166	0.000898167	1	1	1	A0A0H3BHY9	1	1050.62	High	0.0007897	0.00716	2.34
	High	IGIYSEIK		0.0708554	0.00129836	1	1	1	A0A0H3BHY9	0	922.524	High	0.0009874	0.02921	1.86
	High	IGIYSEIKVPWFHHQEGK		0.0335883	0.000898167	1	1	1	A0A0H3BHY9	1	2168.13	High	0.0007897	0.01179	2.08
	High	LHTFEEELQFIR		0.00197845	0.000898167	1	1	3	A0A0H3BHY9	0	1561.8	High	0.0007037	0.0003839	4.02
	High	LSPMVSAIQDAK	1xOxidation [M4]	0.00179631	0.000898167	1	1	2	A0A0H3BHY9	0	1275.66	High	0.0007037	0.0003406	2.6
	High	MLIENEWSK	1xOxidation [M1]	0.00159982	0.000898167	1	1	2	A0A0H3BHY9	0	1165.56	High	0.0007037	0.0002965	2.61
	High	QTGANVVLTDFPDLGVK		0.000309859	0.000898167	1	1	2	A0A0H3BHY9	0	1773.94	High	0.0007037	3.995e-05	4.08
	High	SDLVYVQTYDFNELKR		0.000468542	0.000898167	1	1	3	A0A0H3BHY9	1	1989.99	High	0.0007037	6.645e-05	3.83
	High	TMDEMFSILFK	2xOxidation [M2; M5]	0.0026957	0.000898167	1	1	2	A0A0H3BHY9	0	1393.64	High	0.0007037	0.0005562	2.8
	High	VLAFAQGADYLQQDVVLSK		4.14806e-07	0.000898167	1	1	7	A0A0H3BHY9	0	2065.1	High	0.0007037	1.25e-08	6.14
	High	VPWFHHQEGK		0.0797815	0.00129836	1	1	1	A0A0H3BHY9	0	1264.62	High	0.0009874	0.03377	2.47
	High	WINYNYNWMFEPGGMQK	2xOxidation [M9; M15]	0.00920082	0.000898167	1	1	3	A0A0H3BHY9	0	2209.95	High	0.0007037	0.00246	3.18
	High	YADGVGPDWR		0.0436308	0.000898167	1	1	1	A0A0H3BHY9	0	1135.52	High	0.0007897	0.01612	1.74
High	Master Protein	B2S455	Enolase OS=Treponema pallidum subsp. pallidum (strain SS14) OX=455434 GN=eno PE=3 SV=1	0	82.321	65	19	30	19	432	46.7	5.11	87.9	19	1
	Confidence	Sequence	Modifications	Qvality PEP	Qvality q-value	# Protein Groups	# Proteins	# PSMs	Master Protein Accessions	# Missed Cleavages	Theo. MH+ [Da]	Confidence (by Search Engine): Sequest HT	Percolator q-Value (by Search Engine): Sequest HT	Percolator PEP (by Search Engine): Sequest HT	XCorr (by Search Engine): Sequest HT
	High	AAADFLGVPLYR		0.00173662	0.000898167	1	1	2	B2S455	0	1292.7	High	0.0007037	0.0003265	3.39
	High	ACVPSGASTGEFEALEMR	1xCarbamidomethyl [C2]; 1xOxidation [M17]	6.18937e-05	0.000898167	1	1	3	B2S455	0	1927.85	High	0.0007037	5.598e-06	2.65
	High	ATSVGDEGGFAPDLDNEQALEYIMK	1xOxidation [M24]	2.5675e-05	0.000898167	1	1	2	B2S455	0	2686.22	High	0.0007037	1.917e-06	4.48
	High	AVGTVNTLIADTLEGMDALNQGEIDHAMR	2xOxidation [M16; M28]	0.00325568	0.000898167	1	1	2	B2S455	0	3087.47	High	0.0007037	0.0007001	3.41
	High	EGSCNSILIK	1xCarbamidomethyl [C4]	0.00314719	0.000898167	1	1	1	B2S455	0	1120.57	High	0.0007037	0.000675	2.8
	High	GNPTVEVDVSLSDGSFGR		0.00139096	0.000898167	1	1	1	B2S455	0	1835.88	High	0.0007037	0.0002502	2.83
	High	HSDNKIDFQEFMVMPIGAASMR	3xOxidation [M12; M14; M21]	0.0494641	0.000898167	1	1	1	B2S455	1	2572.16	High	0.0007897	0.01882	1.99
	High	KDVCIALDCASSELFDEGDRR	2xCarbamidomethyl [C4; C9]	0.00153183	0.000898167	1	1	1	B2S455	2	2456.12	High	0.0007037	0.0002811	3.17
	High	IDFQEFMVMPIGAASMR	3xOxidation [M7; M9; M16]	0.00521028	0.000898167	1	1	1	B2S455	0	1990.91	High	0.0007037	0.001241	2.64
	High	IEEELGAQAR		0.00298401	0.000898167	1	1	1	B2S455	0	1115.57	High	0.0007037	0.0006313	2.51
	High	LFTAQEMIDLYK	1xOxidation [M7]	0.000491625	0.000898167	1	1	1	B2S455	0	1487.75	High	0.0007037	7.041e-05	3.24
	High	LFTAQEMIDLYKK	1xOxidation [M7]	0.035775	0.000898167	1	1	1	B2S455	1	1615.84	High	0.0007897	0.01272	2.83
	High	LGANAMLGVSMACAR	1xCarbamidomethyl [C13]; 1xOxidation [M6]	0.03701	0.000898167	1	1	2	B2S455	0	1537.73	High	0.0007897	0.01324	2.41
	High	LGANAMLGVSMACAR	1xCarbamidomethyl [C13]; 2xOxidation [M6; M11]	8.29443e-06	0.000898167	1	1	2	B2S455	0	1553.72	High	0.0007037	4.839e-07	4.68
	High	LNQIGTVTETVDAVR		0.000466294	0.000898167	1	1	2	B2S455	0	1615.86	High	0.0007037	6.572e-05	3.33
	High	MAQNAGYAAVISHR	1xOxidation [M1]	0.000105543	0.000898167	1	1	2	B2S455	0	1504.73	High	0.0007037	1.078e-05	2.81
	High	MPVPMANIINGGK	2xOxidation [M1; M5]	0.21975	0.00576294	1	1	1	B2S455	0	1373.69	High	0.003356	0.118	2.33
	High	MTAEVFHALK	1xOxidation [M1]	0.0152679	0.000898167	1	1	2	B2S455	0	1162.59	High	0.0007897	0.004535	2.58
	High	SGETEDAFIADLAVALETGQIK		0.000192507	0.000898167	1	1	1	B2S455	0	2278.14	High	0.0007037	2.244e-05	4.91
	High	VQIVGDDFFVTNTGR		0.0105957	0.000898167	1	1	1	B2S455	0	1667.84	High	0.0007037	0.002925	2.2
High	Master Protein	A0A0H3BJR2	Phosphate acetyltransferase OS=Treponema pallidum subsp. pallidum (strain SS14) OX=455434 GN=pta PE=3 SV=1	0	79.429	63	14	35	14	336	36.5	7.3	114.01	14	1
	Confidence	Sequence	Modifications	Qvality PEP	Qvality q-value	# Protein Groups	# Proteins	# PSMs	Master Protein Accessions	# Missed Cleavages	Theo. MH+ [Da]	Confidence (by Search Engine): Sequest HT	Percolator q-Value (by Search Engine): Sequest HT	Percolator PEP (by Search Engine): Sequest HT	XCorr (by Search Engine): Sequest HT
	High	AGLTIIGTLPSVK		0.000180843	0.000898167	1	1	2	A0A0H3BJR2	0	1269.78	High	0.0007037	2.078e-05	3.5
	High	CGIDLTDMVVIDPSVSK	1xCarbamidomethyl [C1]; 1xOxidation [M8]	1.00534e-05	0.000898167	1	1	2	A0A0H3BJR2	0	1864.9	High	0.0007037	6.113e-07	4.73
	High	FAAMMLDQGHADAMVAGAENTTAR	2xOxidation [M5; M14]	0.000634389	0.000898167	1	1	3	A0A0H3BJR2	0	2511.11	High	0.0007037	9.579e-05	3.42
	High	FAAMMLDQGHADAMVAGAENTTAR	3xOxidation [M4; M5; M14]	1.45256e-09	0.000898167	1	1	6	A0A0H3BJR2	0	2527.1	High	0.0007037	1.263e-11	6.18
	High	GLFIFSDCAVIPTPTAEQLADIACSAAESCR	3xCarbamidomethyl [C8; C24; C30]	9.90392e-07	0.000898167	1	1	1	A0A0H3BJR2	0	3370.58	High	0.0007037	3.627e-08	6.33
	High	GISLAQAAEDMR	1xOxidation [M11]	0.00273511	0.000898167	1	1	1	A0A0H3BJR2	0	1277.62	High	0.0007037	0.000569	3.02
	High	GISLAQAAEDMRDPLR	1xOxidation [M11]	0.013064	0.000898167	1	1	2	A0A0H3BJR2	1	1758.88	High	0.0007897	0.003778	2.51
	High	GSGGDSDENILR		0.00103164	0.000898167	1	1	2	A0A0H3BJR2	0	1219.55	High	0.0007037	0.0001732	3.6
	High	LSDADAYGPFLQGFAKPLSDLSR		3.20307e-05	0.000898167	1	1	1	A0A0H3BJR2	0	2468.25	High	0.0007037	2.506e-06	3.98
	High	LVLPEACEQR	1xCarbamidomethyl [C7]	0.0337517	0.000898167	1	1	2	A0A0H3BJR2	0	1214.62	High	0.0007897	0.01183	1.98
	High	MTFVESMQR	2xOxidation [M1; M7]	0.00142491	0.000898167	1	1	5	A0A0H3BJR2	0	1160.51	High	0.0007037	0.0002576	2.8
	High	TASSCFVMDTNNPR	1xCarbamidomethyl [C5]	0.0242512	0.000898167	1	1	1	A0A0H3BJR2	0	1599.69	High	0.0007897	0.007943	2.96
	High	TASSCFVMDTNNPR	1xCarbamidomethyl [C5]; 1xOxidation [M8]	3.50753e-06	0.000898167	1	1	2	A0A0H3BJR2	0	1615.68	High	0.0007037	1.688e-07	4.03
	High	TFIGEEPTVALLSYSTK		5.03055e-06	0.000898167	1	1	2	A0A0H3BJR2	0	1855.97	High	0.0007037	2.62e-07	4.17
	High	VFLVGCER	1xCarbamidomethyl [C6]	0.0288927	0.000898167	1	1	1	A0A0H3BJR2	0	979.503	High	0.0007897	0.009801	2.18
	High	VNTLVFPDLSSGNIGYK		0.000149922	0.000898167	1	1	2	A0A0H3BJR2	0	1823.95	High	0.0007037	1.653e-05	4.4
High	Master Protein	B2S3C9	Triosephosphate isomerase OS=Treponema pallidum subsp. pallidum (strain SS14) OX=455434 GN=tpiA PE=3 SV=1	0	78.684	64	9	30	9	249	26.5	6.61	125.78	9	1
	Confidence	Sequence	Modifications	Qvality PEP	Qvality q-value	# Protein Groups	# Proteins	# PSMs	Master Protein Accessions	# Missed Cleavages	Theo. MH+ [Da]	Confidence (by Search Engine): Sequest HT	Percolator q-Value (by Search Engine): Sequest HT	Percolator PEP (by Search Engine): Sequest HT	XCorr (by Search Engine): Sequest HT
	High	AGMADVCGSLMHNVTVAYEPVWAIGTGK	1xCarbamidomethyl [C7]; 1xOxidation [M3]	0.0585286	0.000898167	1	1	1	B2S3C9	0	2950.39	High	0.0007897	0.02307	2.67
	High	AGMADVCGSLMHNVTVAYEPVWAIGTGK	1xCarbamidomethyl [C7]; 2xOxidation [M3; M11]	2.10694e-06	0.000898167	1	1	3	B2S3C9	0	2966.38	High	0.0007037	9.1e-08	7.09
	High	ALLAEEHIDGGLIGGASLEAASFVPIAR		1.28258e-08	0.000898167	1	1	5	B2S3C9	0	2777.48	High	0.0007037	1.806e-10	7.48
	High	EMYGAAIAEALCIQYGGSMK	1xCarbamidomethyl [C12]; 2xOxidation [M2; M19]	4.31552e-05	0.000898167	1	1	3	B2S3C9	0	2194.98	High	0.0007037	3.607e-06	4.69
	High	GGPHTYMIAPSFTALDAVGK	1xOxidation [M7]	0.000144265	0.000898167	1	1	5	B2S3C9	0	2049.01	High	0.0007037	1.578e-05	3.85
	High	GYFIAGNWK		0.0417729	0.000898167	1	1	1	B2S3C9	0	1055.53	High	0.0007897	0.01535	2.26
	High	LQEYEAGCTNEVVGTQVR	1xCarbamidomethyl [C8]	2.19766e-08	0.000898167	1	1	4	B2S3C9	0	2052.97	High	0.0007037	3.483e-10	5.46
	High	TATPAQANAVHAHIR		0.000503591	0.000898167	1	1	3	B2S3C9	0	1557.82	High	0.0007037	7.216e-05	2.54
	High	TCAEAVALAQELVR	1xCarbamidomethyl [C2]	4.91376e-05	0.000898167	1	1	4	B2S3C9	0	1530.79	High	0.0007037	4.227e-06	3.67
	High	VILCVGER	1xCarbamidomethyl [C4]	0.0214721	0.000898167	1	1	1	B2S3C9	0	945.519	High	0.0007897	0.006875	2.42
High	Master Protein	B2S3E8	Aspartate--ammonia ligase OS=Treponema pallidum subsp. pallidum (strain SS14) OX=455434 GN=asnA PE=3 SV=1	0	77.096	63	13	30	13	330	36.8	5.96	107.45	13	1
	Confidence	Sequence	Modifications	Qvality PEP	Qvality q-value	# Protein Groups	# Proteins	# PSMs	Master Protein Accessions	# Missed Cleavages	Theo. MH+ [Da]	Confidence (by Search Engine): Sequest HT	Percolator q-Value (by Search Engine): Sequest HT	Percolator PEP (by Search Engine): Sequest HT	XCorr (by Search Engine): Sequest HT
	High	AFEVSSMGIR	1xOxidation [M7]	0.00599809	0.000898167	1	1	2	B2S3E8	0	1112.54	High	0.0007037	0.00147	2.55
	High	AFLPADIVFVQSEELVR		7.8294e-06	0.000898167	1	1	2	B2S3E8	0	1933.04	High	0.0007037	4.504e-07	3.78
	High	APDYDDWTTPSEGEYK		3.76985e-06	0.000898167	1	1	3	B2S3E8	0	1873.78	High	0.0007037	1.852e-07	4.49
	High	EHGAVFLIGIGGVLSDGKPHDVR		7.61092e-05	0.000898167	1	1	3	B2S3E8	0	2373.27	High	0.0007037	7.234e-06	4.46
	High	GLNGDILVWNPVLGR		0.000405599	0.000898167	1	1	1	B2S3E8	0	1622.9	High	0.0007037	5.559e-05	3.96
	High	HIGEVQASVWPR		0.00133188	0.000898167	1	1	1	B2S3E8	0	1378.72	High	0.0007037	0.0002374	2.58
	High	LAMLLLQR	1xOxidation [M3]	0.0209556	0.000898167	1	1	2	B2S3E8	0	973.586	High	0.0007897	0.006671	2.28
	High	LMEHLGLIEVQGPLLSQVGDGIQDGLSGR	1xOxidation [M2]	6.17559e-09	0.000898167	1	1	5	B2S3E8	0	3047.58	High	0.0007037	7.408e-11	7.11
	High	LPQSIGGGIGQSR		0.000123691	0.000898167	1	1	3	B2S3E8	0	1269.69	High	0.0007037	1.307e-05	3.16
	High	QIPGTAFEVVHSLAK		0.000431762	0.000898167	1	1	3	B2S3E8	0	1596.87	High	0.0007037	5.987e-05	3.25
	High	SFILQQQGISFAK		5.28125e-05	0.000898167	1	1	2	B2S3E8	0	1466.8	High	0.0007037	4.613e-06	3.3
	High	SVCVDQWDWEK	1xCarbamidomethyl [C3]	0.000448696	0.000898167	1	1	1	B2S3E8	0	1451.63	High	0.0007037	6.277e-05	2.92
	High	YGFQDNEGLFVHMIALRPDEDFLDQVR	1xOxidation [M13]	0.00115254	0.000898167	1	1	2	B2S3E8	0	3240.54	High	0.0007037	0.0001989	3.01
High	Master Protein	A0A0H3BK71	Peptidyl-prolyl cis-trans isomerase OS=Treponema pallidum subsp. pallidum (strain SS14) OX=455434 GN=fklB PE=3 SV=1	0	77.072	53	14	29	14	264	28.4	8.27	94.68	14	1
	Confidence	Sequence	Modifications	Qvality PEP	Qvality q-value	# Protein Groups	# Proteins	# PSMs	Master Protein Accessions	# Missed Cleavages	Theo. MH+ [Da]	Confidence (by Search Engine): Sequest HT	Percolator q-Value (by Search Engine): Sequest HT	Percolator PEP (by Search Engine): Sequest HT	XCorr (by Search Engine): Sequest HT
	High	AFLEENAK		0.0193845	0.000898167	1	1	2	A0A0H3BK71	0	921.468	High	0.0007897	0.006075	2.04
	High	AFLEENAKKPGVQVTSSGLQYEVVK		0.0255848	0.000898167	1	1	1	A0A0H3BK71	1	2721.45	High	0.0007897	0.008457	2.27
	High	ALTADQLDPR		0.000729394	0.000898167	1	1	2	A0A0H3BK71	0	1099.57	High	0.0007037	0.0001138	2.71
	High	DKPAEFPVDGMVPGVSEGLK	1xOxidation [M11]	8.49626e-06	0.000898167	1	1	5	A0A0H3BK71	0	2088.03	High	0.0007037	4.969e-07	3.67
	High	FYVPSSLGYGER		0.00614555	0.000898167	1	1	1	A0A0H3BK71	0	1374.67	High	0.0007037	0.001518	2.72
	High	GTLLDGTVFDASR		2.42355e-05	0.000898167	1	1	2	A0A0H3BK71	0	1351.69	High	0.0007037	1.787e-06	3.7
	High	KALTADQLDPR		0.0729066	0.00129836	1	1	1	A0A0H3BK71	1	1227.67	High	0.0009874	0.03015	2.87
	High	KPGVQVTSSGLQYEVVK		2.02744e-06	0.000898167	1	1	3	A0A0H3BK71	0	1819	High	0.0007037	8.654e-08	5.4
	High	KSVGYAFGVLMGVTLQDSK	1xOxidation [M11]	0.000166649	0.000898167	1	1	2	A0A0H3BK71	1	2016.05	High	0.0007037	1.878e-05	4.9
	High	LDVDLGQVWK		0.00327148	0.000898167	1	1	1	A0A0H3BK71	0	1172.63	High	0.0007037	0.0007035	3.23
	High	LMPVGSTYR	1xOxidation [M2]	0.0514073	0.000898167	1	1	1	A0A0H3BK71	0	1039.52	High	0.0007897	0.01972	1.56
	High	QALADAQDVLQR		6.7489e-05	0.000898167	1	1	3	A0A0H3BK71	0	1327.7	High	0.0007037	6.226e-06	4.22
	High	SVGYAFGVLMGVTLQDSK	1xOxidation [M10]	8.78709e-06	0.000898167	1	1	2	A0A0H3BK71	0	1887.95	High	0.0007037	5.198e-07	4.84
	High	TVSADKDKQALADAQDVLQR		0.000174019	0.000898167	1	1	3	A0A0H3BK71	2	2172.13	High	0.0007037	1.985e-05	3.47
High	Master Protein	A0A0H3BJ91	Uncharacterized protein OS=Treponema pallidum subsp. pallidum (strain SS14) OX=455434 GN=TPASS_0608 PE=4 SV=1	0	75.955	43	13	31	13	296	31.9	8.28	108.92	13	1
	Confidence	Sequence	Modifications	Qvality PEP	Qvality q-value	# Protein Groups	# Proteins	# PSMs	Master Protein Accessions	# Missed Cleavages	Theo. MH+ [Da]	Confidence (by Search Engine): Sequest HT	Percolator q-Value (by Search Engine): Sequest HT	Percolator PEP (by Search Engine): Sequest HT	XCorr (by Search Engine): Sequest HT
	High	ACELLAR	1xCarbamidomethyl [C2]	0.036831	0.000898167	1	1	2	A0A0H3BJ91	0	832.435	High	0.0007897	0.01314	2.1
	High	AVVESIMDIAADGR	1xOxidation [M7]	2.12849e-05	0.000898167	1	1	3	A0A0H3BJ91	0	1462.72	High	0.0007037	1.527e-06	4.35
	High	DALIQVMCADREPSVVR	1xCarbamidomethyl [C8]; 1xOxidation [M7]	0.128879	0.00211224	1	1	1	A0A0H3BJ91	1	1974.97	High	0.001416	0.06073	2.45
	High	FSAINPTGSLALEILNTYER		2.69247e-06	0.000898167	1	1	2	A0A0H3BJ91	0	2209.15	High	0.0007037	1.227e-07	4.95
	High	GSDDLQEALSR		0.00035451	0.000898167	1	1	2	A0A0H3BJ91	0	1190.56	High	0.0007037	4.729e-05	3.34
	High	KFSAINPTGSLALEILNTYER		1.81619e-05	0.000898167	1	1	2	A0A0H3BJ91	1	2337.24	High	0.0007037	1.26e-06	5.92
	High	LATAGLFR		0.0300383	0.000898167	1	1	2	A0A0H3BJ91	0	848.499	High	0.0007897	0.01028	2.4
	High	RAVVESIMDIAADGR	1xOxidation [M8]	0.00620555	0.000898167	1	1	2	A0A0H3BJ91	1	1618.82	High	0.0007037	0.001535	3.52
	High	SLGEVGINEQDETTATIGWISR		8.04955e-08	0.000898167	1	1	7	A0A0H3BJ91	0	2376.17	High	0.0007037	1.691e-09	5.42
	High	SLGEVGINEQDETTATIGWISRK		0.0492263	0.000898167	1	1	1	A0A0H3BJ91	1	2504.26	High	0.0007897	0.01872	2.59
	High	TKDALIQVMCADREPSVVR	1xCarbamidomethyl [C10]; 1xOxidation [M9]	0.0102407	0.000898167	1	1	3	A0A0H3BJ91	2	2204.12	High	0.0007037	0.00281	2.65
	High	VLALQYIQEALEGGR		3.99376e-06	0.000898167	1	1	2	A0A0H3BJ91	0	1659.91	High	0.0007037	1.978e-07	4.98
	High	VINDFPDIR		0.00400968	0.000898167	1	1	2	A0A0H3BJ91	0	1088.57	High	0.0007037	0.0009037	2.84
High	Master Protein	A0A0H3BLG8	Uncharacterized protein OS=Treponema pallidum subsp. pallidum (strain SS14) OX=455434 GN=TPASS_0858 PE=3 SV=1	0	74.714	41	11	34	11	408	43.4	8.63	117.43	11	1
	Confidence	Sequence	Modifications	Qvality PEP	Qvality q-value	# Protein Groups	# Proteins	# PSMs	Master Protein Accessions	# Missed Cleavages	Theo. MH+ [Da]	Confidence (by Search Engine): Sequest HT	Percolator q-Value (by Search Engine): Sequest HT	Percolator PEP (by Search Engine): Sequest HT	XCorr (by Search Engine): Sequest HT
	High	ASHYLSLGGAILLGR		2.5675e-05	0.000898167	1	1	2	A0A0H3BLG8	0	1527.86	High	0.0007037	1.914e-06	4.62
	High	CDVNDISSGSGCTGAK	2xCarbamidomethyl [C1; C12]	0.000392174	0.000898167	1	1	5	A0A0H3BLG8	0	1627.67	High	0.0007037	5.343e-05	3.72
	High	DAQGLQHTSVSSDIGLQWVGNVAK		3.37517e-06	0.000898167	1	1	4	A0A0H3BLG8	0	2510.26	High	0.0007037	1.612e-07	6.31
	High	DCDCNCPCQDCNDKGTVHATDTMLR	5xCarbamidomethyl [C2; C4; C6; C8; C11]; 1xOxidation [M23]	0.000192507	0.000898167	1	1	1	A0A0H3BLG8	1	3059.15	High	0.0007037	2.239e-05	3.39
	High	GTVHATDTMLR	1xOxidation [M9]	0.0109631	0.000898167	1	1	3	A0A0H3BLG8	0	1217.59	High	0.0007037	0.003047	2.33
	High	IGGLSLGANLK		0.000405599	0.000898167	1	1	3	A0A0H3BLG8	0	1042.63	High	0.0007037	5.544e-05	2.93
	High	MFFPESGFDFSTTTEPVCTPASNPIK	1xCarbamidomethyl [C18]; 1xOxidation [M1]	7.31971e-06	0.000898167	1	1	8	A0A0H3BLG8	0	2923.32	High	0.0007037	4.16e-07	4.31
	High	QRPVWAPTGGR		0.0112333	0.000898167	1	1	1	A0A0H3BLG8	0	1224.66	High	0.0007037	0.003144	3.34
	High	RIGGLSLGANLK		0.0109631	0.000898167	1	1	2	A0A0H3BLG8	1	1198.73	High	0.0007037	0.003052	2.81
	High	SFTSEEPNLYIGLAATNLGLTVK		8.20587e-08	0.000898167	1	1	2	A0A0H3BLG8	0	2438.28	High	0.0007037	1.738e-09	5.4
	High	VSDKIENCTSTCEK	2xCarbamidomethyl [C8; C12]	0.00186705	0.000898167	1	1	3	A0A0H3BLG8	1	1670.74	High	0.0007037	0.0003564	3.14
High	Master Protein	A0A0H3BIF4	Uncharacterized protein OS=Treponema pallidum subsp. pallidum (strain SS14) OX=455434 GN=TPASS_0453 PE=4 SV=1	0	74.418	71	15	29	15	287	32	9.2	98.26	15	1
	Confidence	Sequence	Modifications	Qvality PEP	Qvality q-value	# Protein Groups	# Proteins	# PSMs	Master Protein Accessions	# Missed Cleavages	Theo. MH+ [Da]	Confidence (by Search Engine): Sequest HT	Percolator q-Value (by Search Engine): Sequest HT	Percolator PEP (by Search Engine): Sequest HT	XCorr (by Search Engine): Sequest HT
	High	ASVDPLGVVGSGADVYLYFPVAGNENLISR		3.75176e-06	0.000898167	1	1	1	A0A0H3BIF4	0	3079.57	High	0.0007037	1.834e-07	5.94
	High	ECTSEGTSQTVALYIK	1xCarbamidomethyl [C2]	3.57564e-06	0.000898167	1	1	3	A0A0H3BIF4	0	1786.85	High	0.0007037	1.733e-07	4.96
	High	FEKECTSEGTSQTVALYIK	1xCarbamidomethyl [C5]	0.000322009	0.000898167	1	1	1	A0A0H3BIF4	1	2191.06	High	0.0007037	4.185e-05	3.55
	High	LASVISSLYSK		0.00288462	0.000898167	1	1	2	A0A0H3BIF4	0	1167.66	High	0.0007037	0.000605	3.48
	High	LFGSGSYPYAFTNLIFSR		0.000116757	0.000898167	1	1	1	A0A0H3BIF4	0	2040.02	High	0.0007037	1.215e-05	4.72
	High	LIIEDGTISAER		0.000503591	0.000898167	1	1	2	A0A0H3BIF4	0	1316.71	High	0.0007037	7.232e-05	3.47
	High	LLNFPQLNLPLGAMELYLTAR	1xOxidation [M14]	2.35332e-06	0.000898167	1	1	2	A0A0H3BIF4	0	2403.31	High	0.0007037	1.037e-07	5.67
	High	INFPIQFLISR		0.00110362	0.000898167	1	1	1	A0A0H3BIF4	0	1347.78	High	0.0007037	0.0001884	2.86
	High	LVNPDRPQLPPR		0.00902346	0.000898167	1	1	6	A0A0H3BIF4	0	1401.8	High	0.0007037	0.002417	2.38
	High	LVNPDRPQLPPRFEK		0.0662816	0.00129836	1	1	1	A0A0H3BIF4	1	1806	High	0.0009874	0.02693	2.53
	High	NEYLYTLSLQLGNAK		0.00753721	0.000898167	1	1	1	A0A0H3BIF4	0	1726.9	High	0.0007037	0.001934	2.82
	High	RNEYLYTLSLQLGNAK		4.59134e-06	0.000898167	1	1	2	A0A0H3BIF4	1	1883	High	0.0007037	2.344e-07	6.02
	High	TEHGITYYESEHTDVSIPAPHFSCVIFGSSK	1xCarbamidomethyl [C24]	0.000964358	0.000898167	1	1	1	A0A0H3BIF4	0	3495.62	High	0.0007037	0.0001596	4.81
	High	TTAVYGAFFAR		0.00118065	0.000898167	1	1	3	A0A0H3BIF4	0	1203.62	High	0.0007037	0.0002049	2.71
	High	VLNAHIHVEGDR		0.00568607	0.000898167	1	1	2	A0A0H3BIF4	0	1359.71	High	0.0007037	0.001379	2.74
High	Master Protein	A0A0H3BLB8	Outer membrane protein OS=Treponema pallidum subsp. pallidum (strain SS14) OX=455434 GN=tmpB PE=4 SV=1	0	74.228	50	17	46	17	325	36.9	8.75	127.03	17	1
	Confidence	Sequence	Modifications	Qvality PEP	Qvality q-value	# Protein Groups	# Proteins	# PSMs	Master Protein Accessions	# Missed Cleavages	Theo. MH+ [Da]	Confidence (by Search Engine): Sequest HT	Percolator q-Value (by Search Engine): Sequest HT	Percolator PEP (by Search Engine): Sequest HT	XCorr (by Search Engine): Sequest HT
	High	AYPTEYLLASEAIK		9.04921e-05	0.000898167	1	1	4	A0A0H3BLB8	0	1568.82	High	0.0007037	8.933e-06	3.11
	High	AYSELAEK		0.0281988	0.000898167	1	1	2	A0A0H3BLB8	0	910.452	High	0.0007897	0.009521	2.08
	High	ECFWNIAK	1xCarbamidomethyl [C2]	0.017931	0.000898167	1	1	2	A0A0H3BLB8	0	1067.5	High	0.0007897	0.005507	2.27
	High	EGLYEPNVK		0.00970681	0.000898167	1	1	2	A0A0H3BLB8	0	1048.53	High	0.0007037	0.002627	2.44
	High	LAEDFAQK		0.0602362	0.00129836	1	1	2	A0A0H3BLB8	0	921.468	High	0.0009874	0.02393	2.46
	High	LYEANKDKIPQSK		0.0160302	0.000898167	1	1	3	A0A0H3BLB8	2	1533.83	High	0.0007897	0.00482	2.21
	High	NPAVYGNPFLWK		0.000173184	0.000898167	1	1	3	A0A0H3BLB8	0	1405.73	High	0.0007037	1.968e-05	3.93
	High	NPNWVEPETVLVIPSLK		3.50753e-06	0.000898167	1	1	4	A0A0H3BLB8	0	1935.06	High	0.0007037	1.689e-07	4.7
	High	NPNWVEPETVLVIPSLKGEER		7.63914e-07	0.000898167	1	1	2	A0A0H3BLB8	1	2406.27	High	0.0007037	2.644e-08	6.2
	High	NVKPESQLLAK		0.00437532	0.000898167	1	1	2	A0A0H3BLB8	0	1226.71	High	0.0007037	0.001004	3.67
	High	QYDVALTWAR		0.00172826	0.000898167	1	1	2	A0A0H3BLB8	0	1222.62	High	0.0007037	0.0003243	3.01
	High	TGGLAFDSK		0.00536426	0.000898167	1	1	2	A0A0H3BLB8	0	895.452	High	0.0007037	0.001284	2.92
	High	TTAEDAMNAAR	1xOxidation [M7]	0.00508536	0.000898167	1	1	4	A0A0H3BLB8	0	1166.51	High	0.0007037	0.001203	1.95
	High	TYDAGEYDVSAEYAR		1.46988e-05	0.000898167	1	1	7	A0A0H3BLB8	0	1709.73	High	0.0007037	9.687e-07	3.9
	High	VLPAQYK		0.110225	0.00211224	1	1	2	A0A0H3BLB8	0	818.477	High	0.001416	0.04994	1.83
	High	VTTWSIDR		0.0644093	0.00129836	1	1	1	A0A0H3BLB8	0	977.505	High	0.0009874	0.02601	2.21
	High	VTTWSIDRECFWNIAK	1xCarbamidomethyl [C10]	0.00215819	0.000898167	1	1	2	A0A0H3BLB8	1	2025.99	High	0.0007037	0.0004252	2.87
High	Master Protein	A0A0H3BL77	Membrane protein OS=Treponema pallidum subsp. pallidum (strain SS14) OX=455434 GN=tmpA PE=4 SV=1	0	73.66	55	15	25	15	345	37.3	5.31	89.81	15	1
	Confidence	Sequence	Modifications	Qvality PEP	Qvality q-value	# Protein Groups	# Proteins	# PSMs	Master Protein Accessions	# Missed Cleavages	Theo. MH+ [Da]	Confidence (by Search Engine): Sequest HT	Percolator q-Value (by Search Engine): Sequest HT	Percolator PEP (by Search Engine): Sequest HT	XCorr (by Search Engine): Sequest HT
	High	AAGVASEAADKYEILR		0.000138821	0.000898167	1	1	4	A0A0H3BL77	1	1663.86	High	0.0007037	1.503e-05	4.02
	High	ALELYETDSAQCLQSTVEALESYR	1xCarbamidomethyl [C12]	0.00317781	0.000898167	1	1	1	A0A0H3BL77	0	2776.3	High	0.0007037	0.0006815	3.83
	High	ALELYETDSAQCLQSTVEALESYRK	1xCarbamidomethyl [C12]	9.77284e-05	0.000898167	1	1	2	A0A0H3BL77	1	2904.39	High	0.0007037	9.779e-06	4.13
	High	ALEIYTELGK		0.00822675	0.000898167	1	1	2	A0A0H3BL77	0	1136.62	High	0.0007037	0.002154	2.67
	High	ALLVESAHADR		0.142417	0.00252023	1	1	1	A0A0H3BL77	0	1181.63	High	0.00163	0.06864	1.63
	High	ALLVESAHADRR		0.279008	0.00852477	1	1	1	A0A0H3BL77	1	1337.73	High	0.004619	0.1601	2.09
	High	KAAGVASEAADKYEILR		0.000173184	0.000898167	1	1	1	A0A0H3BL77	2	1791.96	High	0.0007037	1.969e-05	3.68
	High	IGAQESGADTQHPELFSQIQDVER		0.00106189	0.000898167	1	1	1	A0A0H3BL77	0	2655.26	High	0.0007037	0.0001791	3.43
	High	LNTTQADESAPIPISDTSSPSR		1.42043e-06	0.000898167	1	1	2	A0A0H3BL77	0	2287.1	High	0.0007037	5.629e-08	5.02
	High	IQTHQLAQYDGDSANAAEESWK		5.92067e-07	0.000898167	1	1	1	A0A0H3BL77	0	2462.12	High	0.0007037	1.933e-08	6.06
	High	IQTHQLAQYDGDSANAAEESWKK		1.7551e-06	0.000898167	1	1	3	A0A0H3BL77	1	2590.22	High	0.0007037	7.285e-08	4.47
	High	NRVEVADLQSK		0.003971	0.000898167	1	1	2	A0A0H3BL77	1	1258.67	High	0.0007037	0.0008938	3.33
	High	SAPLPENAQGFSK		0.00234299	0.000898167	1	1	1	A0A0H3BL77	0	1345.67	High	0.0007037	0.0004693	2.57
	High	SAPLPENAQGFSKEPIEVEPLPNDR		0.0388474	0.000898167	1	1	1	A0A0H3BL77	1	2734.37	High	0.0007897	0.01404	3.44
	High	VAVELRPQLEEADSQYQEAR		4.52053e-08	0.000898167	1	1	2	A0A0H3BL77	0	2331.16	High	0.0007037	8.366e-10	6.01
High	Master Protein	sp	ANXA5_HUMAN	0	73.482	47	14	36	14	319	35.8	5.05	103.52	14	1
	Confidence	Sequence	Modifications	Qvality PEP	Qvality q-value	# Protein Groups	# Proteins	# PSMs	Master Protein Accessions	# Missed Cleavages	Theo. MH+ [Da]	Confidence (by Search Engine): Sequest HT	Percolator q-Value (by Search Engine): Sequest HT	Percolator PEP (by Search Engine): Sequest HT	XCorr (by Search Engine): Sequest HT
	High	DLLDDLK		0.0446977	0.000898167	1	1	1	sp	0	831.446	High	0.0007897	0.01665	1.96
	High	DLLDDLKSELTGK		8.46012e-05	0.000898167	1	1	3	sp	1	1446.77	High	0.0007037	8.232e-06	2.88
	High	DLLDDLKSELTGKFEK		0.00461508	0.000898167	1	1	1	sp	2	1850.97	High	0.0007037	0.001072	2.2
	High	ETSGNLEQLLLAVVK		2.64265e-05	0.000898167	1	1	1	sp	0	1613.91	High	0.0007037	1.987e-06	4.19
	High	FITIFGTR		0.0460117	0.000898167	1	1	3	sp	0	954.541	High	0.0007897	0.01724	2.22
	High	GAGTDDHTLIR		0.000649836	0.000898167	1	1	1	sp	0	1155.58	High	0.0007037	9.863e-05	3.17
	High	LIVALMKPSR	1xOxidation [M6]	0.0688594	0.00129836	1	1	2	sp	0	1143.69	High	0.0009874	0.02812	1.96
	High	LYDAYELK		0.0287526	0.000898167	1	1	2	sp	0	1014.51	High	0.0007897	0.009778	2.13
	High	MLVVLLQANR	1xOxidation [M1]	0.00330331	0.000898167	1	1	3	sp	0	1172.68	High	0.0007037	0.0007157	2.42
	High	QVYEEEYGSSLEDDVVGDTSGYYQR		5.40072e-08	0.000898167	1	1	5	sp	0	2888.24	High	0.0007037	1.043e-09	6.85
	High	SIPAYLAETLYYAMK	1xOxidation [M14]	3.42611e-05	0.000898167	1	1	8	sp	0	1749.88	High	0.0007037	2.728e-06	3.68
	High	VLTEIIASR		0.0174995	0.000898167	1	1	2	sp	0	1001.6	High	0.0007897	0.005355	2.69
	High	WGTDEEKFITIFGTR		4.33632e-05	0.000898167	1	1	1	sp	1	1799.9	High	0.0007037	3.636e-06	3.23
	High	YMTISGFQIEETIDR		0.0113432	0.000898167	1	1	1	sp	0	1802.86	High	0.0007037	0.003169	2.81
	High	YMTISGFQIEETIDR	1xOxidation [M2]	1.16134e-05	0.000898167	1	1	2	sp	0	1818.86	High	0.0007037	7.298e-07	3.94
High	Master Protein	A0A0H3BHF2	Oxaloacetate decarboxylase, subunit alpha OS=Treponema pallidum subsp. pallidum (strain SS14) OX=455434 GN=oadA PE=4 SV=1	0	70.507	45	16	22	16	593	64.1	7.34	70.19	16	1
	Confidence	Sequence	Modifications	Qvality PEP	Qvality q-value	# Protein Groups	# Proteins	# PSMs	Master Protein Accessions	# Missed Cleavages	Theo. MH+ [Da]	Confidence (by Search Engine): Sequest HT	Percolator q-Value (by Search Engine): Sequest HT	Percolator PEP (by Search Engine): Sequest HT	XCorr (by Search Engine): Sequest HT
	High	AAEAGVDVIDTAIASMSMGTSHSPTETLVEILR	2xOxidation [M16; M18]	7.6476e-05	0.000898167	1	1	2	A0A0H3BHF2	0	3404.66	High	0.0007037	7.256e-06	4.99
	High	AAGAQDTIEDVLTYAMFPK	1xOxidation [M16]	0.0025437	0.000898167	1	1	2	A0A0H3BHF2	0	2056.99	High	0.0007037	0.0005185	3.8
	High	ATAAGTIHFLIAPGAHVSAGQVLAEIR		0.0489896	0.000898167	1	1	1	A0A0H3BHF2	0	2671.47	High	0.0007897	0.0186	3.4
	High	DCGYIPLVTPTSQIVGTQSVLNVLFGR	1xCarbamidomethyl [C2]	8.18012e-05	0.000898167	1	1	1	A0A0H3BHF2	0	2934.54	High	0.0007037	7.887e-06	4.12
	High	DMSGLLTPYGAYDLVSAIK	1xOxidation [M2]	2.77282e-05	0.000898167	1	1	1	A0A0H3BHF2	0	2030.02	High	0.0007037	2.106e-06	4.54
	High	FGADSICIK	1xCarbamidomethyl [C7]	0.0063891	0.000898167	1	1	1	A0A0H3BHF2	0	1010.5	High	0.0007037	0.001586	2.4
	High	HVQMAISYATTPYHTAEK	1xOxidation [M4]	4.77139e-06	0.000898167	1	1	1	A0A0H3BHF2	0	2063.99	High	0.0007037	2.458e-07	4.45
	High	HYADDVVDAFVEAAAR		0.00104162	0.000898167	1	1	1	A0A0H3BHF2	0	1748.82	High	0.0007037	0.0001754	3.24
	High	IAPTFFASR		0.0394159	0.000898167	1	1	2	A0A0H3BHF2	0	1009.55	High	0.0007897	0.01427	1.96
	High	LLTGQYGR		0.0462344	0.000898167	1	1	1	A0A0H3BHF2	0	907.5	High	0.0007897	0.01737	2.17
	High	ILVSQVPGGMLSNLENQLR	1xOxidation [M10]	1.86935e-05	0.000898167	1	1	2	A0A0H3BHF2	0	2084.12	High	0.0007037	1.306e-06	4.73
	High	ISEMVLR	1xOxidation [M4]	0.0563245	0.000898167	1	1	2	A0A0H3BHF2	0	863.466	High	0.0007897	0.02209	2.03
	High	TPASCDAGLVER	1xCarbamidomethyl [C5]	0.0026827	0.000898167	1	1	2	A0A0H3BHF2	0	1275.6	High	0.0007037	0.0005535	1.93
	High	TPIMMLLR	2xOxidation [M4; M5]	0.0297477	0.000898167	1	1	1	A0A0H3BHF2	0	1006.54	High	0.0007897	0.01019	1.89
	High	VEAGPSVASGTSQGTVTTAK		1.78818e-07	0.000898167	1	1	1	A0A0H3BHF2	0	1847.93	High	0.0007037	4.495e-09	4.95
	High	VGACTTLPAPVAGSVVK	1xCarbamidomethyl [C4]	0.0345806	0.000898167	1	1	1	A0A0H3BHF2	0	1626.89	High	0.0007897	0.01223	2.54
High	Master Protein	A0A0H3BJY7	Uncharacterized protein OS=Treponema pallidum subsp. pallidum (strain SS14) OX=455434 GN=TPASS_0178 PE=4 SV=1	0	70.379	69	14	20	14	308	34.7	6.23	63.33	14	1
	Confidence	Sequence	Modifications	Qvality PEP	Qvality q-value	# Protein Groups	# Proteins	# PSMs	Master Protein Accessions	# Missed Cleavages	Theo. MH+ [Da]	Confidence (by Search Engine): Sequest HT	Percolator q-Value (by Search Engine): Sequest HT	Percolator PEP (by Search Engine): Sequest HT	XCorr (by Search Engine): Sequest HT
	High	AGFLFLTEER		0.000983118	0.000898167	1	1	2	A0A0H3BJY7	0	1182.62	High	0.0007037	0.0001635	2.93
	High	FLQYETGETCR	1xCarbamidomethyl [C10]	0.00227602	0.000898167	1	1	2	A0A0H3BJY7	0	1403.63	High	0.0007037	0.0004549	2.27
	High	FPFGIDTTTFYR		0.000810872	0.000898167	1	1	2	A0A0H3BJY7	0	1464.72	High	0.0007037	0.0001294	3.3
	High	FSFIEASRPVYPR		0.039036	0.000898167	1	1	1	A0A0H3BJY7	0	1568.82	High	0.0007897	0.0141	1.95
	High	GVSAYFVNHAENSLLITSSGTTR		1.92406e-05	0.000898167	1	1	1	A0A0H3BJY7	0	2424.22	High	0.0007037	1.347e-06	5.35
	High	LELQFVQLVESLGIPR		1.21855e-05	0.000898167	1	1	1	A0A0H3BJY7	0	1841.05	High	0.0007037	7.746e-07	4.56
	High	MANLFTISINQSALPPAVLQEELSMVR	2xOxidation [M1; M25]	0.0113986	0.000898167	1	1	1	A0A0H3BJY7	0	3004.55	High	0.0007897	0.003197	3.25
	High	MRVPTSLLSPGLPAEQWTTLFR	1xOxidation [M1]	0.000136177	0.000898167	1	1	1	A0A0H3BJY7	1	2516.33	High	0.0007037	1.464e-05	4.83
	High	QPELAPSCSQLEFALNNQR	1xCarbamidomethyl [C8]	0.000464057	0.000898167	1	1	1	A0A0H3BJY7	0	2202.06	High	0.0007037	6.55e-05	2.83
	High	SSGVSCEYYR	1xCarbamidomethyl [C6]	0.0529133	0.000898167	1	1	1	A0A0H3BJY7	0	1207.5	High	0.0007897	0.02044	1.43
	High	TDVEEGALAADLHGDASGEER		9.86728e-05	0.000898167	1	1	2	A0A0H3BJY7	0	2141.96	High	0.0007037	9.888e-06	2.8
	High	VPTSLLSPGLPAEQWTTLFR		5.13107e-05	0.000898167	1	1	2	A0A0H3BJY7	0	2213.2	High	0.0007037	4.476e-06	5.35
	High	VVVFSSFPVDPELYLNQLTR		4.56676e-07	0.000898167	1	1	2	A0A0H3BJY7	0	2323.23	High	0.0007037	1.405e-08	5.31
	High	VYLVLFDTR		0.0069057	0.000898167	1	1	1	A0A0H3BJY7	0	1125.63	High	0.0007037	0.001745	2.66
High	Master Protein	A0A0H3BJJ8	Protein 76K OS=Treponema pallidum subsp. pallidum (strain SS14) OX=455434 GN=TPASS_0020 PE=4 SV=1	0	69.446	36	19	25	19	707	78.9	8.88	70.32	19	1
	Confidence	Sequence	Modifications	Qvality PEP	Qvality q-value	# Protein Groups	# Proteins	# PSMs	Master Protein Accessions	# Missed Cleavages	Theo. MH+ [Da]	Confidence (by Search Engine): Sequest HT	Percolator q-Value (by Search Engine): Sequest HT	Percolator PEP (by Search Engine): Sequest HT	XCorr (by Search Engine): Sequest HT
	High	DLDDNLLTDLQK		0.000941412	0.000898167	1	1	1	A0A0H3BJJ8	0	1402.71	High	0.0007037	0.0001553	3.18
	High	EDGTVQGVVGSHVEVAR		0.000286916	0.000898167	1	1	2	A0A0H3BJJ8	0	1738.87	High	0.0007037	3.634e-05	4.34
	High	EGVRPSSEATDVSR		0.00484449	0.000898167	1	1	1	A0A0H3BJJ8	0	1489.72	High	0.0007037	0.001137	3.12
	High	LDTVGVVSDQTGGVADNHAVATHGR		2.00915e-05	0.000898167	1	1	2	A0A0H3BJJ8	0	2476.22	High	0.0007037	1.425e-06	4.61
	High	LGDSFHIISFSATPR		4.75113e-05	0.000898167	1	1	1	A0A0H3BJJ8	0	1647.85	High	0.0007037	4.065e-06	4.02
	High	ILIVVSDGIFNPPAR		4.29482e-05	0.000898167	1	1	2	A0A0H3BJJ8	0	1610.93	High	0.0007037	3.599e-06	3.82
	High	LPFPQDIQIR		0.000701845	0.000898167	1	1	2	A0A0H3BJJ8	0	1226.69	High	0.0007037	0.0001088	2.62
	High	LSVLNAATAFGR		0.106211	0.00211224	1	1	1	A0A0H3BJJ8	0	1219.68	High	0.001416	0.04773	2.52
	High	RYHEEGTYQVTMR	1xOxidation [M12]	0.0801599	0.00129836	1	1	1	A0A0H3BJJ8	1	1685.77	High	0.0009874	0.03384	2.99
	High	SADITVLLDTSGTILPYR		0.00208642	0.000898167	1	1	2	A0A0H3BJJ8	0	1935.04	High	0.0007037	0.0004083	3.89
	High	SEFDLSQVVSR		0.000625298	0.000898167	1	1	1	A0A0H3BJJ8	0	1266.63	High	0.0007037	9.448e-05	3.16
	High	SGMTEIFVFDQTR	1xOxidation [M3]	0.0279259	0.000898167	1	1	1	A0A0H3BJJ8	0	1546.72	High	0.0007897	0.009419	2.56
	High	SVVSGSVLK		0.0275215	0.000898167	1	1	1	A0A0H3BJJ8	0	875.52	High	0.0007897	0.009271	2.39
	High	TDDVQISAVGSFAEGQTR		5.53833e-06	0.000898167	1	1	1	A0A0H3BJJ8	0	1880.9	High	0.0007037	2.957e-07	4.61
	High	TENGCQGPGSMSDFR	1xCarbamidomethyl [C5]; 1xOxidation [M11]	0.0524066	0.000898167	1	1	1	A0A0H3BJJ8	0	1658.65	High	0.0007897	0.02015	1.35
	High	TTFLLPK		0.165082	0.00332932	1	1	1	A0A0H3BJJ8	0	819.497	High	0.002059	0.08247	1.33
	High	VFPQVATAELR		0.0107516	0.000898167	1	1	2	A0A0H3BJJ8	0	1230.68	High	0.0007037	0.002978	2.28
	High	VSPVDSDGSVR		0.0327829	0.000898167	1	1	1	A0A0H3BJJ8	0	1117.55	High	0.0007897	0.01146	2.24
	High	VVTLVSDR		0.0596617	0.00129836	1	1	1	A0A0H3BJJ8	0	888.515	High	0.0009874	0.0236	1.72
High	Master Protein	A0A0H3BJZ8	ABC transporter, periplasmic binding protein OS=Treponema pallidum subsp. pallidum (strain SS14) OX=455434 GN=troA PE=3 SV=1	0	66.196	48	13	25	13	308	33.5	6.68	82.43	13	1
	Confidence	Sequence	Modifications	Qvality PEP	Qvality q-value	# Protein Groups	# Proteins	# PSMs	Master Protein Accessions	# Missed Cleavages	Theo. MH+ [Da]	Confidence (by Search Engine): Sequest HT	Percolator q-Value (by Search Engine): Sequest HT	Percolator PEP (by Search Engine): Sequest HT	XCorr (by Search Engine): Sequest HT
	High	AVYESLCK	1xCarbamidomethyl [C7]	0.0409722	0.000898167	1	1	1	A0A0H3BJZ8	0	969.471	High	0.0007897	0.01502	1.93
	High	AYGFEVK		0.127125	0.00211224	1	1	2	A0A0H3BJZ8	0	813.414	High	0.001416	0.05953	1.55
	High	DAAADGKPLVVTTIGMIADAVK	1xOxidation [M16]	2.30849e-06	0.000898167	1	1	2	A0A0H3BJZ8	0	2172.16	High	0.0007037	1.013e-07	5.64
	High	GLQGVSTASEASAHDMQELAAFIAQR	1xOxidation [M16]	1.03477e-05	0.000898167	1	1	4	A0A0H3BJZ8	0	2704.3	High	0.0007037	6.326e-07	4.71
	High	KLPAIFIESSIPHK		4.86674e-05	0.000898167	1	1	3	A0A0H3BJZ8	1	1579.92	High	0.0007037	4.176e-06	4.34
	High	LPAIFIESSIPHK		9.5407e-05	0.000898167	1	1	1	A0A0H3BJZ8	0	1451.83	High	0.0007037	9.49e-06	3.35
	High	LSLEEAEFDPHVWFDVK		3.26346e-06	0.000898167	1	1	3	A0A0H3BJZ8	0	2061	High	0.0007037	1.551e-07	4.94
	High	LVVAVSETIPVSQR		0.0087213	0.000898167	1	1	1	A0A0H3BJZ8	0	1497.86	High	0.0007037	0.002313	3.15
	High	NIAQGDVHLK		0.00506074	0.000898167	1	1	1	A0A0H3BJZ8	0	1094.6	High	0.0007037	0.001199	2.82
	High	RVLVTAHDAFGYFSR		0.00018259	0.000898167	1	1	1	A0A0H3BJZ8	1	1738.9	High	0.0007037	2.101e-05	3.13
	High	VLVTAHDAFGYFSR		0.000361394	0.000898167	1	1	3	A0A0H3BJZ8	0	1582.8	High	0.0007037	4.819e-05	3.86
	High	YQAYQQQLDK		0.0190104	0.000898167	1	1	1	A0A0H3BJZ8	0	1284.62	High	0.0007897	0.005914	1.92
	High	YQAYQQQLDKLDAYVR		0.00108256	0.000898167	1	1	2	A0A0H3BJZ8	1	2002	High	0.0007037	0.0001835	2.87
High	Master Protein	A0A0H3BK36	Membrane antigen, pathogen-specific OS=Treponema pallidum subsp. pallidum (strain SS14) OX=455434 GN=tpd PE=3 SV=1	0	64.635	51	7	34	7	204	22.1	4.82	113.51	7	1
	Confidence	Sequence	Modifications	Qvality PEP	Qvality q-value	# Protein Groups	# Proteins	# PSMs	Master Protein Accessions	# Missed Cleavages	Theo. MH+ [Da]	Confidence (by Search Engine): Sequest HT	Percolator q-Value (by Search Engine): Sequest HT	Percolator PEP (by Search Engine): Sequest HT	XCorr (by Search Engine): Sequest HT
	High	DVGPLHVGGVYFQPVEMHPAPGAQPSK	1xOxidation [M17]	3.23402e-05	0.000898167	1	1	4	A0A0H3BK36	0	2830.4	High	0.0007037	2.538e-06	3.96
	High	FEEGLGTYK		0.00814711	0.000898167	1	1	4	A0A0H3BK36	0	1043.5	High	0.0007037	0.002135	2.6
	High	FEIAAPSHDEYSLHIDEQTGVSGR		4.33632e-05	0.000898167	1	1	6	A0A0H3BK36	0	2658.24	High	0.0007037	3.625e-06	3.89
	High	FWSEPLVAEWDDFEWK		0.000112351	0.000898167	1	1	2	A0A0H3BK36	0	2083.94	High	0.0007037	1.163e-05	3.6
	High	VMFAPMNAGDGPHYGANVK	1xOxidation [M]	0.00117498	0.000898167	1	1	2	A0A0H3BK36	0	1991.91	High	0.0007037	0.0002034	3.18
	High	VMFAPMNAGDGPHYGANVK	2xOxidation [M2; M6]	7.24966e-06	0.000898167	1	1	11	A0A0H3BK36	0	2007.91	High	0.0007037	4.097e-07	3.85
	High	VRFEIAAPSHDEYSLHIDEQTGVSGR		7.53395e-06	0.000898167	1	1	3	A0A0H3BK36	1	2913.41	High	0.0007037	4.292e-07	4.94
	High	VVAFLQK		0.088508	0.00129836	1	1	2	A0A0H3BK36	0	804.498	High	0.0009874	0.03831	2.1
High	Master Protein	A0A0H3BK55	Probable endolytic peptidoglycan transglycosylase RlpA OS=Treponema pallidum subsp. pallidum (strain SS14) OX=455434 GN=rlpA PE=3 SV=1	0	63.643	57	10	20	10	318	33.4	9.17	74.57	10	1
	Confidence	Sequence	Modifications	Qvality PEP	Qvality q-value	# Protein Groups	# Proteins	# PSMs	Master Protein Accessions	# Missed Cleavages	Theo. MH+ [Da]	Confidence (by Search Engine): Sequest HT	Percolator q-Value (by Search Engine): Sequest HT	Percolator PEP (by Search Engine): Sequest HT	XCorr (by Search Engine): Sequest HT
	High	AAAVALDMLNAGVAR		0.00011732	0.000898167	1	1	1	A0A0H3BK55	0	1442.78	High	0.0007037	1.225e-05	4.18
	High	AAAVALDMLNAGVAR	1xOxidation [M8]	1.16134e-05	0.000898167	1	1	3	A0A0H3BK55	0	1458.77	High	0.0007037	7.305e-07	4.02
	High	AGTPGVPGVANTTDVPASEYGAPPVAYAAPGSTPSR		8.33441e-06	0.000898167	1	1	1	A0A0H3BK55	0	3382.65	High	0.0007037	4.86e-07	5.05
	High	INDRGPYAANR		0.0949635	0.00211224	1	1	1	A0A0H3BK55	1	1246.63	High	0.001233	0.04169	2.81
	High	IQLGAFVR		0.0180185	0.000898167	1	1	2	A0A0H3BK55	0	903.541	High	0.0007897	0.005555	2.27
	High	QTSPGVLPQDSFGVPPTAPTSSAPVMYADPHNPPPAPVGR	1xOxidation [M26]	0.0249698	0.000898167	1	1	4	A0A0H3BK55	0	4052.98	High	0.0007897	0.008246	3.23
	High	RAGTPGVPGVANTTDVPASEYGAPPVAYAAPGSTPSR		5.92398e-06	0.000898167	1	1	3	A0A0H3BK55	1	3538.76	High	0.0007037	3.212e-07	6.42
	High	SVYTPTHSGETR		0.017931	0.000898167	1	1	1	A0A0H3BK55	0	1334.63	High	0.0007897	0.005515	2.15
	High	TLPFGTVVELTNLDNGK		0.00521028	0.000898167	1	1	1	A0A0H3BK55	0	1817.96	High	0.0007037	0.001243	3.03
	High	TLPFGTVVELTNLDNGKK		0.000649836	0.000898167	1	1	1	A0A0H3BK55	1	1946.06	High	0.0007037	9.847e-05	3.74
	High	VPYGTAVPGSAAPNSHAQPVPSSSSYAAAAPLPYAAGGGK		1.31378e-08	0.000898167	1	1	2	A0A0H3BK55	0	3723.84	High	0.0007037	1.856e-10	6.75
High	Master Protein	A0A0H3BLH8	Lipoprotein OS=Treponema pallidum subsp. pallidum (strain SS14) OX=455434 GN=tpn32 PE=3 SV=1	0	62.035	46	9	19	9	268	29.1	7.18	68.15	9	1
	Confidence	Sequence	Modifications	Qvality PEP	Qvality q-value	# Protein Groups	# Proteins	# PSMs	Master Protein Accessions	# Missed Cleavages	Theo. MH+ [Da]	Confidence (by Search Engine): Sequest HT	Percolator q-Value (by Search Engine): Sequest HT	Percolator PEP (by Search Engine): Sequest HT	XCorr (by Search Engine): Sequest HT
	High	AGSGLFATVEDVQQNVR		6.46308e-05	0.000898167	1	1	4	A0A0H3BLH8	0	1790.9	High	0.0007037	5.912e-06	3.71
	High	DETVGVGVLSEPHAR		0.000242479	0.000898167	1	1	2	A0A0H3BLH8	0	1565.79	High	0.0007037	2.96e-05	3.37
	High	DGLAVEPDASAYANVLVVK		0.000160361	0.000898167	1	1	1	A0A0H3BLH8	0	1931.01	High	0.0007037	1.795e-05	3.9
	High	HVSDFPAGAVIAIPNDSSNEAR		6.24574e-06	0.000898167	1	1	1	A0A0H3BLH8	0	2267.11	High	0.0007037	3.41e-07	4.82
	High	LLEAAGFIR		0.00700713	0.000898167	1	1	2	A0A0H3BLH8	0	989.578	High	0.0007037	0.001777	2.38
	High	LLEIAKEEVK		0.00626614	0.000898167	1	1	1	A0A0H3BLH8	1	1171.69	High	0.0007037	0.001547	2.91
	High	IVEFTNYVALNEAVMR	1xOxidation [M15]	5.18065e-05	0.000898167	1	1	4	A0A0H3BLH8	0	1884.95	High	0.0007037	4.523e-06	3.69
	High	NVVLQEVESALLPR		1.16694e-05	0.000898167	1	1	3	A0A0H3BLH8	0	1566.88	High	0.0007037	7.31e-07	4.48
	High	RDGLAVEPDASAYANVLVVK		5.40677e-06	0.000898167	1	1	1	A0A0H3BLH8	1	2087.11	High	0.0007037	2.862e-07	4.64
High	Master Protein	A0A0H3BLV7	Possible membrane fusion protein OS=Treponema pallidum subsp. pallidum (strain SS14) OX=455434 GN=TPASS_0965 PE=4 SV=1	0	61.393	54	14	38	14	320	35.3	9.45	112.4	14	1
	Confidence	Sequence	Modifications	Qvality PEP	Qvality q-value	# Protein Groups	# Proteins	# PSMs	Master Protein Accessions	# Missed Cleavages	Theo. MH+ [Da]	Confidence (by Search Engine): Sequest HT	Percolator q-Value (by Search Engine): Sequest HT	Percolator PEP (by Search Engine): Sequest HT	XCorr (by Search Engine): Sequest HT
	High	ANVEIPEVDASR		0.0128745	0.000898167	1	1	3	A0A0H3BLV7	0	1299.65	High	0.0007897	0.003706	2.87
	High	AVGSVTSYPSIAR		0.000268239	0.000898167	1	1	2	A0A0H3BLV7	0	1307.7	High	0.0007037	3.361e-05	3.34
	High	ERYVTAQFDGVVAAFK		0.00045741	0.000898167	1	1	1	A0A0H3BLV7	1	1800.93	High	0.0007037	6.444e-05	4.42
	High	KGQLLFSLENSHQQLDLAEHEFAIEQEEINGVSK		0.087679	0.00129836	1	1	1	A0A0H3BLV7	1	3880.94	High	0.0009874	0.03789	2.81
	High	IEISGYIEAAQHQK		1.32871e-05	0.000898167	1	1	4	A0A0H3BLV7	0	1586.82	High	0.0007037	8.569e-07	4.71
	High	LESPGEGIVR		0.0156444	0.000898167	1	1	2	A0A0H3BLV7	0	1056.57	High	0.0007897	0.004682	2.52
	High	IISGLGAGDR		0.00148813	0.000898167	1	1	3	A0A0H3BLV7	0	958.532	High	0.0007037	0.0002703	2.95
	High	LSPGQYAKPQDYFGTLIDR		9.96262e-05	0.000898167	1	1	3	A0A0H3BLV7	0	2169.1	High	0.0007037	1e-05	4.5
	High	RVPPPTLSVSK		0.0122624	0.000898167	1	1	4	A0A0H3BLV7	1	1180.7	High	0.0007897	0.003496	2.35
	High	SVPVTVEPYVPGFVK		0.000415468	0.000898167	1	1	4	A0A0H3BLV7	0	1617.89	High	0.0007037	5.708e-05	3.27
	High	TVVDASIR		0.0446977	0.000898167	1	1	2	A0A0H3BLV7	0	860.484	High	0.0007897	0.01661	2.19
	High	VEISFPAEPSVK		0.001147	0.000898167	1	1	2	A0A0H3BLV7	0	1302.69	High	0.0007037	0.0001973	3.65
	High	VPPPTLSVSK		0.0115663	0.000898167	1	1	3	A0A0H3BLV7	0	1024.6	High	0.0007897	0.003249	2
	High	YVTAQFDGVVAAFK		8.96261e-05	0.000898167	1	1	4	A0A0H3BLV7	0	1515.78	High	0.0007037	8.788e-06	3.86
High	Master Protein	A0A0H3BIE5	Protein GrpE OS=Treponema pallidum subsp. pallidum (strain SS14) OX=455434 GN=grpE PE=3 SV=1	0	60.636	64	11	22	11	220	24.2	4.84	65.06	11	1
	Confidence	Sequence	Modifications	Qvality PEP	Qvality q-value	# Protein Groups	# Proteins	# PSMs	Master Protein Accessions	# Missed Cleavages	Theo. MH+ [Da]	Confidence (by Search Engine): Sequest HT	Percolator q-Value (by Search Engine): Sequest HT	Percolator PEP (by Search Engine): Sequest HT	XCorr (by Search Engine): Sequest HT
	High	AIEAADHASSTEVEASSAFR		4.35238e-07	0.000898167	1	1	4	A0A0H3BIE5	0	2048.95	High	0.0007037	1.328e-08	4.99
	High	ASDPVPVESGEGSVPGEHSQELETGASEETLR		5.35503e-06	0.000898167	1	1	2	A0A0H3BIE5	0	3280.51	High	0.0007037	2.836e-07	3.3
	High	ASDPVPVESGEGSVPGEHSQELETGASEETLRER		0.21242	0.00576294	1	1	1	A0A0H3BIE5	1	3565.65	High	0.003356	0.1134	1.7
	High	EGVLMIR	1xOxidation [M5]	0.017931	0.000898167	1	1	2	A0A0H3BIE5	0	833.455	High	0.0007897	0.005523	2.53
	High	FDPNLHEALSMSPSASVHEK	1xOxidation [M11]	0.00022131	0.000898167	1	1	4	A0A0H3BIE5	0	2212.03	High	0.0007037	2.652e-05	4.24
	High	KQLSSVLETK		0.0257096	0.000898167	1	1	2	A0A0H3BIE5	1	1132.66	High	0.0007897	0.008506	2.79
	High	IVGAELQK		0.0125037	0.000898167	1	1	1	A0A0H3BIE5	0	857.509	High	0.0007897	0.00358	2.75
	High	VMVLTPEEQTEPDR	1xOxidation [M2]	0.0494641	0.000898167	1	1	1	A0A0H3BIE5	0	1659.79	High	0.0007897	0.01883	2.66
	High	VMVLTPEEQTEPDRGDGPSE	1xOxidation [M2]	5.42675e-08	0.000898167	1	1	2	A0A0H3BIE5	1	2201.99	High	0.0007037	1.046e-09	5.1
	High	VNVLQEQYLR		0.000576194	0.000898167	1	1	1	A0A0H3BIE5	0	1261.69	High	0.0007037	8.527e-05	3.14
	High	YGLEYYPVLGER		0.000181714	0.000898167	1	1	2	A0A0H3BIE5	0	1458.73	High	0.0007037	2.091e-05	3.26
High	Master Protein	A0A0H3BL95	Hydrogenase, gamma chain OS=Treponema pallidum subsp. pallidum (strain SS14) OX=455434 GN=hydG PE=4 SV=1	0	60.182	64	16	27	16	280	30.5	6.44	71.05	16	1
	Confidence	Sequence	Modifications	Qvality PEP	Qvality q-value	# Protein Groups	# Proteins	# PSMs	Master Protein Accessions	# Missed Cleavages	Theo. MH+ [Da]	Confidence (by Search Engine): Sequest HT	Percolator q-Value (by Search Engine): Sequest HT	Percolator PEP (by Search Engine): Sequest HT	XCorr (by Search Engine): Sequest HT
	High	AAGQFVLVQLDDEYAER		0.00108779	0.000898167	1	1	1	A0A0H3BL95	0	1923.94	High	0.0007037	0.000185	3.48
	High	AGNHVIVILGAR		0.00670723	0.000898167	1	1	2	A0A0H3BL95	0	1219.73	High	0.0007037	0.001683	3.06
	High	ALADELVIVTDDGSYGR		0.000506019	0.000898167	1	1	2	A0A0H3BL95	0	1793.89	High	0.0007037	7.291e-05	3.82
	High	ALADELVIVTDDGSYGRK		0.053941	0.000898167	1	1	2	A0A0H3BL95	1	1921.99	High	0.0007897	0.02088	2.47
	High	ASCPQEVVAIGPPIMMK	1xCarbamidomethyl [C3]; 2xOxidation [M15; M16]	1.78159e-05	0.000898167	1	1	3	A0A0H3BL95	0	1859.91	High	0.0007037	1.231e-06	4.03
	High	DLIIFEEEMR	1xOxidation [M9]	0.0127497	0.000898167	1	1	2	A0A0H3BL95	0	1310.63	High	0.0007897	0.003661	2.37
	High	FCAETTRPFGIR	1xCarbamidomethyl [C2]	0.0193845	0.000898167	1	1	1	A0A0H3BL95	0	1454.72	High	0.0007897	0.006057	2.1
	High	FVCVDGPEFDGHQVDFESMMR	1xCarbamidomethyl [C3]; 2xOxidation [M19; M20]	0.213325	0.00576294	1	1	1	A0A0H3BL95	0	2534.04	High	0.003356	0.1138	2.19
	High	GLVTEPLR		0.0501843	0.000898167	1	1	1	A0A0H3BL95	0	884.52	High	0.0007897	0.01914	1.83
	High	KQFSPQVFYLK		0.00363931	0.000898167	1	1	3	A0A0H3BL95	1	1384.76	High	0.0007037	0.0008029	3.75
	High	IPLTIADAHADEGWIALVIQTVGATTMR	1xOxidation [M27]	0.000268239	0.000898167	1	1	2	A0A0H3BL95	0	2979.56	High	0.0007037	3.353e-05	5.11
	High	MFSILEK	1xOxidation [M1]	0.0732539	0.00129836	1	1	2	A0A0H3BL95	0	883.459	High	0.0009874	0.0303	1.51
	High	NRDLIIFEEEMR	1xOxidation [M11]	0.022434	0.000898167	1	1	1	A0A0H3BL95	1	1580.77	High	0.0007897	0.007225	2.93
	High	QFSPQVFYLK		0.00700713	0.000898167	1	1	1	A0A0H3BL95	0	1256.67	High	0.0007037	0.001779	2.91
	High	VHAPDIAK		0.0205513	0.000898167	1	1	2	A0A0H3BL95	0	850.478	High	0.0007897	0.006496	2.47
	High	VNVGSEIK		0.0306278	0.000898167	1	1	1	A0A0H3BL95	0	845.473	High	0.0007897	0.01054	2.27
High	Master Protein	A0A0H3BJZ2	DNA-directed RNA polymerase subunit alpha OS=Treponema pallidum subsp. pallidum (strain SS14) OX=455434 GN=rpoA PE=3 SV=1	0	56.989	40	11	18	11	351	39.5	5.11	54.11	11	1
	Confidence	Sequence	Modifications	Qvality PEP	Qvality q-value	# Protein Groups	# Proteins	# PSMs	Master Protein Accessions	# Missed Cleavages	Theo. MH+ [Da]	Confidence (by Search Engine): Sequest HT	Percolator q-Value (by Search Engine): Sequest HT	Percolator PEP (by Search Engine): Sequest HT	XCorr (by Search Engine): Sequest HT
	High	EDTLEILNNFK		0.000388421	0.000898167	1	1	1	A0A0H3BJZ2	0	1335.68	High	0.0007037	5.279e-05	3.28
	High	EDTLEILNNFKR		0.000950524	0.000898167	1	1	2	A0A0H3BJZ2	1	1491.78	High	0.0007037	0.0001566	3.82
	High	FLLPQGAESSTFTYEFR		5.89556e-06	0.000898167	1	1	3	A0A0H3BJZ2	0	1992.97	High	0.0007037	3.188e-07	4.23
	High	GDYDQLSLEVWTDGTVRPEDAIAEAAK		0.00150982	0.000898167	1	1	1	A0A0H3BJZ2	0	2949.41	High	0.0007037	0.0002753	3.02
	High	GYVPAESHDR		0.071533	0.00129836	1	1	1	A0A0H3BJZ2	0	1130.52	High	0.0009874	0.02954	1.77
	High	LQEYNLR		0.158609	0.00293144	1	1	1	A0A0H3BJZ2	0	935.495	High	0.001852	0.07846	1.88
	High	ISEQTLANTR		0.00424986	0.000898167	1	1	1	A0A0H3BJZ2	0	1132.6	High	0.0007037	0.0009687	2.57
	High	VLEFLSENSSECYGK	1xCarbamidomethyl [C12]	9.91483e-05	0.000898167	1	1	3	A0A0H3BJZ2	0	1761.8	High	0.0007037	9.992e-06	2.88
	High	VLLSSIQGYAVTGVR		2.18028e-05	0.000898167	1	1	2	A0A0H3BJZ2	0	1562.89	High	0.0007037	1.568e-06	3.52
	High	YADLVGVIPVDAIFSPVLR		2.20135e-05	0.000898167	1	1	2	A0A0H3BJZ2	0	2044.15	High	0.0007037	1.586e-06	4.12
	High	YDIQSCR	1xCarbamidomethyl [C6]	0.0526593	0.000898167	1	1	1	A0A0H3BJZ2	0	941.415	High	0.0007897	0.02034	1.59
High	Master Protein	A0A0H3BJN3	Protein Tp33 OS=Treponema pallidum subsp. pallidum (strain SS14) OX=455434 GN=tp33 PE=4 SV=1	0	56.39	48	17	24	17	342	38.3	9	64.41	17	1
	Confidence	Sequence	Modifications	Qvality PEP	Qvality q-value	# Protein Groups	# Proteins	# PSMs	Master Protein Accessions	# Missed Cleavages	Theo. MH+ [Da]	Confidence (by Search Engine): Sequest HT	Percolator q-Value (by Search Engine): Sequest HT	Percolator PEP (by Search Engine): Sequest HT	XCorr (by Search Engine): Sequest HT
	High	AGVSIVHLTPQEIQEWR		3.09534e-06	0.000898167	1	1	1	A0A0H3BJN3	0	1963.04	High	0.0007037	1.452e-07	5.96
	High	APYASLGQLK		0.00439659	0.000898167	1	1	1	A0A0H3BJN3	0	1047.58	High	0.0007037	0.001009	3.21
	High	APYASLGQLKK		0.0339159	0.000898167	1	1	1	A0A0H3BJN3	1	1175.68	High	0.0007897	0.01194	2.25
	High	FYDMSSLGGER	1xOxidation [M4]	0.000884282	0.000898167	1	1	3	A0A0H3BJN3	0	1277.55	High	0.0007037	0.000144	3.03
	High	HLLYSAQR		0.121991	0.00211224	1	1	1	A0A0H3BJN3	0	987.537	High	0.001416	0.05682	2.3
	High	KQTIALSSLDSSVLGTCFR	1xCarbamidomethyl [C17]	0.00385719	0.000898167	1	1	1	A0A0H3BJN3	1	2083.09	High	0.0007037	0.0008625	3.37
	High	LANNLETLDR		0.00247096	0.000898167	1	1	2	A0A0H3BJN3	0	1158.61	High	0.0007037	0.0005025	2.94
	High	LANNLETLDRECSNNIQK	1xCarbamidomethyl [C12]	0.0499431	0.000898167	1	1	1	A0A0H3BJN3	1	2132.04	High	0.0007897	0.019	3.14
	High	ICGFDIK	1xCarbamidomethyl [C2]	0.0579699	0.000898167	1	1	1	A0A0H3BJN3	0	852.428	High	0.0007897	0.02277	1.67
	High	ICPAVIGMLISDGSWAR	1xCarbamidomethyl [C2]; 1xOxidation [M8]	2.11828e-05	0.000898167	1	1	1	A0A0H3BJN3	0	1861.93	High	0.0007037	1.52e-06	4.06
	High	IKHLLYSAQR		0.00400968	0.000898167	1	1	1	A0A0H3BJN3	1	1228.72	High	0.0007037	0.0009052	3.31
	High	LPGMLNMTLYEK	2xOxidation [M4; M7]	0.0976667	0.00211224	1	1	1	A0A0H3BJN3	0	1441.71	High	0.001416	0.04306	1.95
	High	LSAEWSEITGGLVSMK	1xOxidation [M15]	0.000595927	0.000898167	1	1	1	A0A0H3BJN3	0	1723.86	High	0.0007037	8.877e-05	4.26
	High	QTIALSSLDSSVLGTCFR	1xCarbamidomethyl [C16]	2.5675e-05	0.000898167	1	1	2	A0A0H3BJN3	0	1954.99	High	0.0007037	1.914e-06	4.26
	High	SIWETELK		0.0423834	0.000898167	1	1	1	A0A0H3BJN3	0	1005.53	High	0.0007897	0.01565	1.88
	High	YHDAMLQAATR	1xOxidation [M5]	0.0293171	0.000898167	1	1	4	A0A0H3BJN3	0	1292.61	High	0.0007897	0.009966	1.91
	High	YISYALDTK		0.0339159	0.000898167	1	1	1	A0A0H3BJN3	0	1073.55	High	0.0007897	0.01195	2.19
High	Master Protein	A0A0H3BJG5	Uncharacterized protein OS=Treponema pallidum subsp. pallidum (strain SS14) OX=455434 GN=TPASS_0856 PE=3 SV=1	0	55.32	41	10	19	10	325	34	8.43	69.88	10	1
	Confidence	Sequence	Modifications	Qvality PEP	Qvality q-value	# Protein Groups	# Proteins	# PSMs	Master Protein Accessions	# Missed Cleavages	Theo. MH+ [Da]	Confidence (by Search Engine): Sequest HT	Percolator q-Value (by Search Engine): Sequest HT	Percolator PEP (by Search Engine): Sequest HT	XCorr (by Search Engine): Sequest HT
	High	DAQGLTHLSLGTDVGLQWVGNVAK		1.93118e-07	0.000898167	1	1	3	A0A0H3BJG5	0	2479.29	High	0.0007037	4.915e-09	6.28
	High	DCDCNCPCQDEATPGSPHATDTMLR	4xCarbamidomethyl [C2; C4; C6; C8]; 1xOxidation [M23]	1.44107e-06	0.000898167	1	1	1	A0A0H3BJG5	0	2924.1	High	0.0007037	5.713e-08	4.35
	High	FFSSAEPNMYVGLSATNLGFTVK	1xOxidation [M9]	2.27543e-06	0.000898167	1	1	3	A0A0H3BJG5	0	2496.21	High	0.0007037	1.001e-07	4.67
	High	FGGLSIGANLK		0.00132547	0.000898167	1	1	2	A0A0H3BJG5	0	1076.61	High	0.0007037	0.0002352	2.71
	High	KLGGLGIVNFSR		0.0647178	0.00129836	1	1	1	A0A0H3BJG5	1	1260.74	High	0.0009874	0.02616	2.85
	High	LGGLGIVNFSR		0.000708633	0.000898167	1	1	1	A0A0H3BJG5	0	1132.65	High	0.0007037	0.0001099	3.08
	High	LPGSPFVLCR	1xCarbamidomethyl [C9]	0.00107735	0.000898167	1	1	1	A0A0H3BJG5	0	1145.61	High	0.0007037	0.0001833	2.62
	High	MFFPESGFNFSPSTGPVCTPASNPIK	1xCarbamidomethyl [C18]; 1xOxidation [M1]	0.0434204	0.000898167	1	1	1	A0A0H3BJG5	0	2832.3	High	0.0007897	0.01611	3.54
	High	MFFPESGFNFSPSTGPVCTPASNPIKK	1xCarbamidomethyl [C18]; 1xOxidation [M1]	5.25008e-07	0.000898167	1	1	3	A0A0H3BJG5	1	2960.4	High	0.0007037	1.668e-08	5.57
	High	RFGGLSIGANLK		0.0118514	0.000898167	1	1	3	A0A0H3BJG5	1	1232.71	High	0.0007897	0.003341	3.12
High	Master Protein	A0A0H3BLG3	Uncharacterized protein OS=Treponema pallidum subsp. pallidum (strain SS14) OX=455434 GN=TPASS_0789 PE=4 SV=1	0	52.247	33	9	23	9	258	29	9.01	72.92	9	1
	Confidence	Sequence	Modifications	Qvality PEP	Qvality q-value	# Protein Groups	# Proteins	# PSMs	Master Protein Accessions	# Missed Cleavages	Theo. MH+ [Da]	Confidence (by Search Engine): Sequest HT	Percolator q-Value (by Search Engine): Sequest HT	Percolator PEP (by Search Engine): Sequest HT	XCorr (by Search Engine): Sequest HT
	High	DGAWEQYLYLPK		0.000134226	0.000898167	1	1	2	A0A0H3BLG3	0	1482.73	High	0.0007037	1.441e-05	3.71
	High	KDGAWEQYLYLPK		0.00215819	0.000898167	1	1	2	A0A0H3BLG3	1	1610.82	High	0.0007037	0.0004263	3.53
	High	IMTLSDYETIQGVDTPK		0.000969014	0.000898167	1	1	1	A0A0H3BLG3	0	1910.94	High	0.0007037	0.0001609	3.43
	High	IMTLSDYETIQGVDTPK	1xOxidation [M2]	5.25008e-07	0.000898167	1	1	3	A0A0H3BLG3	0	1926.94	High	0.0007037	1.668e-08	5.75
	High	TLIEFLSPLSVR		0.000423537	0.000898167	1	1	2	A0A0H3BLG3	0	1374.8	High	0.0007037	5.874e-05	3.39
	High	TVSTLVLK		0.0397994	0.000898167	1	1	2	A0A0H3BLG3	0	860.545	High	0.0007897	0.01443	2.06
	High	TVVLETIAQR		0.0104931	0.000898167	1	1	2	A0A0H3BLG3	0	1129.66	High	0.0007037	0.002886	2.65
	High	VEYHMDIPEK	1xOxidation [M5]	0.00146675	0.000898167	1	1	4	A0A0H3BLG3	0	1276.59	High	0.0007037	0.0002669	3.93
	High	VFTPEYLTQTDR		0.000468542	0.000898167	1	1	4	A0A0H3BLG3	0	1469.73	High	0.0007037	6.632e-05	3.12
	High	VKIMTLSDYETIQGVDTPK	1xOxidation [M4]	0.000672097	0.000898167	1	1	1	A0A0H3BLG3	1	2154.1	High	0.0007037	0.0001026	3.71
High	Master Protein	A0A0H3BJT5	Protein HflC OS=Treponema pallidum subsp. pallidum (strain SS14) OX=455434 GN=hflC PE=3 SV=1	0	50.148	44	13	20	13	331	37.6	8.75	64.81	13	1
	Confidence	Sequence	Modifications	Qvality PEP	Qvality q-value	# Protein Groups	# Proteins	# PSMs	Master Protein Accessions	# Missed Cleavages	Theo. MH+ [Da]	Confidence (by Search Engine): Sequest HT	Percolator q-Value (by Search Engine): Sequest HT	Percolator PEP (by Search Engine): Sequest HT	XCorr (by Search Engine): Sequest HT
	High	AAAVYAQSYGK		0.00108256	0.000898167	1	1	2	A0A0H3BJT5	0	1128.57	High	0.0007037	0.0001841	3.46
	High	DIITVNGLDDVVR		0.000243647	0.000898167	1	1	1	A0A0H3BJT5	0	1428.77	High	0.0007037	2.979e-05	3.27
	High	EISQAANDQLK		0.00863685	0.000898167	1	1	1	A0A0H3BJT5	0	1216.62	High	0.0007037	0.002279	2.36
	High	FYQSLGTYEAAYSR		0.00025688	0.000898167	1	1	3	A0A0H3BJT5	0	1655.77	High	0.0007037	3.188e-05	2.99
	High	KFYQSLGTYEAAYSR		0.000688464	0.000898167	1	1	1	A0A0H3BJT5	1	1783.86	High	0.0007037	0.0001058	3.8
	High	ILSTDLEYFK		0.0272551	0.000898167	1	1	1	A0A0H3BJT5	0	1228.65	High	0.0007897	0.009144	2.28
	High	ISDIIDSSVR		0.186689	0.0037488	1	1	1	A0A0H3BJT5	0	1104.59	High	0.00228	0.09631	1.96
	High	NQIAQMFR	1xOxidation [M6]	0.0276556	0.000898167	1	1	1	A0A0H3BJT5	0	1023.5	High	0.0007897	0.009314	2.31
	High	QFIEVDTTSR		0.000780238	0.000898167	1	1	1	A0A0H3BJT5	0	1195.6	High	0.0007037	0.0001234	2.88
	High	SPEFYGFWK		0.00148813	0.000898167	1	1	2	A0A0H3BJT5	0	1160.54	High	0.0007037	0.0002713	3.27
	High	STNAINESNHSEQFDVPVSQLAFDR		3.66264e-06	0.000898167	1	1	2	A0A0H3BJT5	0	2805.31	High	0.0007037	1.78e-07	6.27
	High	TNNTAGLYVR		0.00177905	0.000898167	1	1	2	A0A0H3BJT5	0	1108.57	High	0.0007037	0.0003359	2.72
	High	YSDELQASVFNR		9.91483e-05	0.000898167	1	1	2	A0A0H3BJT5	0	1428.68	High	0.0007037	9.983e-06	3.66
High	Master Protein	A0A0H3BIH0	Possible catabolite gene activator OS=Treponema pallidum subsp. pallidum (strain SS14) OX=455434 GN=TPASS_0261 PE=4 SV=1	0	50.131	61	13	17	13	347	38.3	5.22	54.82	13	1
	Confidence	Sequence	Modifications	Qvality PEP	Qvality q-value	# Protein Groups	# Proteins	# PSMs	Master Protein Accessions	# Missed Cleavages	Theo. MH+ [Da]	Confidence (by Search Engine): Sequest HT	Percolator q-Value (by Search Engine): Sequest HT	Percolator PEP (by Search Engine): Sequest HT	XCorr (by Search Engine): Sequest HT
	High	AAELLEQQGK		0.00232045	0.000898167	1	1	1	A0A0H3BIH0	0	1086.58	High	0.0007037	0.0004659	2.92
	High	AFHASEHYLAASQVAQR		0.0279259	0.000898167	1	1	1	A0A0H3BIH0	0	1885.93	High	0.0007897	0.009442	3.47
	High	ALSTAPESLVPR		0.000799246	0.000898167	1	1	1	A0A0H3BIH0	0	1240.69	High	0.0007037	0.0001271	2.8
	High	ANSVIYFSGDLDDR		0.0100432	0.000898167	1	1	1	A0A0H3BIH0	0	1571.73	High	0.0007037	0.002738	2.97
	High	GFEEAGAQGSDAGFEVPSAFAESAVDSEVGDLR		5.51176e-06	0.000898167	1	1	2	A0A0H3BIH0	0	3301.48	High	0.0007037	2.934e-07	4.02
	High	GHVALTFADVETGSQVTEYIK		0.000126093	0.000898167	1	1	1	A0A0H3BIH0	0	2265.14	High	0.0007037	1.337e-05	5.66
	High	HDIASMLESADGTVGR	1xOxidation [M6]	0.0457901	0.000898167	1	1	1	A0A0H3BIH0	0	1674.78	High	0.0007897	0.01709	3.43
	High	LAEVLMYLGQCYQGMGRPDK	1xCarbamidomethyl [C11]; 2xOxidation [M6; M15]	0.00855322	0.000898167	1	1	2	A0A0H3BIH0	0	2361.1	High	0.0007037	0.002264	3.04
	High	LGCASNGGVGAEAAYLGAGR	1xCarbamidomethyl [C3]	7.49362e-07	0.000898167	1	1	1	A0A0H3BIH0	0	1850.88	High	0.0007037	2.582e-08	4.04
	High	QLESLLDSQEETNNEEGLYTVAR		8.14088e-05	0.000898167	1	1	2	A0A0H3BIH0	0	2638.25	High	0.0007037	7.83e-06	3.94
	High	SALGNFPR		0.0193845	0.000898167	1	1	2	A0A0H3BIH0	0	861.458	High	0.0007897	0.006059	2.09
	High	SIQTFTECITR	1xCarbamidomethyl [C8]	0.00822675	0.000898167	1	1	1	A0A0H3BIH0	0	1355.66	High	0.0007037	0.00216	2.61
	High	TGEFFGVK		0.0275215	0.000898167	1	1	1	A0A0H3BIH0	0	884.451	High	0.0007897	0.009275	2.03
High	Master Protein	A0A0H3BKR6	Lon protease OS=Treponema pallidum subsp. pallidum (strain SS14) OX=455434 GN=lon2 PE=2 SV=1	0	49.331	27	15	16	15	881	97.7	6.87	45.95	15	1
	Confidence	Sequence	Modifications	Qvality PEP	Qvality q-value	# Protein Groups	# Proteins	# PSMs	Master Protein Accessions	# Missed Cleavages	Theo. MH+ [Da]	Confidence (by Search Engine): Sequest HT	Percolator q-Value (by Search Engine): Sequest HT	Percolator PEP (by Search Engine): Sequest HT	XCorr (by Search Engine): Sequest HT
	High	AGTAAQSASPETLTG		0.206169	0.00497577	1	1	1	A0A0H3BKR6	0	1361.65	High	0.002931	0.1089	2.96
	High	ATFAPEVAPQTDTESAQGAAQESEPEVQR		0.0103409	0.000898167	1	1	1	A0A0H3BKR6	0	3044.41	High	0.0007037	0.002841	2.82
	High	AVVPLDELLPQK		0.103289	0.00211224	1	1	1	A0A0H3BKR6	0	1321.77	High	0.001416	0.04628	1.6
	High	CLMDEALIGTFLGKPVFR	1xCarbamidomethyl [C1]; 1xOxidation [M3]	0.00151712	0.000898167	1	1	1	A0A0H3BKR6	0	2083.07	High	0.0007037	0.0002775	2.95
	High	DGPSAGITMTTTLFSLLTQQK	1xOxidation [M9]	1.27857e-05	0.000898167	1	1	1	A0A0H3BKR6	0	2226.13	High	0.0007037	8.175e-07	4.65
	High	ELSENNPLFSEEMR	1xOxidation [M13]	0.181074	0.00332932	1	1	1	A0A0H3BKR6	0	1710.76	High	0.002059	0.09288	2.37
	High	ESASIALSWLR		0.0401867	0.000898167	1	1	1	A0A0H3BKR6	0	1232.66	High	0.0007897	0.01466	2.32
	High	ESAVENPSASAVSDGEER		0.00541659	0.000898167	1	1	1	A0A0H3BKR6	0	1833.81	High	0.0007037	0.001303	2.76
	High	EVLLHLVHSYAR		0.00131275	0.000898167	1	1	1	A0A0H3BKR6	0	1436.8	High	0.0007037	0.0002326	3.03
	High	IADFIASILNISK		0.000429691	0.000898167	1	1	1	A0A0H3BKR6	0	1404.81	High	0.0007037	5.967e-05	2.98
	High	LAMTGELSLTGQVLPIGGLK	1xOxidation [M3]	2.95167e-05	0.000898167	1	1	2	A0A0H3BKR6	0	2014.13	High	0.0007037	2.27e-06	3.96
	High	LSGYIDTEKVEIAK		0.0511604	0.000898167	1	1	1	A0A0H3BKR6	1	1565.84	High	0.0007897	0.01961	1.86
	High	LSLTDPNSPEYSVGR		0.00225412	0.000898167	1	1	1	A0A0H3BKR6	0	1634.8	High	0.0007037	0.0004478	3.04
	High	TDTQNPTISDLYEVGSVAR		0.000351117	0.000898167	1	1	1	A0A0H3BKR6	0	2066	High	0.0007037	4.672e-05	3.78
	High	TLEKNGLK		0.11977	0.00211224	1	1	1	A0A0H3BKR6	1	902.531	High	0.001416	0.05559	1.96
High	Master Protein	B2S3X1	Bifunctional protein FolD OS=Treponema pallidum subsp. pallidum (strain SS14) OX=455434 GN=folD PE=3 SV=1	0	49.279	38	8	11	8	315	32.8	8.38	40.92	8	1
	Confidence	Sequence	Modifications	Qvality PEP	Qvality q-value	# Protein Groups	# Proteins	# PSMs	Master Protein Accessions	# Missed Cleavages	Theo. MH+ [Da]	Confidence (by Search Engine): Sequest HT	Percolator q-Value (by Search Engine): Sequest HT	Percolator PEP (by Search Engine): Sequest HT	XCorr (by Search Engine): Sequest HT
	High	AALYADLDGR		0.00563112	0.000898167	1	1	1	B2S3X1	0	1064.54	High	0.0007037	0.001359	2.71
	High	AAVGTAPFLAAVLVGDDPASCTYVAAK	1xCarbamidomethyl [C21]	2.14546e-08	0.000898167	1	1	2	B2S3X1	0	2635.34	High	0.0007037	3.385e-10	5.97
	High	AQVPLAGAR		0.0455696	0.000898167	1	1	1	B2S3X1	0	882.516	High	0.0007897	0.01708	2.1
	High	FIGAPFVR		0.179496	0.00332932	1	1	1	B2S3X1	0	906.52	High	0.002059	0.09184	1.99
	High	LCGDVDFDAVAHK	1xCarbamidomethyl [C2]	6.97992e-05	0.000898167	1	1	1	B2S3X1	0	1446.67	High	0.0007037	6.482e-06	4.06
	High	LPAHASHAQVLELIAR		3.32868e-05	0.000898167	1	1	2	B2S3X1	0	1725.98	High	0.0007037	2.628e-06	3.3
	High	TGAVVIDVGIHHVPDATAPR		1.31599e-05	0.000898167	1	1	2	B2S3X1	0	2025.09	High	0.0007037	8.489e-07	5.89
	High	VHGILIQLPLPAHLDAAR		3.1572e-05	0.000898167	1	1	1	B2S3X1	0	1934.13	High	0.0007037	2.467e-06	3.81
High	Master Protein	sp	DHE3_BOVIN	0	47.405	37	15	21	15	558	61.5	7.59	55.3	15	1
	Confidence	Sequence	Modifications	Qvality PEP	Qvality q-value	# Protein Groups	# Proteins	# PSMs	Master Protein Accessions	# Missed Cleavages	Theo. MH+ [Da]	Confidence (by Search Engine): Sequest HT	Percolator q-Value (by Search Engine): Sequest HT	Percolator PEP (by Search Engine): Sequest HT	XCorr (by Search Engine): Sequest HT
	High	ALASLMTYK	1xOxidation [M6]	0.0268603	0.000898167	1	1	2	sp	0	1013.53	High	0.0007897	0.008999	2.65
	High	CAVVDVPFGGAK	1xCarbamidomethyl [C1]	0.00408819	0.000898167	1	1	1	sp	0	1219.61	High	0.0007037	0.0009245	2.9
	High	DDGSWEVIEGYR		0.000795408	0.000898167	1	1	1	sp	0	1425.63	High	0.0007037	0.000126	3.42
	High	DIVHSGLAYTMER	1xOxidation [M11]	0.00880658	0.000898167	1	1	2	sp	0	1507.72	High	0.0007037	0.002344	3.45
	High	DSNYHLLMSVQESLER	1xOxidation [M8]	0.00107218	0.000898167	1	1	2	sp	0	1936.91	High	0.0007037	0.0001815	3.27
	High	EMSWIADTYASTIGHYDINAHACVTGKPISQGGIHGR	1xCarbamidomethyl [C23]; 1xOxidation [M2]	0.00683889	0.000898167	1	1	2	sp	0	4029.9	High	0.0007037	0.001727	3.02
	High	FTMELAK	1xOxidation [M3]	0.0732539	0.00129836	1	1	1	sp	0	855.428	High	0.0009874	0.03041	1.94
	High	HGGTIPIVPTAEFQDR		0.110225	0.00211224	1	1	1	sp	0	1737.89	High	0.001416	0.0502	2.26
	High	IIAEGANGPTTPEADK		0.000584569	0.000898167	1	1	1	sp	0	1583.79	High	0.0007037	8.677e-05	3.63
	High	IIKPCNHVLSLSFPIR	1xCarbamidomethyl [C5]	0.00110896	0.000898167	1	1	1	sp	0	1894.07	High	0.0007037	0.0001889	2.79
	High	ISGASEKDIVHSGLAYTMER	1xOxidation [M18]	0.0430027	0.000898167	1	1	1	sp	1	2180.07	High	0.0007897	0.01586	2.78
	High	MVEGFFDR	1xOxidation [M1]	0.0628879	0.00129836	1	1	1	sp	0	1016.45	High	0.0009874	0.02514	1.9
	High	NYTDNELEK		0.0306278	0.000898167	1	1	1	sp	0	1125.51	High	0.0007897	0.01052	1.88
	High	TAAYVNAIEK		0.0034007	0.000898167	1	1	1	sp	0	1079.57	High	0.0007037	0.000741	2.96
	High	TFVVQGFGNVGLHSMR	1xOxidation [M15]	0.000272136	0.000898167	1	1	3	sp	0	1764.88	High	0.0007037	3.409e-05	3.12
High	Master Protein	A0A0H3BJ57	Transketolase OS=Treponema pallidum subsp. pallidum (strain SS14) OX=455434 GN=tktA PE=3 SV=1	0	47.392	31	15	17	15	661	71.1	6.24	48.93	15	1
	Confidence	Sequence	Modifications	Qvality PEP	Qvality q-value	# Protein Groups	# Proteins	# PSMs	Master Protein Accessions	# Missed Cleavages	Theo. MH+ [Da]	Confidence (by Search Engine): Sequest HT	Percolator q-Value (by Search Engine): Sequest HT	Percolator PEP (by Search Engine): Sequest HT	XCorr (by Search Engine): Sequest HT
	High	ADWDAAFVPGGVSTSQLAR		0.0148281	0.000898167	1	1	1	A0A0H3BJ57	0	1947.96	High	0.0007897	0.004383	2.74
	High	AGGYCYFGVR	1xCarbamidomethyl [C5]	0.00582582	0.000898167	1	1	1	A0A0H3BJ57	0	1149.51	High	0.0007037	0.001418	2.36
	High	AHGAPLGEAGVR		0.0501843	0.000898167	1	1	1	A0A0H3BJ57	0	1134.6	High	0.0007897	0.01913	2.32
	High	AIPNVLVLRPADAEETFEAWK		0.0167487	0.000898167	1	1	1	A0A0H3BJ57	0	2369.25	High	0.0007897	0.005082	2.69
	High	ANSGHPGLPLGAAELAACLYGTILK	1xCarbamidomethyl [C18]	6.93874e-07	0.000898167	1	1	1	A0A0H3BJ57	0	2494.31	High	0.0007037	2.339e-08	6.18
	High	EGGATPELTVLASGSEVDLALR		0.000116197	0.000898167	1	1	2	A0A0H3BJ57	0	2185.13	High	0.0007037	1.211e-05	4.28
	High	GSMYSYTDIMDLTACAK	1xCarbamidomethyl [C15]; 2xOxidation [M3; M10]	0.00291267	0.000898167	1	1	2	A0A0H3BJ57	0	1958.82	High	0.0007037	0.0006113	2.13
	High	HNPANPSWFNR		0.00433309	0.000898167	1	1	1	A0A0H3BJ57	0	1339.63	High	0.0007037	0.0009905	2.68
	High	QNVPVFEK		0.0175849	0.000898167	1	1	1	A0A0H3BJ57	0	960.515	High	0.0007897	0.005406	2.53
	High	RDDRPSLIILR		0.0910393	0.00129836	1	1	1	A0A0H3BJ57	1	1353.8	High	0.0009874	0.03954	2.01
	High	RYEAYGWQVLR		0.0162662	0.000898167	1	1	1	A0A0H3BJ57	1	1440.74	High	0.0007897	0.004902	3.16
	High	SLTIDAIER		0.0240163	0.000898167	1	1	1	A0A0H3BJ57	0	1017.56	High	0.0007897	0.007848	2.17
	High	STVEESGAYVVR		0.000185243	0.000898167	1	1	1	A0A0H3BJ57	0	1296.64	High	0.0007037	2.131e-05	2.98
	High	VLDALCSVLPNLVGGSADLR	1xCarbamidomethyl [C6]	0.000258118	0.000898167	1	1	1	A0A0H3BJ57	0	2069.11	High	0.0007037	3.207e-05	4.56
	High	YEAYGWQVLR		0.0216822	0.000898167	1	1	1	A0A0H3BJ57	0	1284.64	High	0.0007897	0.006955	1.88
High	Master Protein	A0A0H3BJT3	DbpA domain-containing protein OS=Treponema pallidum subsp. pallidum (strain SS14) OX=455434 GN=TPASS_1029 PE=4 SV=1	0	47.321	61	10	19	10	228	25.2	9.67	53.92	10	1
	Confidence	Sequence	Modifications	Qvality PEP	Qvality q-value	# Protein Groups	# Proteins	# PSMs	Master Protein Accessions	# Missed Cleavages	Theo. MH+ [Da]	Confidence (by Search Engine): Sequest HT	Percolator q-Value (by Search Engine): Sequest HT	Percolator PEP (by Search Engine): Sequest HT	XCorr (by Search Engine): Sequest HT
	High	ADEHPAPSTEPHAAAVAPEPDFMAEPIPALEE	1xOxidation [M23]	0.166551	0.00332932	1	1	1	A0A0H3BJT3	0	3352.53	High	0.002059	0.08368	2.31
	High	DIIALLMQR	1xOxidation [M7]	0.0116795	0.000898167	1	1	2	A0A0H3BJT3	0	1088.61	High	0.0007897	0.003285	2.46
	High	DYPALCPGDTTSIFISIGK	1xCarbamidomethyl [C6]	0.00035281	0.000898167	1	1	3	A0A0H3BJT3	0	2055.01	High	0.0007037	4.687e-05	4.11
	High	FQAFLQQILR		0.00122117	0.000898167	1	1	2	A0A0H3BJT3	0	1263.72	High	0.0007037	0.0002128	2.4
	High	ILDHYSFIQVLSGEAEAVIAR		4.41561e-07	0.000898167	1	1	2	A0A0H3BJT3	0	2331.23	High	0.0007037	1.354e-08	5.71
	High	LNGLFYR		0.0844354	0.00129836	1	1	1	A0A0H3BJT3	0	882.483	High	0.0009874	0.03603	2.01
	High	ISSVDQEKFQAFLQQILR		1.99952e-05	0.000898167	1	1	1	A0A0H3BJT3	1	2150.16	High	0.0007037	1.416e-06	4.22
	High	RADEHPAPSTEPHAAAVAPEPDFMAEPIPALEE	1xOxidation [M24]	0.00427052	0.000898167	1	1	2	A0A0H3BJT3	1	3508.63	High	0.0007037	0.0009741	3.4
	High	SYVAAHLAHTHCR	1xCarbamidomethyl [C12]	0.000691785	0.000898167	1	1	2	A0A0H3BJT3	0	1522.73	High	0.0007037	0.0001065	2.68
	High	TGSAHAPSCASAPASAAR	1xCarbamidomethyl [C9]	4.8148e-07	0.000898167	1	1	3	A0A0H3BJT3	0	1669.77	High	0.0007037	1.498e-08	4.26
High	Master Protein	B2S2B5	2,3-bisphosphoglycerate-dependent phosphoglycerate mutase OS=Treponema pallidum subsp. pallidum (strain SS14) OX=455434 GN=gpmA PE=3 SV=1	0	46.965	44	10	21	10	251	28.3	6.8	59.58	10	1
	Confidence	Sequence	Modifications	Qvality PEP	Qvality q-value	# Protein Groups	# Proteins	# PSMs	Master Protein Accessions	# Missed Cleavages	Theo. MH+ [Da]	Confidence (by Search Engine): Sequest HT	Percolator q-Value (by Search Engine): Sequest HT	Percolator PEP (by Search Engine): Sequest HT	XCorr (by Search Engine): Sequest HT
	High	FLGNEADVAAR		0.000344429	0.000898167	1	1	3	B2S2B5	0	1162.59	High	0.0007037	4.546e-05	3.1
	High	HYGDLQGLNKTETAQK		2.08678e-06	0.000898167	1	1	3	B2S2B5	1	1802.9	High	0.0007037	8.985e-08	4.7
	High	LNLFTGWTDVPLTPR		1.36104e-05	0.000898167	1	1	2	B2S2B5	0	1729.93	High	0.0007037	8.843e-07	4.33
	High	RFLGNEADVAAR		0.0157976	0.000898167	1	1	1	B2S2B5	1	1318.69	High	0.0007897	0.004746	2.9
	High	SFDVAPPPLTVGDAR		0.00224326	0.000898167	1	1	1	B2S2B5	0	1541.8	High	0.0007037	0.0004466	2.76
	High	TLNFVLQALDR		0.00211688	0.000898167	1	1	1	B2S2B5	0	1289.72	High	0.0007037	0.0004149	2.92
	High	TLNFVLQALDREWLPVHK		0.0205513	0.000898167	1	1	1	B2S2B5	1	2179.2	High	0.0007897	0.006493	2.36
	High	TPVLPFTESLK		0.00838839	0.000898167	1	1	1	B2S2B5	0	1231.69	High	0.0007037	0.00221	2.5
	High	TPVLPFTESLKDTVAR		3.12698e-05	0.000898167	1	1	3	B2S2B5	1	1773.97	High	0.0007037	2.446e-06	3.99
	High	VVPYFEEEIKPQMISGQR		0.00980176	0.000898167	1	1	1	B2S2B5	0	2150.1	High	0.0007037	0.002663	2.7
	High	VVPYFEEEIKPQMISGQR	1xOxidation [M13]	0.00122117	0.000898167	1	1	4	B2S2B5	0	2166.09	High	0.0007037	0.0002128	3.25
High	Master Protein	A0A0H3BL35	Uncharacterized protein OS=Treponema pallidum subsp. pallidum (strain SS14) OX=455434 GN=TPASS_0675 PE=4 SV=1	0	46.796	47	16	20	16	332	37.2	9.45	49.85	16	1
	Confidence	Sequence	Modifications	Qvality PEP	Qvality q-value	# Protein Groups	# Proteins	# PSMs	Master Protein Accessions	# Missed Cleavages	Theo. MH+ [Da]	Confidence (by Search Engine): Sequest HT	Percolator q-Value (by Search Engine): Sequest HT	Percolator PEP (by Search Engine): Sequest HT	XCorr (by Search Engine): Sequest HT
	High	AAWAEEFYR		0.00614555	0.000898167	1	1	1	A0A0H3BL35	0	1142.53	High	0.0007037	0.001511	2.26
	High	EEQITLLR		0.0588099	0.000898167	1	1	1	A0A0H3BL35	0	1001.56	High	0.0007897	0.02327	1.9
	High	GALPSLISHK		0.0910393	0.00129836	1	1	1	A0A0H3BL35	0	1022.6	High	0.0009874	0.03947	1.78
	High	GPQGSVYILGTISVGSEK		0.000123691	0.000898167	1	1	2	A0A0H3BL35	0	1791.95	High	0.0007037	1.307e-05	4.05
	High	KILGLDSIQK		0.157903	0.00293144	1	1	1	A0A0H3BL35	1	1114.68	High	0.001852	0.0783	2.21
	High	ILDVFDSASR		0.0111787	0.000898167	1	1	1	A0A0H3BL35	0	1122.58	High	0.0007037	0.003114	2.38
	High	ILGLDSIQK		0.0130005	0.000898167	1	1	1	A0A0H3BL35	0	986.588	High	0.0007897	0.003744	2.1
	High	LYAELGSEDIK		0.00466007	0.000898167	1	1	1	A0A0H3BL35	0	1237.63	High	0.0007037	0.00108	2.68
	High	LYAELGSEDIKNFASVLQR		0.0852356	0.00129836	1	1	1	A0A0H3BL35	1	2153.12	High	0.0009874	0.03656	2.26
	High	MLHGMLEQENAAPTLSSLSR	2xOxidation [M1; M5]	0.000158826	0.000898167	1	1	1	A0A0H3BL35	0	2217.06	High	0.0007037	1.774e-05	3.46
	High	NFASVLQR		0.0565956	0.000898167	1	1	1	A0A0H3BL35	0	934.51	High	0.0007897	0.02213	1.87
	High	NIEAFLYQR		0.0122624	0.000898167	1	1	1	A0A0H3BL35	0	1153.6	High	0.0007897	0.003491	2.64
	High	STLGDDMHTLSR	1xOxidation [M7]	0.00560384	0.000898167	1	1	3	A0A0H3BL35	0	1348.62	High	0.0007037	0.001357	2.92
	High	VALYQALIAHTK		0.000780238	0.000898167	1	1	2	A0A0H3BL35	0	1327.77	High	0.0007037	0.0001232	3.82
	High	VSTELDALVTK		0.000787786	0.000898167	1	1	1	A0A0H3BL35	0	1175.65	High	0.0007037	0.0001252	3.05
	High	YVAEIAASR		0.0117938	0.000898167	1	1	1	A0A0H3BL35	0	979.521	High	0.0007897	0.00333	2.64
High	Master Protein	A0A0H3BKX2	Peptide methionine sulfoxide reductase MsrA OS=Treponema pallidum subsp. pallidum (strain SS14) OX=455434 GN=msrA PE=3 SV=1	0	44.359	45	9	15	9	291	32.8	7.05	44.48	9	1
	Confidence	Sequence	Modifications	Qvality PEP	Qvality q-value	# Protein Groups	# Proteins	# PSMs	Master Protein Accessions	# Missed Cleavages	Theo. MH+ [Da]	Confidence (by Search Engine): Sequest HT	Percolator q-Value (by Search Engine): Sequest HT	Percolator PEP (by Search Engine): Sequest HT	XCorr (by Search Engine): Sequest HT
	High	DFYPAEEYHQDYLTK		0.000503591	0.000898167	1	1	3	A0A0H3BKX2	0	1918.85	High	0.0007037	7.254e-05	2.59
	High	FTRPLVTTLEEAR		0.0020564	0.000898167	1	1	1	A0A0H3BKX2	0	1532.84	High	0.0007037	0.0004025	3.72
	High	MLANLQHLSDIQYR	1xOxidation [M1]	1.32233e-05	0.000898167	1	1	2	A0A0H3BKX2	0	1717.87	High	0.0007037	8.556e-07	3.83
	High	NANSHLGHVFK		0.00605664	0.000898167	1	1	2	A0A0H3BKX2	0	1223.63	High	0.0007037	0.00149	2.68
	High	NPGGYCHVSLHLASEPLE	1xCarbamidomethyl [C6]	0.0413706	0.000898167	1	1	2	A0A0H3BKX2	0	1979.93	High	0.0007897	0.01516	3.37
	High	NVCTGTTGHAEAVEILFDPQVISYEDLLK	1xCarbamidomethyl [C3]	2.97853e-06	0.000898167	1	1	1	A0A0H3BKX2	0	3219.59	High	0.0007037	1.388e-07	6.25
	High	SAIFYLSGTQK		0.0005625	0.000898167	1	1	1	A0A0H3BKX2	0	1214.64	High	0.0007037	8.272e-05	3.13
	High	VTQQSATETPFK		0.000438036	0.000898167	1	1	2	A0A0H3BKX2	0	1336.67	High	0.0007037	6.119e-05	2.93
	High	YCINSAALR	1xCarbamidomethyl [C2]	0.0211607	0.000898167	1	1	1	A0A0H3BKX2	0	1067.53	High	0.0007897	0.006743	2.46
High	Master Protein	A0A0H3BLU2	Basic membrane protein OS=Treponema pallidum subsp. pallidum (strain SS14) OX=455434 GN=tpn39b PE=4 SV=1	0	44.309	39	16	19	16	361	39.9	8.91	46.56	16	1
	Confidence	Sequence	Modifications	Qvality PEP	Qvality q-value	# Protein Groups	# Proteins	# PSMs	Master Protein Accessions	# Missed Cleavages	Theo. MH+ [Da]	Confidence (by Search Engine): Sequest HT	Percolator q-Value (by Search Engine): Sequest HT	Percolator PEP (by Search Engine): Sequest HT	XCorr (by Search Engine): Sequest HT
	High	ANGAQAGYSAGEIYLGK		0.039036	0.000898167	1	1	1	A0A0H3BLU2	0	1669.82	High	0.0007897	0.01416	2.48
	High	AVTEAEFANYVK		0.00338427	0.000898167	1	1	1	A0A0H3BLU2	0	1341.67	High	0.0007037	0.0007331	2.76
	High	EKQNISLDQFMK	1xOxidation [M11]	0.0492263	0.000898167	1	1	1	A0A0H3BLU2	1	1496.74	High	0.0007897	0.01868	2.83
	High	EPVTLGQIK		0.021264	0.000898167	1	1	1	A0A0H3BLU2	0	984.572	High	0.0007897	0.00678	2.4
	High	LFAQAAEK		0.0423834	0.000898167	1	1	1	A0A0H3BLU2	0	877.478	High	0.0007897	0.01558	1.88
	High	LFLISVPK		0.0820773	0.00129836	1	1	2	A0A0H3BLU2	0	916.587	High	0.0009874	0.03483	2.07
	High	ILTLSDLVEPDK		0.0026827	0.000898167	1	1	1	A0A0H3BLU2	0	1342.75	High	0.0007037	0.0005546	2.42
	High	ILTLSDLVEPDKTVSLYEFIK		3.27919e-06	0.000898167	1	1	1	A0A0H3BLU2	1	2423.33	High	0.0007037	1.56e-07	4.62
	High	NLKGPEDSQIR		0.0123825	0.000898167	1	1	1	A0A0H3BLU2	1	1256.66	High	0.0007897	0.003522	2.35
	High	NLLTSQIQQK		0.00776036	0.000898167	1	1	1	A0A0H3BLU2	0	1172.66	High	0.0007037	0.002007	3.08
	High	QAFFRPDTVK		0.0605254	0.00129836	1	1	2	A0A0H3BLU2	0	1208.64	High	0.0009874	0.02403	2.42
	High	QFMDSLIDEK	1xOxidation [M3]	0.00427052	0.000898167	1	1	2	A0A0H3BLU2	0	1241.57	High	0.0007037	0.0009742	2.46
	High	QNISLDQFMK	1xOxidation [M9]	0.00187609	0.000898167	1	1	1	A0A0H3BLU2	0	1239.6	High	0.0007037	0.0003592	3.27
	High	REPVTLGQIK		0.014192	0.000898167	1	1	1	A0A0H3BLU2	1	1140.67	High	0.0007897	0.004168	2.92
	High	TVSLYEFIK		0.0201548	0.000898167	1	1	1	A0A0H3BLU2	0	1099.6	High	0.0007897	0.006359	1.61
	High	VFLADAELGK		0.00750065	0.000898167	1	1	1	A0A0H3BLU2	0	1062.58	High	0.0007037	0.001923	2.4
High	Master Protein	A0A0H3BJ05	Methyl-accepting chemotaxis protein OS=Treponema pallidum subsp. pallidum (strain SS14) OX=455434 GN=mcp2 PE=4 SV=1	0	43.462	22	12	15	12	845	91.5	6.32	45.27	12	1
	Confidence	Sequence	Modifications	Qvality PEP	Qvality q-value	# Protein Groups	# Proteins	# PSMs	Master Protein Accessions	# Missed Cleavages	Theo. MH+ [Da]	Confidence (by Search Engine): Sequest HT	Percolator q-Value (by Search Engine): Sequest HT	Percolator PEP (by Search Engine): Sequest HT	XCorr (by Search Engine): Sequest HT
	High	AVEEQFDTIFR		0.00120364	0.000898167	1	1	1	A0A0H3BJ05	0	1354.66	High	0.0007037	0.0002091	3.21
	High	DTLVSSSGITQK		0.000546498	0.000898167	1	1	2	A0A0H3BJ05	0	1235.65	High	0.0007037	7.997e-05	3.17
	High	EDPATYASVAEFVEK		0.000176547	0.000898167	1	1	1	A0A0H3BJ05	0	1655.78	High	0.0007037	2.019e-05	3.07
	High	FAIATVGSSSDDMR	1xOxidation [M13]	0.0771799	0.00129836	1	1	1	A0A0H3BJ05	0	1472.67	High	0.0009874	0.03231	2.46
	High	HEVVAQQTNYIR		0.00374666	0.000898167	1	1	2	A0A0H3BJ05	0	1457.75	High	0.0007037	0.0008334	2.28
	High	IAVIDEVGTVVAHPR		0.00171993	0.000898167	1	1	2	A0A0H3BJ05	0	1575.89	High	0.0007037	0.0003229	2.86
	High	LEVLQGSSDR		0.190788	0.00415881	1	1	1	A0A0H3BJ05	0	1103.57	High	0.002503	0.09915	2.19
	High	ISEESGSLLEASSVIQHIASQTNLLAMNAAIEAAHAGEAGK	1xOxidation [M27]	0.0210579	0.000898167	1	1	1	A0A0H3BJ05	0	4135.06	High	0.0007897	0.006699	3.65
	High	SDEAVHSLAIATADGR		0.000453032	0.000898167	1	1	1	A0A0H3BJ05	0	1612.79	High	0.0007037	6.342e-05	4.38
	High	SINAATVDVK		0.00970681	0.000898167	1	1	1	A0A0H3BJ05	0	1017.56	High	0.0007037	0.00263	2.77
	High	TLSVEIDTLSTSSK		0.0379177	0.000898167	1	1	1	A0A0H3BJ05	0	1480.77	High	0.0007897	0.0136	3.03
	High	VLEDIAYGEGDLTVR		0.000226694	0.000898167	1	1	1	A0A0H3BJ05	0	1649.84	High	0.0007037	2.731e-05	3.82
High	Master Protein	A0A0H3BKL3	Antigen, p83/100 OS=Treponema pallidum subsp. pallidum (strain SS14) OX=455434 GN=TPASS_0486 PE=4 SV=1	0	43.304	29	13	16	13	531	58.5	8.25	39.24	13	1
	Confidence	Sequence	Modifications	Qvality PEP	Qvality q-value	# Protein Groups	# Proteins	# PSMs	Master Protein Accessions	# Missed Cleavages	Theo. MH+ [Da]	Confidence (by Search Engine): Sequest HT	Percolator q-Value (by Search Engine): Sequest HT	Percolator PEP (by Search Engine): Sequest HT	XCorr (by Search Engine): Sequest HT
	High	AQQLAQQSQQAQER		0.000417471	0.000898167	1	1	2	A0A0H3BKL3	0	1613.8	High	0.0007037	5.76e-05	3.22
	High	ATEQAESLAR		0.053941	0.000898167	1	1	1	A0A0H3BKL3	0	1075.54	High	0.0007897	0.02089	2.17
	High	EAQQAQQAAQNSPDPAR		2.3321e-05	0.000898167	1	1	1	A0A0H3BKL3	0	1809.85	High	0.0007037	1.703e-06	4.54
	High	GVVTAHLSPEHVGIAR		0.000557115	0.000898167	1	1	1	A0A0H3BKL3	0	1642.9	High	0.0007037	8.205e-05	3.91
	High	IGEGLASALR		0.0060273	0.000898167	1	1	1	A0A0H3BKL3	0	986.563	High	0.0007037	0.001477	2.51
	High	RAQQLAQQSQQAQER		0.0588099	0.000898167	1	1	1	A0A0H3BKL3	1	1769.9	High	0.0007897	0.02317	1.59
	High	REAQQAQQAAQNSPDPAR		0.0310775	0.000898167	1	1	1	A0A0H3BKL3	1	1965.95	High	0.0007897	0.01074	2.43
	High	SAAQVTPYTAVTVTPR		0.103771	0.00211224	1	1	1	A0A0H3BKL3	0	1661.89	High	0.001416	0.04655	2.98
	High	TLADALPR		0.0267299	0.000898167	1	1	1	A0A0H3BKL3	0	856.489	High	0.0007897	0.008957	1.93
	High	TIATFTTVYNAVYR		0.160028	0.00293144	1	1	1	A0A0H3BKL3	0	1619.84	High	0.001852	0.07956	1.56
	High	TQLVIPLSGHSDALSAVDTGAISDKR		0.128292	0.00211224	1	1	2	A0A0H3BKL3	1	2651.4	High	0.001416	0.06051	1.76
	High	VVDAQHLLSEIVLVDPK		0.000220248	0.000898167	1	1	2	A0A0H3BKL3	0	1875.06	High	0.0007037	2.645e-05	3.56
	High	YKGVVTAHLSPEHVGIAR		0.000515848	0.000898167	1	1	1	A0A0H3BKL3	1	1934.06	High	0.0007037	7.462e-05	2.5
High	Master Protein	A0A0H3BLI7	HTH OST-type domain-containing protein OS=Treponema pallidum subsp. pallidum (strain SS14) OX=455434 GN=TPASS_0894 PE=4 SV=1	0	42.975	44	13	17	13	340	38.4	6.96	48.89	13	1
	Confidence	Sequence	Modifications	Qvality PEP	Qvality q-value	# Protein Groups	# Proteins	# PSMs	Master Protein Accessions	# Missed Cleavages	Theo. MH+ [Da]	Confidence (by Search Engine): Sequest HT	Percolator q-Value (by Search Engine): Sequest HT	Percolator PEP (by Search Engine): Sequest HT	XCorr (by Search Engine): Sequest HT
	High	AINAVCIASTDSDYYSLALK	1xCarbamidomethyl [C6]	9.58147e-06	0.000898167	1	1	2	A0A0H3BLI7	0	2175.06	High	0.0007037	5.749e-07	5
	High	DRWGVISHEELGDFR		0.0110704	0.000898167	1	1	1	A0A0H3BLI7	1	1815.88	High	0.0007037	0.003084	2.69
	High	EIWVSACNEFK	1xCarbamidomethyl [C7]	0.0263427	0.000898167	1	1	1	A0A0H3BLI7	0	1382.64	High	0.0007897	0.008805	2.05
	High	EMVEALPELFEVQSDR	1xOxidation [M2]	0.000180843	0.000898167	1	1	1	A0A0H3BLI7	0	1907.91	High	0.0007037	2.075e-05	3.44
	High	EMVEALPELFEVQSDRR	1xOxidation [M2]	0.0722167	0.00129836	1	1	1	A0A0H3BLI7	1	2064.01	High	0.0009874	0.02987	2.93
	High	FALLIDGDNISPK		0.0109098	0.000898167	1	1	2	A0A0H3BLI7	0	1402.76	High	0.0007037	0.003027	2.73
	High	FLEGIVGEVSK		0.000712051	0.000898167	1	1	1	A0A0H3BLI7	0	1177.65	High	0.0007037	0.0001104	3.06
	High	IPIRPVQQFR		0.0949635	0.00211224	1	1	1	A0A0H3BLI7	0	1253.75	High	0.001233	0.04169	1.67
	High	ITKPEFDPR		0.250072	0.00653113	1	1	1	A0A0H3BLI7	0	1102.59	High	0.003763	0.1392	2.19
	High	MTEEGWVSLSNLGK	1xOxidation [M1]	1.13375e-05	0.000898167	1	1	2	A0A0H3BLI7	0	1566.75	High	0.0007037	7.095e-07	4.42
	High	TVLYGVIK		0.100441	0.00211224	1	1	2	A0A0H3BLI7	0	892.55	High	0.001416	0.04474	1.79
	High	WGVISHEELGDFR		0.00834768	0.000898167	1	1	1	A0A0H3BLI7	0	1544.75	High	0.0007037	0.002197	3.56
	High	YGDNATDNTIIMEAIELANNNR	1xOxidation [M12]	0.000172353	0.000898167	1	1	1	A0A0H3BLI7	0	2468.14	High	0.0007037	1.962e-05	3.9
High	Master Protein	A0A0H3BKH1	Chaperone protein HtpG OS=Treponema pallidum subsp. pallidum (strain SS14) OX=455434 GN=htpG PE=3 SV=1	0	40.18	31	15	16	15	639	72.9	5.52	40.26	15	1
	Confidence	Sequence	Modifications	Qvality PEP	Qvality q-value	# Protein Groups	# Proteins	# PSMs	Master Protein Accessions	# Missed Cleavages	Theo. MH+ [Da]	Confidence (by Search Engine): Sequest HT	Percolator q-Value (by Search Engine): Sequest HT	Percolator PEP (by Search Engine): Sequest HT	XCorr (by Search Engine): Sequest HT
	High	AEGTQEYVTLFYVPAK		0.0691883	0.00129836	1	1	1	A0A0H3BKH1	0	1815.92	High	0.0009874	0.02826	2.62
	High	AFLSTLTR		0.0563245	0.000898167	1	1	1	A0A0H3BKH1	0	908.52	High	0.0007897	0.02209	1.91
	High	ANLGTIAR		0.065339	0.00129836	1	1	1	A0A0H3BKH1	0	815.473	High	0.0009874	0.02646	2.16
	High	DTGIGMNAEDLR	1xOxidation [M6]	0.00181374	0.000898167	1	1	1	A0A0H3BKH1	0	1307.59	High	0.0007037	0.000344	2.52
	High	ELISNASDALDK		4.59388e-05	0.000898167	1	1	1	A0A0H3BKH1	0	1275.64	High	0.0007037	3.911e-06	3.99
	High	EQLLELVR		0.0296035	0.000898167	1	1	1	A0A0H3BKH1	0	999.583	High	0.0007897	0.01014	2.18
	High	FYQTLTR		0.182664	0.00332932	1	1	1	A0A0H3BKH1	0	928.489	High	0.002059	0.09356	1.54
	High	KVDQVNDAGALWK		0.0494641	0.000898167	1	1	1	A0A0H3BKH1	1	1443.76	High	0.0007897	0.01885	2.91
	High	LGSEEELRPNEETDAAAQR		0.000997428	0.000898167	1	1	1	A0A0H3BKH1	0	2114.99	High	0.0007037	0.0001661	3.01
	High	IKPILEINASHTLVQK		0.00047535	0.000898167	1	1	1	A0A0H3BKH1	0	1804.07	High	0.0007037	6.735e-05	3.82
	High	LSDSVSCIVIDENDPTVQMER	1xCarbamidomethyl [C7]; 1xOxidation [M19]	0.0557862	0.000898167	1	1	2	A0A0H3BKH1	0	2423.11	High	0.0007897	0.02174	1.74
	High	SELKEEDYHR		0.00994595	0.000898167	1	1	1	A0A0H3BKH1	1	1305.61	High	0.0007037	0.002714	2.86
	High	TLSESVPEDGWTSFAEYVSR		0.00192194	0.000898167	1	1	1	A0A0H3BKH1	0	2260.04	High	0.0007037	0.0003691	3.02
	High	VFITDDEKELLPVYLR		0.00448271	0.000898167	1	1	1	A0A0H3BKH1	1	1950.06	High	0.0007037	0.001036	2.89
	High	YEALVDGTYK		0.0200568	0.000898167	1	1	1	A0A0H3BKH1	0	1158.57	High	0.0007897	0.006323	1.76
High	Master Protein	A0A0H3BKM2	Cell shape-determining protein MreB OS=Treponema pallidum subsp. pallidum (strain SS14) OX=455434 GN=mreB PE=3 SV=1	0	39.351	50	13	16	13	344	37	6.14	49.32	13	1
	Confidence	Sequence	Modifications	Qvality PEP	Qvality q-value	# Protein Groups	# Proteins	# PSMs	Master Protein Accessions	# Missed Cleavages	Theo. MH+ [Da]	Confidence (by Search Engine): Sequest HT	Percolator q-Value (by Search Engine): Sequest HT	Percolator PEP (by Search Engine): Sequest HT	XCorr (by Search Engine): Sequest HT
	High	DGVIADMDTTEK	1xOxidation [M7]	0.190788	0.00415881	1	1	1	A0A0H3BKM2	0	1310.58	High	0.00228	0.09905	1.78
	High	EALKEPITQIVEEIKR		0.200071	0.00497577	1	1	1	A0A0H3BKM2	2	1896.08	High	0.002931	0.1052	2.53
	High	ETHVPVILAENPMNCVAIGAGR	1xCarbamidomethyl [C15]; 1xOxidation [M13]	0.00341721	0.000898167	1	1	3	A0A0H3BKM2	0	2364.18	High	0.0007037	0.0007426	4.35
	High	GIVMTGGGSLLK	1xOxidation [M4]	0.00482104	0.000898167	1	1	1	A0A0H3BKM2	0	1148.63	High	0.0007037	0.00113	3.36
	High	GIVVNEPSVVAVER		0.00047535	0.000898167	1	1	1	A0A0H3BKM2	0	1467.82	High	0.0007037	6.753e-05	3.2
	High	GTDAITGLPR		0.000536084	0.000898167	1	1	1	A0A0H3BKM2	0	1000.54	High	0.0007037	7.819e-05	3.24
	High	LKIEIGNASPEK		0.275676	0.00813971	1	1	1	A0A0H3BKM2	1	1298.73	High	0.004403	0.1577	2.19
	High	MVIGIPSCITDVECR	2xCarbamidomethyl [C8; C14]; 1xOxidation [M1]	0.0047055	0.000898167	1	1	1	A0A0H3BKM2	0	1765.83	High	0.0007037	0.001097	3.26
	High	RLEIDSVEVR		0.00591133	0.000898167	1	1	2	A0A0H3BKM2	1	1215.67	High	0.0007037	0.001448	3.83
	High	SVHNLIIGEQTAER		0.000289688	0.000898167	1	1	1	A0A0H3BKM2	0	1566.82	High	0.0007037	3.684e-05	3.24
	High	TPGNIVAIRPLK		0.00459275	0.000898167	1	1	1	A0A0H3BKM2	0	1278.79	High	0.0007037	0.001062	2.95
	High	TPPELAADIVER		0.00544295	0.000898167	1	1	1	A0A0H3BKM2	0	1310.7	High	0.0007037	0.001309	2.85
	High	VGGDEFDQAIIK		0.000103533	0.000898167	1	1	1	A0A0H3BKM2	0	1291.65	High	0.0007037	1.051e-05	3.92
High	Master Protein	A0A0H3BJ77	Uncharacterized protein OS=Treponema pallidum subsp. pallidum (strain SS14) OX=455434 GN=TPASS_0443 PE=4 SV=1	0	39.034	43	11	12	11	284	33	8.75	35.12	11	1
	Confidence	Sequence	Modifications	Qvality PEP	Qvality q-value	# Protein Groups	# Proteins	# PSMs	Master Protein Accessions	# Missed Cleavages	Theo. MH+ [Da]	Confidence (by Search Engine): Sequest HT	Percolator q-Value (by Search Engine): Sequest HT	Percolator PEP (by Search Engine): Sequest HT	XCorr (by Search Engine): Sequest HT
	High	EKNILELIR		0.138605	0.00252023	1	1	1	A0A0H3BJ77	1	1127.68	High	0.00163	0.06639	1.5
	High	LALVDDMIYLSTLYAAK	1xOxidation [M7]	0.000100106	0.000898167	1	1	2	A0A0H3BJ77	0	1916.01	High	0.0007037	1.009e-05	3.73
	High	LAVCYLHALR	1xCarbamidomethyl [C4]	0.0100923	0.000898167	1	1	1	A0A0H3BJ77	0	1215.67	High	0.0007037	0.002757	2.71
	High	LLLQAAER		0.11977	0.00211224	1	1	1	A0A0H3BJ77	0	913.547	High	0.001416	0.0555	1.78
	High	MGLAIDSIISAYGTNTK	1xOxidation [M1]	7.04736e-05	0.000898167	1	1	1	A0A0H3BJ77	0	1770.89	High	0.0007037	6.556e-06	4.03
	High	NILDLANSSEIGLNPQADEYETVVYHLR		6.58129e-07	0.000898167	1	1	1	A0A0H3BJ77	0	3173.57	High	0.0007037	2.202e-08	6.08
	High	NILELIR		0.0519046	0.000898167	1	1	1	A0A0H3BJ77	0	870.541	High	0.0007897	0.01992	1.88
	High	QEDLLNEAR		0.00735619	0.000898167	1	1	1	A0A0H3BJ77	0	1087.54	High	0.0007037	0.001881	2.63
	High	YEMTSSSFEDFK	1xOxidation [M3]	0.000506019	0.000898167	1	1	1	A0A0H3BJ77	0	1486.6	High	0.0007037	7.289e-05	2.82
	High	YQTQVVVVGGK		0.00414808	0.000898167	1	1	1	A0A0H3BJ77	0	1177.66	High	0.0007037	0.0009425	2.23
	High	YQTQVVVVGGKQEDLLNEAR		0.000205911	0.000898167	1	1	1	A0A0H3BJ77	1	2246.18	High	0.0007037	2.428e-05	3.64
High	Master Protein	A0A0H3BJ81	Possible uracil phosphoribosyltransferase OS=Treponema pallidum subsp. pallidum (strain SS14) OX=455434 GN=TPASS_0448 PE=4 SV=1	0	36.72	33	9	12	9	360	41	5.91	37.27	9	1
	Confidence	Sequence	Modifications	Qvality PEP	Qvality q-value	# Protein Groups	# Proteins	# PSMs	Master Protein Accessions	# Missed Cleavages	Theo. MH+ [Da]	Confidence (by Search Engine): Sequest HT	Percolator q-Value (by Search Engine): Sequest HT	Percolator PEP (by Search Engine): Sequest HT	XCorr (by Search Engine): Sequest HT
	High	AYIMPGLGDAGDR	1xOxidation [M4]	0.210618	0.00538343	1	1	1	A0A0H3BJ81	0	1351.63	High	0.003153	0.1123	1.78
	High	DLVFADPMNATGGSLVTIVR	1xOxidation [M8]	0.00020102	0.000898167	1	1	2	A0A0H3BJ81	0	2092.07	High	0.0007037	2.36e-05	3.43
	High	KIEETVLGSR		0.0172456	0.000898167	1	1	1	A0A0H3BJ81	1	1131.64	High	0.0007897	0.005264	2.33
	High	IENTVMCVMLR	1xCarbamidomethyl [C7]; 2xOxidation [M6; M9]	0.00165479	0.000898167	1	1	1	A0A0H3BJ81	0	1397.66	High	0.0007037	0.0003087	3.03
	High	NIHTGYSEFIYYTQR		0.00670723	0.000898167	1	1	1	A0A0H3BJ81	0	1891.9	High	0.0007037	0.001687	3.33
	High	NIIQLLADYGSNISGLYR		7.00971e-06	0.000898167	1	1	2	A0A0H3BJ81	0	2010.07	High	0.0007037	3.935e-07	4.85
	High	TPVAFPVQNYAVHK		4.15268e-05	0.000898167	1	1	2	A0A0H3BJ81	0	1570.84	High	0.0007037	3.451e-06	4.02
	High	VYSFETQR		0.0455696	0.000898167	1	1	1	A0A0H3BJ81	0	1029.5	High	0.0007897	0.01708	1.99
	High	YLQDLGVKPK		0.101856	0.00211224	1	1	1	A0A0H3BJ81	0	1160.67	High	0.001416	0.04531	1.76
High	Master Protein	A0A0H3BKJ1	Uncharacterized protein OS=Treponema pallidum subsp. pallidum (strain SS14) OX=455434 GN=TPASS_0455 PE=4 SV=1	0	36.552	47	12	17	12	334	38.9	8.92	42.59	12	1
	Confidence	Sequence	Modifications	Qvality PEP	Qvality q-value	# Protein Groups	# Proteins	# PSMs	Master Protein Accessions	# Missed Cleavages	Theo. MH+ [Da]	Confidence (by Search Engine): Sequest HT	Percolator q-Value (by Search Engine): Sequest HT	Percolator PEP (by Search Engine): Sequest HT	XCorr (by Search Engine): Sequest HT
	High	ALAHTDEWIR		0.070519	0.00129836	1	1	1	A0A0H3BKJ1	0	1211.62	High	0.0009874	0.02897	2.14
	High	EISLEPGESYSFVENVK		6.77771e-06	0.000898167	1	1	2	A0A0H3BKJ1	0	1926.93	High	0.0007037	3.77e-07	3.98
	High	FNAESEAGR		0.00951966	0.000898167	1	1	1	A0A0H3BKJ1	0	980.443	High	0.0007037	0.002576	2.5
	High	FTYHLSSR		0.036831	0.000898167	1	1	1	A0A0H3BKJ1	0	1010.51	High	0.0007897	0.01314	2.08
	High	TFSVDFSIR		0.0220013	0.000898167	1	1	2	A0A0H3BKJ1	0	1071.55	High	0.0007897	0.007083	1.96
	High	TGDEDHLASNTLTLEVQPAPAAAALGALPVSPPVGEVLQPQR		0.00212713	0.000898167	1	1	2	A0A0H3BKJ1	0	4230.2	High	0.0007037	0.000419	3.89
	High	TVYTATDAEVR		0.0290335	0.000898167	1	1	1	A0A0H3BKJ1	0	1225.61	High	0.0007897	0.009858	2.49
	High	VDKDIAAIPVEFR		0.018553	0.000898167	1	1	3	A0A0H3BKJ1	1	1472.81	High	0.0007897	0.005759	2.12
	High	VLEWFEYR		0.02946	0.000898167	1	1	1	A0A0H3BKJ1	0	1141.57	High	0.0007897	0.01004	2.01
	High	VIEYVLNAR		0.00814711	0.000898167	1	1	1	A0A0H3BKJ1	0	1076.61	High	0.0007037	0.002128	2.31
	High	VSLTNTGKDTLR		0.0725609	0.00129836	1	1	1	A0A0H3BKJ1	1	1304.72	High	0.0009874	0.02996	2.37
	High	YNMIDTYK	1xOxidation [M3]	0.0504266	0.000898167	1	1	1	A0A0H3BKJ1	0	1063.48	High	0.0007897	0.01926	1.76
High	Master Protein	B2S2G4	Chaperone protein DnaK OS=Treponema pallidum subsp. pallidum (strain SS14) OX=455434 GN=dnaK PE=3 SV=1	0	35.828	26	11	12	11	635	68	5.17	33.09	11	1
	Confidence	Sequence	Modifications	Qvality PEP	Qvality q-value	# Protein Groups	# Proteins	# PSMs	Master Protein Accessions	# Missed Cleavages	Theo. MH+ [Da]	Confidence (by Search Engine): Sequest HT	Percolator q-Value (by Search Engine): Sequest HT	Percolator PEP (by Search Engine): Sequest HT	XCorr (by Search Engine): Sequest HT
	High	IDEAIAELK		0.0112881	0.000898167	1	1	1	B2S2G4	0	1001.55	High	0.0007037	0.003165	2.46
	High	IESSSGLSESEIDR		0.000368412	0.000898167	1	1	1	B2S2G4	0	1508.71	High	0.0007037	4.945e-05	3.49
	High	IINEPTAASLAFGFNK		0.000107593	0.000898167	1	1	1	B2S2G4	0	1692.9	High	0.0007037	1.098e-05	4.25
	High	IVQWLEQGFK		0.0403817	0.000898167	1	1	2	B2S2G4	0	1247.68	High	0.0007897	0.01471	2.4
	High	LYSTQEISAFILQK		0.000722407	0.000898167	1	1	1	B2S2G4	0	1640.89	High	0.0007037	0.000112	2.75
	High	NVADSLIYQTEK		0.0388474	0.000898167	1	1	1	B2S2G4	0	1380.7	High	0.0007897	0.01403	2.31
	High	SDAPSGNEAEGGDVDYEVVKDEDSK		0.142417	0.00252023	1	1	1	B2S2G4	1	2612.11	High	0.00163	0.06877	1.78
	High	TAEDYLGEAVTEAVITVPAYFNDAQR		2.70695e-05	0.000898167	1	1	1	B2S2G4	0	2843.37	High	0.0007037	2.041e-06	4.98
	High	TEILQQASYK		0.00439659	0.000898167	1	1	1	B2S2G4	0	1180.62	High	0.0007037	0.001011	2.53
	High	TTPSIIGFTSDGGR		0.0123825	0.000898167	1	1	1	B2S2G4	0	1408.71	High	0.0007897	0.003533	2.38
	High	TVLSGDDVASIK		0.000515848	0.000898167	1	1	1	B2S2G4	0	1204.64	High	0.0007037	7.459e-05	2.97
High	Master Protein	A0A0H3BL20	Spermidine/putrescine ABC transporter, periplasmic binding protein OS=Treponema pallidum subsp. pallidum (strain SS14) OX=455434 GN=potD PE=3 SV=1	0	34.365	36	9	10	9	348	39.7	6.92	30.13	9	1
	Confidence	Sequence	Modifications	Qvality PEP	Qvality q-value	# Protein Groups	# Proteins	# PSMs	Master Protein Accessions	# Missed Cleavages	Theo. MH+ [Da]	Confidence (by Search Engine): Sequest HT	Percolator q-Value (by Search Engine): Sequest HT	Percolator PEP (by Search Engine): Sequest HT	XCorr (by Search Engine): Sequest HT
	High	EVMGAALASLGYNVNTK	1xOxidation [M3]	6.04234e-05	0.000898167	1	1	1	A0A0H3BL20	0	1753.88	High	0.0007037	5.436e-06	3.09
	High	KTPYYSEHDLER		0.000315875	0.000898167	1	1	1	A0A0H3BL20	1	1537.73	High	0.0007037	4.102e-05	3.11
	High	IPNVQFIK		0.0442679	0.000898167	1	1	1	A0A0H3BL20	0	958.572	High	0.0007897	0.01646	2.19
	High	LSIGASGYDLVVPSGDFVSIMK	1xOxidation [M21]	0.00135129	0.000898167	1	1	2	A0A0H3BL20	0	2271.16	High	0.0007037	0.000241	3.82
	High	NEQELAQAAILVTDHWKPNLVK		2.75952e-05	0.000898167	1	1	1	A0A0H3BL20	0	2517.35	High	0.0007037	2.091e-06	3.58
	High	QDVLYLYNWTYYTPTSLIK		0.00132547	0.000898167	1	1	1	A0A0H3BL20	0	2381.21	High	0.0007037	0.0002347	3.54
	High	TDVGAAIEHYNAHWNAVR		0.0012153	0.000898167	1	1	1	A0A0H3BL20	0	2023.97	High	0.0007037	0.0002113	2.5
	High	TPYYSEHDLER		0.00259339	0.000898167	1	1	1	A0A0H3BL20	0	1409.63	High	0.0007037	0.0005312	3.19
	High	TWSIFSR		0.133056	0.00211224	1	1	1	A0A0H3BL20	0	896.462	High	0.001416	0.06324	1.63
High	Master Protein	A0A0H3BII8	Hexokinase OS=Treponema pallidum subsp. pallidum (strain SS14) OX=455434 GN=hxk PE=3 SV=1	0	33.686	31	9	10	9	444	47.8	6.46	33.98	9	1
	Confidence	Sequence	Modifications	Qvality PEP	Qvality q-value	# Protein Groups	# Proteins	# PSMs	Master Protein Accessions	# Missed Cleavages	Theo. MH+ [Da]	Confidence (by Search Engine): Sequest HT	Percolator q-Value (by Search Engine): Sequest HT	Percolator PEP (by Search Engine): Sequest HT	XCorr (by Search Engine): Sequest HT
	High	AAEVIGTCVGAGLTEALSAR	1xCarbamidomethyl [C8]	0.000176547	0.000898167	1	1	1	A0A0H3BII8	0	1946	High	0.0007037	2.01e-05	4.27
	High	FGDSGTPHIENLEK		0.0442679	0.000898167	1	1	1	A0A0H3BII8	0	1543.74	High	0.0007897	0.01643	2.74
	High	IAAGVIAASVLK		0.00376486	0.000898167	1	1	1	A0A0H3BII8	0	1112.7	High	0.0007037	0.0008366	3.06
	High	IPAHHTPQVVVCESGK	1xCarbamidomethyl [C12]	7.35902e-05	0.000898167	1	1	2	A0A0H3BII8	0	1758.9	High	0.0007037	6.915e-06	4.36
	High	IRPDGDGEVIQFAK		0.00190346	0.000898167	1	1	1	A0A0H3BII8	0	1544.81	High	0.0007037	0.0003659	3.24
	High	MSSGTYLGPLASVVVR	1xOxidation [M1]	0.00408819	0.000898167	1	1	1	A0A0H3BII8	0	1652.87	High	0.0007037	0.0009217	3.45
	High	SVFDELFTQTTAEPDIAHLEK		0.000397872	0.000898167	1	1	1	A0A0H3BII8	0	2391.17	High	0.0007037	5.425e-05	4.25
	High	VIVIDAGGTNFR		0.00806824	0.000898167	1	1	1	A0A0H3BII8	0	1261.69	High	0.0007037	0.0021	2.83
	High	VTSHLQAFLTEER		0.000329843	0.000898167	1	1	1	A0A0H3BII8	0	1530.79	High	0.0007037	4.309e-05	3.21
High	Master Protein	A0A0H3BJE2	Pyrophosphate--fructose 6-phosphate 1-phosphotransferase OS=Treponema pallidum subsp. pallidum (strain SS14) OX=455434 GN=pfp PE=3 SV=1	0	33.666	33	14	14	14	573	62.4	6.76	37.04	14	1
	Confidence	Sequence	Modifications	Qvality PEP	Qvality q-value	# Protein Groups	# Proteins	# PSMs	Master Protein Accessions	# Missed Cleavages	Theo. MH+ [Da]	Confidence (by Search Engine): Sequest HT	Percolator q-Value (by Search Engine): Sequest HT	Percolator PEP (by Search Engine): Sequest HT	XCorr (by Search Engine): Sequest HT
	High	ALITELNEVMAR	1xOxidation [M10]	0.00110896	0.000898167	1	1	1	A0A0H3BJE2	0	1375.72	High	0.0007037	0.0001891	3.19
	High	ALVDLEGMPFR	1xOxidation [M8]	0.0242512	0.000898167	1	1	1	A0A0H3BJE2	0	1263.64	High	0.0007897	0.007925	2.75
	High	AQEFEALDTPDAQR		0.0133861	0.000898167	1	1	1	A0A0H3BJE2	0	1590.74	High	0.0007897	0.003876	2.37
	High	AVFNALPAEISTQLLADRDPHGNVQVSR		0.00834768	0.000898167	1	1	1	A0A0H3BJE2	1	3018.58	High	0.0007037	0.002189	2.83
	High	FTGYVASVR		0.00154669	0.000898167	1	1	1	A0A0H3BJE2	0	999.526	High	0.0007037	0.0002836	2.71
	High	IESESQFAAAAQTVTR		0.000695122	0.000898167	1	1	1	A0A0H3BJE2	0	1708.85	High	0.0007037	0.0001071	2.5
	High	LLILQVTER		0.0136495	0.000898167	1	1	1	A0A0H3BJE2	0	1084.67	High	0.0007897	0.003964	2
	High	NEAIETSFGFDTATK		0.0381019	0.000898167	1	1	1	A0A0H3BJE2	0	1630.76	High	0.0007897	0.01371	2.64
	High	NEDSPMETAPEPR	1xOxidation [M6]	0.158609	0.00293144	1	1	1	A0A0H3BJE2	0	1488.63	High	0.001852	0.07872	1.54
	High	RAQEFEALDTPDAQR		0.00193124	0.000898167	1	1	1	A0A0H3BJE2	1	1746.84	High	0.0007037	0.0003722	3.87
	High	RGLSTTAVADYDALR		0.0889252	0.00129836	1	1	1	A0A0H3BJE2	1	1608.83	High	0.0009874	0.03841	3.08
	High	SASHIALECALK	1xCarbamidomethyl [C9]	0.110225	0.00211224	1	1	1	A0A0H3BJE2	0	1299.67	High	0.001416	0.05005	2.83
	High	TIDGDLKNEAIETSFGFDTATK		0.0932003	0.00129836	1	1	1	A0A0H3BJE2	1	2373.15	High	0.0009874	0.04069	3.62
	High	VAIVLSGGQAPGGHNVIAGLFDGLKR		0.0151199	0.000898167	1	1	1	A0A0H3BJE2	1	2546.42	High	0.0007897	0.004488	2.64
High	Master Protein	B2S4P6	Glycerol-3-phosphate dehydrogenase [NAD(P)+] OS=Treponema pallidum subsp. pallidum (strain SS14) OX=455434 GN=gpsA PE=3 SV=1	0	33.648	42	7	12	7	356	37.9	6.92	48.61	7	1
	Confidence	Sequence	Modifications	Qvality PEP	Qvality q-value	# Protein Groups	# Proteins	# PSMs	Master Protein Accessions	# Missed Cleavages	Theo. MH+ [Da]	Confidence (by Search Engine): Sequest HT	Percolator q-Value (by Search Engine): Sequest HT	Percolator PEP (by Search Engine): Sequest HT	XCorr (by Search Engine): Sequest HT
	High	GFIPDQEGMPHLITDALGALLPSGAHGQLVYISGPSHAQEVAQGK	1xOxidation [M9]	0.000186136	0.000898167	1	1	1	B2S4P6	0	4623.33	High	0.0007037	2.151e-05	4.38
	High	GILDSFSGIQDLVSR		2.12849e-05	0.000898167	1	1	2	B2S4P6	0	1606.84	High	0.0007037	1.527e-06	4.29
	High	LKVPICAGLYAILNR	1xCarbamidomethyl [C6]	0.000312852	0.000898167	1	1	1	B2S4P6	1	1700.99	High	0.0007037	4.045e-05	4.14
	High	LPEVGYLAEGVVACMHVQR	1xCarbamidomethyl [C14]; 1xOxidation [M15]	2.78618e-05	0.000898167	1	1	3	B2S4P6	0	2144.06	High	0.0007037	2.118e-06	4.88
	High	QLGSTHPETFTSLAGIGDLDVTCR	1xCarbamidomethyl [C23]	0.00508536	0.000898167	1	1	1	B2S4P6	0	2575.25	High	0.0007037	0.001201	4.59
	High	TAAVGQEYPLIGILTK		8.0974e-06	0.000898167	1	1	3	B2S4P6	0	1673.95	High	0.0007037	4.7e-07	3.59
	High	VTGLIAASQNPMAAIR	1xOxidation [M12]	0.0008716	0.000898167	1	1	1	B2S4P6	0	1628.88	High	0.0007037	0.0001415	3.9
High	Master Protein	A0A0H3BK23	LysM domain-containing protein OS=Treponema pallidum subsp. pallidum (strain SS14) OX=455434 GN=TPASS_0259 PE=4 SV=1	0	33.55	36	9	12	9	203	22.8	4.89	35.3	9	1
	Confidence	Sequence	Modifications	Qvality PEP	Qvality q-value	# Protein Groups	# Proteins	# PSMs	Master Protein Accessions	# Missed Cleavages	Theo. MH+ [Da]	Confidence (by Search Engine): Sequest HT	Percolator q-Value (by Search Engine): Sequest HT	Percolator PEP (by Search Engine): Sequest HT	XCorr (by Search Engine): Sequest HT
	High	AEYVVKNEDTLSQIAK		0.0013191	0.000898167	1	1	2	A0A0H3BK23	1	1807.94	High	0.0007037	0.0002333	3.43
	High	GLEAFAQVER		0.00167892	0.000898167	1	1	1	A0A0H3BK23	0	1119.58	High	0.0007037	0.0003143	2.96
	High	GYYFPIIMACSEGVVTHPDR	1xCarbamidomethyl [C10]; 1xOxidation [M8]	0.000312852	0.000898167	1	1	1	A0A0H3BK23	0	2328.08	High	0.0007037	4.05e-05	3.28
	High	KGLEAFAQVER		0.0084704	0.000898167	1	1	1	A0A0H3BK23	1	1247.67	High	0.0007037	0.002231	2.62
	High	LAEFMNK	1xOxidation [M5]	0.0779149	0.00129836	1	1	1	A0A0H3BK23	0	868.423	High	0.0009874	0.03266	1.55
	High	IRGYYFPIIMACSEGVVTHPDR	1xCarbamidomethyl [C12]; 1xOxidation [M10]	0.00157683	0.000898167	1	1	1	A0A0H3BK23	1	2597.26	High	0.0007037	0.0002905	3.58
	High	LVIPNFDEFMADPDHVR	1xOxidation [M10]	0.000149203	0.000898167	1	1	2	A0A0H3BK23	0	2030.96	High	0.0007037	1.641e-05	3.87
	High	LVIPNFDEFMADPDHVRK	1xOxidation [M10]	0.000359661	0.000898167	1	1	2	A0A0H3BK23	1	2159.06	High	0.0007037	4.789e-05	3.92
	High	NEDTLSQIAK		0.0034338	0.000898167	1	1	1	A0A0H3BK23	0	1118.57	High	0.0007037	0.0007464	3.09
High	Master Protein	A0A0H3BJR9	FAD:protein FMN transferase OS=Treponema pallidum subsp. pallidum (strain SS14) OX=455434 GN=TPASS_0796 PE=3 SV=1	0	33.36	44	11	11	11	362	39	7.88	30.55	11	1
	Confidence	Sequence	Modifications	Qvality PEP	Qvality q-value	# Protein Groups	# Proteins	# PSMs	Master Protein Accessions	# Missed Cleavages	Theo. MH+ [Da]	Confidence (by Search Engine): Sequest HT	Percolator q-Value (by Search Engine): Sequest HT	Percolator PEP (by Search Engine): Sequest HT	XCorr (by Search Engine): Sequest HT
	High	AAVPDPDALK		0.163624	0.00332932	1	1	1	A0A0H3BJR9	0	996.536	High	0.002059	0.08176	1.89
	High	AGVSVGAPHTVQLAQAGMQLDLGAIAK	1xOxidation [M18]	5.40072e-08	0.000898167	1	1	1	A0A0H3BJR9	0	2619.39	High	0.0007037	1.042e-09	6.55
	High	ALFFAEK		0.0906127	0.00129836	1	1	1	A0A0H3BJR9	0	825.451	High	0.0009874	0.03936	1.73
	High	DCSVVTSGAYER	1xCarbamidomethyl [C2]	0.0207524	0.000898167	1	1	1	A0A0H3BJR9	0	1343.59	High	0.0007897	0.006601	2.63
	High	DDSALAALNAQAGSAPVVVDR		0.000464057	0.000898167	1	1	1	A0A0H3BJR9	0	2040.04	High	0.0007037	6.561e-05	3.3
	High	DPHGTGQKPALVVSVR		0.048754	0.000898167	1	1	1	A0A0H3BJR9	0	1660.91	High	0.0007897	0.0185	2.1
	High	EFPGVDALFIFPDKR		0.00127532	0.000898167	1	1	1	A0A0H3BJR9	1	1750.92	High	0.0007037	0.0002248	3.12
	High	LEWNVGIR		0.0255848	0.000898167	1	1	1	A0A0H3BJR9	0	986.542	High	0.0007897	0.008491	1.94
	High	LWNIGFDR		0.0746591	0.00129836	1	1	1	A0A0H3BJR9	0	1020.53	High	0.0009874	0.03113	1.63
	High	SLYALLER		0.0631894	0.00129836	1	1	1	A0A0H3BJR9	0	964.546	High	0.0009874	0.02536	1.93
	High	YHHIIDPVTGFPAHTDVDSVSIFAPR		0.000105543	0.000898167	1	1	1	A0A0H3BJR9	0	2891.45	High	0.0007037	1.077e-05	3.73
High	Master Protein	B2S2D9	50S ribosomal protein L2 OS=Treponema pallidum subsp. pallidum (strain SS14) OX=455434 GN=rplB PE=3 SV=1	0	32.654	42	9	13	9	273	29.8	11.19	35.5	9	1
	Confidence	Sequence	Modifications	Qvality PEP	Qvality q-value	# Protein Groups	# Proteins	# PSMs	Master Protein Accessions	# Missed Cleavages	Theo. MH+ [Da]	Confidence (by Search Engine): Sequest HT	Percolator q-Value (by Search Engine): Sequest HT	Percolator PEP (by Search Engine): Sequest HT	XCorr (by Search Engine): Sequest HT
	High	CYATIGELGNEDHMNTALGK	1xCarbamidomethyl [C1]; 1xOxidation [M14]	0.000103036	0.000898167	1	1	2	B2S2D9	0	2209.99	High	0.0007037	1.046e-05	3.54
	High	DGGYVMLR	1xOxidation [M6]	0.014756	0.000898167	1	1	1	B2S2D9	0	926.44	High	0.0007897	0.004355	2.32
	High	GMAMNPVDHPLGGGEGR	2xOxidation [M2; M4]	0.000595927	0.000898167	1	1	1	B2S2D9	0	1726.76	High	0.0007037	8.902e-05	3.08
	High	MYRPMTAGLR	2xOxidation [M1; M5]	0.00201704	0.000898167	1	1	2	B2S2D9	0	1227.6	High	0.0007037	0.0003926	2.31
	High	NPVTPWGQPCR	1xCarbamidomethyl [C10]	0.0109631	0.000898167	1	1	2	B2S2D9	0	1311.63	High	0.0007037	0.003044	2.54
	High	RCYATIGELGNEDHMNTALGK	1xCarbamidomethyl [C2]; 1xOxidation [M15]	0.0119093	0.000898167	1	1	2	B2S2D9	1	2366.09	High	0.0007897	0.003366	2.62
	High	RDLHDIPGTVK		0.0184628	0.000898167	1	1	1	B2S2D9	1	1250.69	High	0.0007897	0.005719	3.26
	High	TIEYDPNR		0.289179	0.00852477	1	1	1	B2S2D9	0	1007.48	High	0.004818	0.1674	1.99
	High	VPLEPANALPLGVIPVGFTVHNVELTIGK		2.32949e-07	0.000898167	1	1	1	B2S2D9	0	2994.7	High	0.0007037	6.208e-09	5.39
High	Master Protein	A0A0H3BM05	Alanine--tRNA ligase OS=Treponema pallidum subsp. pallidum (strain SS14) OX=455434 GN=alaS PE=3 SV=1	0	32.371	23	11	12	11	605	67.1	6.99	32.01	11	1
	Confidence	Sequence	Modifications	Qvality PEP	Qvality q-value	# Protein Groups	# Proteins	# PSMs	Master Protein Accessions	# Missed Cleavages	Theo. MH+ [Da]	Confidence (by Search Engine): Sequest HT	Percolator q-Value (by Search Engine): Sequest HT	Percolator PEP (by Search Engine): Sequest HT	XCorr (by Search Engine): Sequest HT
	High	AGFDTAFQAHQACSR	1xCarbamidomethyl [C13]	0.000997428	0.000898167	1	1	1	A0A0H3BM05	0	1666.74	High	0.0007037	0.0001666	3.1
	High	ATCIAQELANEER	1xCarbamidomethyl [C3]	0.000576194	0.000898167	1	1	1	A0A0H3BM05	0	1504.71	High	0.0007037	8.519e-05	2.74
	High	DEESAAIWER		0.0150464	0.000898167	1	1	1	A0A0H3BM05	0	1205.54	High	0.0007897	0.004473	2.86
	High	FDFSHPRPMSAQEK	1xOxidation [M9]	0.162899	0.00332932	1	1	1	A0A0H3BM05	0	1692.78	High	0.001852	0.08109	1.6
	High	LSVTVFAGDEAVAR		0.000211937	0.000898167	1	1	1	A0A0H3BM05	0	1434.76	High	0.0007037	2.512e-05	3.44
	High	SVYDTEIFTPLLER		0.0174144	0.000898167	1	1	1	A0A0H3BM05	0	1682.86	High	0.0007897	0.005337	2.58
	High	VQVEQLVNEQIR		0.00031436	0.000898167	1	1	1	A0A0H3BM05	0	1454.8	High	0.0007037	4.083e-05	3.33
	High	VVIGQYAAVYPELEEK		0.000491625	0.000898167	1	1	2	A0A0H3BM05	0	1807.95	High	0.0007037	7.03e-05	4.1
	High	VYSIGTFSR		0.196653	0.00457216	1	1	1	A0A0H3BM05	0	1029.54	High	0.002721	0.1027	1.82
	High	YCVDTGMGIER	1xCarbamidomethyl [C2]; 1xOxidation [M7]	0.0444823	0.000898167	1	1	1	A0A0H3BM05	0	1316.56	High	0.0007897	0.01654	1.93
	High	YVEIWNDVFMQYR	1xOxidation [M10]	0.00531243	0.000898167	1	1	1	A0A0H3BM05	0	1778.82	High	0.0007037	0.001266	2.87
High	Master Protein	A0A0H3BJZ4	PlsC domain-containing protein OS=Treponema pallidum subsp. pallidum (strain SS14) OX=455434 GN=TPASS_0157 PE=4 SV=1	0	31.918	53	12	14	12	300	34.4	7.39	32.14	12	1
	Confidence	Sequence	Modifications	Qvality PEP	Qvality q-value	# Protein Groups	# Proteins	# PSMs	Master Protein Accessions	# Missed Cleavages	Theo. MH+ [Da]	Confidence (by Search Engine): Sequest HT	Percolator q-Value (by Search Engine): Sequest HT	Percolator PEP (by Search Engine): Sequest HT	XCorr (by Search Engine): Sequest HT
	High	EVYSYIK		0.145665	0.00252023	1	1	1	A0A0H3BJZ4	0	901.467	High	0.00163	0.0707	1.63
	High	GLILAEHYSNFDLPCLLYLMEQGSSAGR	1xCarbamidomethyl [C15]; 1xOxidation [M20]	0.0042293	0.000898167	1	1	1	A0A0H3BJZ4	0	3170.53	High	0.0007037	0.0009621	4.54
	High	GNEQIASFLHK		0.00454841	0.000898167	1	1	1	A0A0H3BJZ4	0	1243.64	High	0.0007037	0.001051	2.67
	High	ILAMLTEGYDHLVIYPSR	1xOxidation [M4]	0.0236681	0.000898167	1	1	1	A0A0H3BJZ4	0	2107.09	High	0.0007897	0.007713	2.49
	High	ILLPGSTMR	1xOxidation [M8]	0.240952	0.00615777	1	1	1	A0A0H3BJZ4	0	1003.56	High	0.003558	0.1328	1.43
	High	IVESLVAR		0.0634923	0.00129836	1	1	1	A0A0H3BJZ4	0	886.536	High	0.0009874	0.02554	1.77
	High	MSIHSLQQTFSDIVPLLEQYTR	1xMet-loss [N-Term]	9.309e-06	0.000898167	1	1	1	A0A0H3BJZ4	0	2475.29	High	0.0007037	5.571e-07	4.48
	High	SLATITDAHCLAR	1xCarbamidomethyl [C10]	0.00194059	0.000898167	1	1	2	A0A0H3BJZ4	0	1428.73	High	0.0007037	0.0003732	2.78
	High	STDMTEDAVHPDVVLLEAR	1xOxidation [M4]	0.00125096	0.000898167	1	1	1	A0A0H3BJZ4	0	2114.01	High	0.0007037	0.0002198	3.25
	High	TVDDCALFR	1xCarbamidomethyl [C5]	0.025835	0.000898167	1	1	1	A0A0H3BJZ4	0	1096.51	High	0.0007897	0.008591	2.09
	High	VILVFPAGTR		0.082466	0.00129836	1	1	2	A0A0H3BJZ4	0	1072.65	High	0.0009874	0.03515	2.03
	High	YLEELR		0.201798	0.00497577	1	1	1	A0A0H3BJZ4	0	822.436	High	0.002931	0.1064	1.28
High	Master Protein	A0A0H3BJ73	Uncharacterized protein OS=Treponema pallidum subsp. pallidum (strain SS14) OX=455434 GN=TPASS_0436 PE=4 SV=1	0	31.725	29	7	11	7	360	38.1	7.24	37.53	7	1
	Confidence	Sequence	Modifications	Qvality PEP	Qvality q-value	# Protein Groups	# Proteins	# PSMs	Master Protein Accessions	# Missed Cleavages	Theo. MH+ [Da]	Confidence (by Search Engine): Sequest HT	Percolator q-Value (by Search Engine): Sequest HT	Percolator PEP (by Search Engine): Sequest HT	XCorr (by Search Engine): Sequest HT
	High	ALFLGLATDTGFFR		0.000169885	0.000898167	1	1	1	A0A0H3BJ73	0	1528.82	High	0.0007037	1.921e-05	3.6
	High	GSIDVSVIAAR		0.0150464	0.000898167	1	1	1	A0A0H3BJ73	0	1087.61	High	0.0007897	0.004462	2.92
	High	HLDEHSADTFASAAR		5.75869e-05	0.000898167	1	1	2	A0A0H3BJ73	0	1627.75	High	0.0007037	5.125e-06	4.51
	High	IEGTVDELLPR		0.000444401	0.000898167	1	1	3	A0A0H3BJ73	0	1241.67	High	0.0007037	6.216e-05	3.03
	High	QESPTHCSVGFR	1xCarbamidomethyl [C7]	0.00588269	0.000898167	1	1	1	A0A0H3BJ73	0	1404.63	High	0.0007037	0.001438	2.73
	High	TAPSTTTLVQTLIETMAGSLEAAEAR	1xOxidation [M16]	5.48835e-05	0.000898167	1	1	1	A0A0H3BJ73	0	2678.36	High	0.0007037	4.838e-06	5.06
	High	VGAELASQLAPFAR		6.68431e-05	0.000898167	1	1	2	A0A0H3BJ73	0	1429.78	High	0.0007037	6.169e-06	3.83
High	Master Protein	B2S1Z3	Putative adenosine/adenine deaminase OS=Treponema pallidum subsp. pallidum (strain SS14) OX=455434 GN=TPASS_0045 PE=3 SV=1	0	31.666	33	8	12	8	299	34.5	6	37.08	8	1
	Confidence	Sequence	Modifications	Qvality PEP	Qvality q-value	# Protein Groups	# Proteins	# PSMs	Master Protein Accessions	# Missed Cleavages	Theo. MH+ [Da]	Confidence (by Search Engine): Sequest HT	Percolator q-Value (by Search Engine): Sequest HT	Percolator PEP (by Search Engine): Sequest HT	XCorr (by Search Engine): Sequest HT
	High	ADVHTHLNLSMK	1xOxidation [M11]	0.0350876	0.000898167	1	1	2	B2S1Z3	0	1381.69	High	0.0007897	0.01241	3
	High	AHVGEFSDAQSVR		0.00105679	0.000898167	1	1	2	B2S1Z3	0	1402.67	High	0.0007037	0.000179	3.85
	High	HFVEIFNLDEVQHGIGAATDENVLR		1.2482e-05	0.000898167	1	1	3	B2S1Z3	0	2823.41	High	0.0007037	7.937e-07	4.68
	High	KAHVGEFSDAQSVR		0.0004708	0.000898167	1	1	1	B2S1Z3	1	1530.77	High	0.0007037	6.663e-05	3.25
	High	NVTLHFELGISK		0.003971	0.000898167	1	1	1	B2S1Z3	0	1357.75	High	0.0007037	0.0008929	2.97
	High	QWSGVVIPNFPR		0.0246079	0.000898167	1	1	1	B2S1Z3	0	1399.75	High	0.0007897	0.008078	2.12
	High	SFVEQWAEPMMR	2xOxidation [M10; M11]	0.00855322	0.000898167	1	1	1	B2S1Z3	0	1542.67	High	0.0007037	0.002256	2.62
	High	VGLGTDDLLFFGK		0.00546944	0.000898167	1	1	1	B2S1Z3	0	1381.74	High	0.0007037	0.001318	2.84
High	Master Protein	B2S2E2	30S ribosomal protein S3 OS=Treponema pallidum subsp. pallidum (strain SS14) OX=455434 GN=rpsC PE=3 SV=1	0	29.944	38	7	13	7	247	27.8	10.15	37.07	7	1
	Confidence	Sequence	Modifications	Qvality PEP	Qvality q-value	# Protein Groups	# Proteins	# PSMs	Master Protein Accessions	# Missed Cleavages	Theo. MH+ [Da]	Confidence (by Search Engine): Sequest HT	Percolator q-Value (by Search Engine): Sequest HT	Percolator PEP (by Search Engine): Sequest HT	XCorr (by Search Engine): Sequest HT
	High	ADIDYGFAEAHTTYGSIGVK		3.32868e-05	0.000898167	1	1	4	B2S2E2	0	2115	High	0.0007037	2.63e-06	4.26
	High	EYAALLHEDLR		0.00130644	0.000898167	1	1	2	B2S2E2	0	1329.68	High	0.0007037	0.0002311	2.89
	High	KDVGSLLR		0.0453501	0.000898167	1	1	1	B2S2E2	1	887.531	High	0.0007897	0.01694	1.95
	High	MELNAYLVAQNVAR	1xOxidation [M1]	4.84072e-06	0.000898167	1	1	1	B2S2E2	0	1607.82	High	0.0007037	2.504e-07	3.81
	High	NADIAEVEIVR		0.000712051	0.000898167	1	1	1	B2S2E2	0	1228.65	High	0.0007037	0.0001104	3.45
	High	VTVVMHTARPGVVIGAK	1xOxidation [M5]	0.0144009	0.000898167	1	1	1	B2S2E2	0	1751	High	0.0007897	0.004245	2.31
	High	VWLYSGMMYGNECR	1xCarbamidomethyl [C13]; 2xOxidation [M7; M8]	0.000425578	0.000898167	1	1	3	B2S2E2	0	1797.74	High	0.0007037	5.881e-05	3.38
High	Master Protein	A0A0H3BJD3	Possible outer membrane protein OS=Treponema pallidum subsp. pallidum (strain SS14) OX=455434 GN=TPASS_0663 PE=4 SV=1	0	29.51	46	8	10	8	242	27.2	7.42	28.66	8	1
	Confidence	Sequence	Modifications	Qvality PEP	Qvality q-value	# Protein Groups	# Proteins	# PSMs	Master Protein Accessions	# Missed Cleavages	Theo. MH+ [Da]	Confidence (by Search Engine): Sequest HT	Percolator q-Value (by Search Engine): Sequest HT	Percolator PEP (by Search Engine): Sequest HT	XCorr (by Search Engine): Sequest HT
	High	ALANMHIDFYDGHELR	1xOxidation [M5]	0.00697315	0.000898167	1	1	1	A0A0H3BJD3	0	1917.89	High	0.0007037	0.001762	2.85
	High	GGSDYEIPLR		0.00128148	0.000898167	1	1	1	A0A0H3BJD3	0	1106.55	High	0.0007037	0.000226	3.17
	High	NLSVSVPTHIPQTSR		0.00278855	0.000898167	1	1	2	A0A0H3BJD3	0	1635.88	High	0.0007037	0.0005817	3.3
	High	QGNNWLDLIPTK		0.000129161	0.000898167	1	1	1	A0A0H3BJD3	0	1398.74	High	0.0007037	1.378e-05	2.94
	High	VDDFYVFFDQFK		0.000231096	0.000898167	1	1	1	A0A0H3BJD3	0	1569.73	High	0.0007037	2.793e-05	3.56
	High	VNYQAYFIDDFDGASEDQGLAWR		0.000634389	0.000898167	1	1	1	A0A0H3BJD3	0	2680.2	High	0.0007037	9.57e-05	3.14
	High	YFEGMPQAVR	1xOxidation [M5]	0.00441796	0.000898167	1	1	2	A0A0H3BJD3	0	1213.57	High	0.0007037	0.001016	2.27
	High	YLGSAQHLSFVGFR		0.0109631	0.000898167	1	1	1	A0A0H3BJD3	0	1581.82	High	0.0007037	0.003057	2.82
High	Master Protein	A0A0H3BII0	zf-RING_7 domain-containing protein OS=Treponema pallidum subsp. pallidum (strain SS14) OX=455434 GN=TPASS_0494 PE=4 SV=1	0	28.306	37	9	13	9	273	31.4	4.74	34.29	9	1
	Confidence	Sequence	Modifications	Qvality PEP	Qvality q-value	# Protein Groups	# Proteins	# PSMs	Master Protein Accessions	# Missed Cleavages	Theo. MH+ [Da]	Confidence (by Search Engine): Sequest HT	Percolator q-Value (by Search Engine): Sequest HT	Percolator PEP (by Search Engine): Sequest HT	XCorr (by Search Engine): Sequest HT
	High	ALQVVLAQK		0.00362172	0.000898167	1	1	2	A0A0H3BII0	0	969.609	High	0.0007037	0.0008003	2.78
	High	FLVAQEELLTR		0.00176195	0.000898167	1	1	1	A0A0H3BII0	0	1318.74	High	0.0007037	0.0003336	2.99
	High	GNVCAGCHMILPAQFSTGVR	2xCarbamidomethyl [C4; C7]; 1xOxidation [M9]	0.000830628	0.000898167	1	1	1	A0A0H3BII0	0	2191.02	High	0.0007037	0.0001331	3.14
	High	LAEEIKLDQEDIVQQER		6.03902e-06	0.000898167	1	1	2	A0A0H3BII0	1	2056.06	High	0.0007037	3.282e-07	5
	High	LDQEDIVQQER		0.0123223	0.000898167	1	1	2	A0A0H3BII0	0	1372.67	High	0.0007897	0.003515	2.94
	High	LTTELCK	1xCarbamidomethyl [C6]	0.13185	0.00211224	1	1	1	A0A0H3BII0	0	864.45	High	0.001416	0.06244	1.77
	High	MVPANVFENLR	1xOxidation [M1]	0.00704128	0.000898167	1	1	1	A0A0H3BII0	0	1305.66	High	0.0007037	0.001785	2.08
	High	NRLETEIAEAPK		0.0504266	0.000898167	1	1	2	A0A0H3BII0	1	1370.73	High	0.0007897	0.0193	2.12
	High	REDAEVAMDNISTQR	1xOxidation [M8]	0.0794048	0.00129836	1	1	1	A0A0H3BII0	1	1750.8	High	0.0009874	0.03356	2.97
High	Master Protein	A0A0H3BL32	RNA polymerase sigma-28 factor OS=Treponema pallidum subsp. pallidum (strain SS14) OX=455434 GN=TPASS_0709 PE=4 SV=1	0	27.534	39	9	9	9	262	29.9	5.63	27.58	9	1
	Confidence	Sequence	Modifications	Qvality PEP	Qvality q-value	# Protein Groups	# Proteins	# PSMs	Master Protein Accessions	# Missed Cleavages	Theo. MH+ [Da]	Confidence (by Search Engine): Sequest HT	Percolator q-Value (by Search Engine): Sequest HT	Percolator PEP (by Search Engine): Sequest HT	XCorr (by Search Engine): Sequest HT
	High	DHVSVGDSIEAPASLNPDVIVER		6.40123e-05	0.000898167	1	1	1	A0A0H3BL32	0	2419.21	High	0.0007037	5.842e-06	5.31
	High	EYFVVQYAPLVK		0.0027617	0.000898167	1	1	1	A0A0H3BL32	0	1455.79	High	0.0007037	0.0005759	2.53
	High	FNTYAVTR		0.03701	0.000898167	1	1	1	A0A0H3BL32	0	971.495	High	0.0007897	0.01325	2.43
	High	GAIFDELR		0.0760898	0.00129836	1	1	1	A0A0H3BL32	0	920.484	High	0.0009874	0.03173	1.85
	High	IREYFVVQYAPLVK		0.013064	0.000898167	1	1	1	A0A0H3BL32	1	1724.97	High	0.0007897	0.003769	3.84
	High	ISQIHTSANLK		0.00651449	0.000898167	1	1	1	A0A0H3BL32	0	1211.67	High	0.0007037	0.001628	2.53
	High	MGNTAFEQQSEEELWLEYR	1xMet-loss [N-Term]	0.000211937	0.000898167	1	1	1	A0A0H3BL32	0	2229.01	High	0.0007037	2.512e-05	3.46
	High	SIDWVPR		0.205289	0.00497577	1	1	1	A0A0H3BL32	0	872.462	High	0.002931	0.1085	1.73
	High	VSGTSVISLADSK		0.000118453	0.000898167	1	1	1	A0A0H3BL32	0	1263.68	High	0.0007037	1.236e-05	3.92
High	Master Protein	A0A0H3BIW5	Uncharacterized protein OS=Treponema pallidum subsp. pallidum (strain SS14) OX=455434 GN=TPASS_0307 PE=4 SV=1	0	27.349	41	8	9	8	342	37.1	6.65	27.73	8	1
	Confidence	Sequence	Modifications	Qvality PEP	Qvality q-value	# Protein Groups	# Proteins	# PSMs	Master Protein Accessions	# Missed Cleavages	Theo. MH+ [Da]	Confidence (by Search Engine): Sequest HT	Percolator q-Value (by Search Engine): Sequest HT	Percolator PEP (by Search Engine): Sequest HT	XCorr (by Search Engine): Sequest HT
	High	DFVSAAIEMQAK	1xOxidation [M9]	0.0442679	0.000898167	1	1	1	A0A0H3BIW5	0	1325.64	High	0.0007897	0.01649	2.51
	High	EKPGVVLEQNPPAGAIVK		0.00240032	0.000898167	1	1	1	A0A0H3BIW5	0	1846.04	High	0.0007037	0.0004836	3.27
	High	ELFSGEVGALPHAGS		0.00150256	0.000898167	1	1	1	A0A0H3BIW5	0	1470.72	High	0.0007037	0.0002749	3.29
	High	EQTTVPLLVGYSLPELYR		0.022325	0.000898167	1	1	1	A0A0H3BIW5	0	2078.12	High	0.0007897	0.007205	3.36
	High	FSTGAAGTILEQDPAPGAVLSADVELR		0.000573428	0.000898167	1	1	2	A0A0H3BIW5	0	2685.37	High	0.0007037	8.492e-05	3.5
	High	FTIPYGLPAGATLFLTVGGK		0.00626614	0.000898167	1	1	1	A0A0H3BIW5	0	2023.13	High	0.0007037	0.001553	3
	High	GLQVEEAVAR		0.00599809	0.000898167	1	1	1	A0A0H3BIW5	0	1071.58	High	0.0007037	0.001474	2.71
	High	YVDLVVSQQAVTTHVEDYR		1.32871e-05	0.000898167	1	1	1	A0A0H3BIW5	0	2222.11	High	0.0007037	8.603e-07	3.83
High	Master Protein	A0A0H3BJM0	Tryptophan--tRNA ligase OS=Treponema pallidum subsp. pallidum (strain SS14) OX=455434 GN=trpS PE=3 SV=1	0	26.935	32	7	8	7	337	37.5	8.88	25.73	7	1
	Confidence	Sequence	Modifications	Qvality PEP	Qvality q-value	# Protein Groups	# Proteins	# PSMs	Master Protein Accessions	# Missed Cleavages	Theo. MH+ [Da]	Confidence (by Search Engine): Sequest HT	Percolator q-Value (by Search Engine): Sequest HT	Percolator PEP (by Search Engine): Sequest HT	XCorr (by Search Engine): Sequest HT
	High	ALLSDCATLVGTDGQAK	1xCarbamidomethyl [C6]	4.07132e-06	0.000898167	1	1	1	A0A0H3BJM0	0	1719.86	High	0.0007037	2.026e-07	5.14
	High	ELVLDYLACGIDAQR	1xCarbamidomethyl [C9]	0.000678596	0.000898167	1	1	2	A0A0H3BJM0	0	1735.87	High	0.0007037	0.0001041	3.77
	High	LHLGHYAGSLGTR		0.000491625	0.000898167	1	1	1	A0A0H3BJM0	0	1381.73	High	0.0007037	7.03e-05	3.57
	High	LYGEVFPLPR		0.00175347	0.000898167	1	1	1	A0A0H3BJM0	0	1190.66	High	0.0007037	0.0003303	2.48
	High	SLGNAIFLSDDEETVR		0.000301048	0.000898167	1	1	1	A0A0H3BJM0	0	1765.86	High	0.0007037	3.864e-05	3.12
	High	VEGNPVFAYHDAFNPNTDEVAHFK		0.00346722	0.000898167	1	1	1	A0A0H3BJM0	0	2718.26	High	0.0007037	0.0007583	2.69
	High	VGDTEVKDALAR		0.162177	0.00293144	1	1	1	A0A0H3BJM0	1	1273.67	High	0.001852	0.08094	1.73
High	Master Protein	A0A0H3BJU1	Uncharacterized protein OS=Treponema pallidum subsp. pallidum (strain SS14) OX=455434 GN=TPASS_0829 PE=4 SV=1	0	26.506	30	9	9	9	294	33.8	8.56	24.69	9	1
	Confidence	Sequence	Modifications	Qvality PEP	Qvality q-value	# Protein Groups	# Proteins	# PSMs	Master Protein Accessions	# Missed Cleavages	Theo. MH+ [Da]	Confidence (by Search Engine): Sequest HT	Percolator q-Value (by Search Engine): Sequest HT	Percolator PEP (by Search Engine): Sequest HT	XCorr (by Search Engine): Sequest HT
	High	AAWLFSDLEK		0.00614555	0.000898167	1	1	1	A0A0H3BJU1	0	1179.6	High	0.0007037	0.001517	2.87
	High	AIECESTGEEIIAGLK	1xCarbamidomethyl [C4]	3.49264e-05	0.000898167	1	1	1	A0A0H3BJU1	0	1719.85	High	0.0007037	2.798e-06	4.13
	High	ALFFYR		0.182664	0.00332932	1	1	1	A0A0H3BJU1	0	816.44	High	0.002059	0.09381	1.5
	High	ESTVSFYSK		0.00635814	0.000898167	1	1	1	A0A0H3BJU1	0	1047.5	High	0.0007037	0.001577	2.7
	High	KAIECESTGEEIIAGLK	1xCarbamidomethyl [C5]	0.000186136	0.000898167	1	1	1	A0A0H3BJU1	1	1847.94	High	0.0007037	2.152e-05	4.41
	High	KDPNEHYDYIR		0.000842713	0.000898167	1	1	1	A0A0H3BJU1	1	1449.68	High	0.0007037	0.0001353	3.59
	High	IECPVCTTVFQR	2xCarbamidomethyl [C3; C6]	0.0215769	0.000898167	1	1	1	A0A0H3BJU1	0	1509.72	High	0.0007897	0.006914	2.31
	High	LIPQVDFSALR		0.113851	0.00211224	1	1	1	A0A0H3BJU1	0	1258.72	High	0.001416	0.05204	2.1
	High	TIAGDLTDELR		0.0157976	0.000898167	1	1	1	A0A0H3BJU1	0	1203.62	High	0.0007897	0.004742	2.58
High	Master Protein	A0A0H3BL74	Flagellar motor switch protein FliN OS=Treponema pallidum subsp. pallidum (strain SS14) OX=455434 GN=fliY PE=3 SV=1	0	25.907	23	6	11	6	348	37.1	4.5	33.41	6	1
	Confidence	Sequence	Modifications	Qvality PEP	Qvality q-value	# Protein Groups	# Proteins	# PSMs	Master Protein Accessions	# Missed Cleavages	Theo. MH+ [Da]	Confidence (by Search Engine): Sequest HT	Percolator q-Value (by Search Engine): Sequest HT	Percolator PEP (by Search Engine): Sequest HT	XCorr (by Search Engine): Sequest HT
	High	DILGMGEGHIIELDKLAGEPVDILVNHK	1xOxidation [M5]	0.0557862	0.000898167	1	1	2	A0A0H3BL74	1	3041.6	High	0.0007897	0.0218	2.7
	High	GEVVVIDENFGVR		0.0128119	0.000898167	1	1	1	A0A0H3BL74	0	1432.74	High	0.0007897	0.003684	3.16
	High	LAGEPVDILVNHK		0.00016191	0.000898167	1	1	2	A0A0H3BL74	0	1404.78	High	0.0007037	1.814e-05	3.46
	High	NVQNVSVAPAESVQVPK		0.000104032	0.000898167	1	1	3	A0A0H3BL74	0	1765.94	High	0.0007037	1.055e-05	3.88
	High	VEISSKEEFSR		0.00281567	0.000898167	1	1	1	A0A0H3BL74	1	1310.66	High	0.0007037	0.0005867	2.72
	High	VTEILSPGER		0.0249698	0.000898167	1	1	2	A0A0H3BL74	0	1100.59	High	0.0007897	0.008247	2.38
High	Master Protein	A0A0H3BLZ9	Flavin-dependent thymidylate synthase OS=Treponema pallidum subsp. pallidum (strain SS14) OX=455434 GN=thyX PE=3 SV=1	0	25.844	32	7	8	7	305	34.2	8.27	24.42	7	1
	Confidence	Sequence	Modifications	Qvality PEP	Qvality q-value	# Protein Groups	# Proteins	# PSMs	Master Protein Accessions	# Missed Cleavages	Theo. MH+ [Da]	Confidence (by Search Engine): Sequest HT	Percolator q-Value (by Search Engine): Sequest HT	Percolator PEP (by Search Engine): Sequest HT	XCorr (by Search Engine): Sequest HT
	High	AACAAYDALIQK	1xCarbamidomethyl [C3]	0.0029268	0.000898167	1	1	1	A0A0H3BLZ9	0	1294.65	High	0.0007037	0.000617	2.97
	High	ALLAGEGLSLEGK		0.000361394	0.000898167	1	1	1	A0A0H3BLZ9	0	1257.7	High	0.0007037	4.829e-05	3.11
	High	ASEGISPEQQQEVR		0.00243538	0.000898167	1	1	2	A0A0H3BLZ9	0	1557.75	High	0.0007037	0.0004943	2.23
	High	AVAPCATASFENHEK	1xCarbamidomethyl [C5]	0.00119785	0.000898167	1	1	1	A0A0H3BLZ9	0	1631.75	High	0.0007037	0.0002086	3.42
	High	AVAPCATASFENHEKDGVQFSGR	1xCarbamidomethyl [C5]	0.0388474	0.000898167	1	1	1	A0A0H3BLZ9	1	2478.15	High	0.0007897	0.01406	2.41
	High	HTSPFEQVVLTFHVR		0.00126919	0.000898167	1	1	1	A0A0H3BLZ9	0	1796.94	High	0.0007037	0.0002231	4.02
	High	YSLLSHDCYVPQETSVAVQSTR	1xCarbamidomethyl [C8]	2.07793e-05	0.000898167	1	1	1	A0A0H3BLZ9	0	2540.21	High	0.0007037	1.485e-06	4.36
High	Master Protein	B2S3K6	Ribose-5-phosphate isomerase A OS=Treponema pallidum subsp. pallidum (strain SS14) OX=455434 GN=rpiA PE=3 SV=1	0	25.689	52	9	11	9	254	27.6	6.74	28.9	9	1
	Confidence	Sequence	Modifications	Qvality PEP	Qvality q-value	# Protein Groups	# Proteins	# PSMs	Master Protein Accessions	# Missed Cleavages	Theo. MH+ [Da]	Confidence (by Search Engine): Sequest HT	Percolator q-Value (by Search Engine): Sequest HT	Percolator PEP (by Search Engine): Sequest HT	XCorr (by Search Engine): Sequest HT
	High	AALPIEVVPEAR		0.0105443	0.000898167	1	1	1	B2S3K6	0	1264.73	High	0.0007037	0.002901	2.56
	High	GGGAALLQEK		0.00249498	0.000898167	1	1	1	B2S3K6	0	943.521	High	0.0007037	0.0005079	3.6
	High	KKGPVVTDHGNFILDAR		0.0255848	0.000898167	1	1	1	B2S3K6	2	1867.02	High	0.0007897	0.008477	3.08
	High	LDVTIDGADEIDTQNFVIK		0.0025437	0.000898167	1	1	1	B2S3K6	0	2106.06	High	0.0007037	0.0005188	3.4
	High	NTTTNTPLDVTAQK		7.79611e-05	0.000898167	1	1	1	B2S3K6	0	1503.76	High	0.0007037	7.452e-06	3.94
	High	SVDTLVQEGVLHAHMSIGLGTGSTAMPAVK	2xOxidation [M15; M26]	0.052155	0.000898167	1	1	2	B2S3K6	0	3038.53	High	0.0007897	0.02002	3
	High	VFVAHADGSVEER		0.0119674	0.000898167	1	1	2	B2S3K6	0	1415.69	High	0.0007897	0.00339	3.24
	High	WQSLPTR		0.136733	0.00252023	1	1	1	B2S3K6	0	887.473	High	0.00163	0.06533	1.62
	High	YNIPLFSLSSK		0.037552	0.000898167	1	1	1	B2S3K6	0	1268.69	High	0.0007897	0.01345	1.86
High	Master Protein	A0A0H3BJR8	Uridine monophosphate kinase OS=Treponema pallidum subsp. pallidum (strain SS14) OX=455434 GN=smbA PE=3 SV=1	0	25.301	37	7	8	7	251	27.3	6.23	23.13	7	1
	Confidence	Sequence	Modifications	Qvality PEP	Qvality q-value	# Protein Groups	# Proteins	# PSMs	Master Protein Accessions	# Missed Cleavages	Theo. MH+ [Da]	Confidence (by Search Engine): Sequest HT	Percolator q-Value (by Search Engine): Sequest HT	Percolator PEP (by Search Engine): Sequest HT	XCorr (by Search Engine): Sequest HT
	High	KLIVVSGGGAPAR		0.0051101	0.000898167	1	1	1	A0A0H3BJR8	1	1224.74	High	0.0007037	0.001211	3.16
	High	LIVVSGGGAPAR		0.00565853	0.000898167	1	1	1	A0A0H3BJR8	0	1096.65	High	0.0007037	0.001368	2.5
	High	MVTVLSLGGSIVAPETPDIELLGR	1xOxidation [M1]	4.7485e-06	0.000898167	1	1	2	A0A0H3BJR8	0	2483.34	High	0.0007037	2.453e-07	4.57
	High	SGIQVICATGR	1xCarbamidomethyl [C7]	0.00167892	0.000898167	1	1	1	A0A0H3BJR8	0	1161.6	High	0.0007037	0.0003131	2.54
	High	SLSSPACAKPAHEGDNQEDR	1xCarbamidomethyl [C7]	0.0963063	0.00211224	1	1	1	A0A0H3BJR8	0	2168.96	High	0.001416	0.04247	2.48
	High	TVINLSDVAHVYTGDPR		0.164351	0.00332932	1	1	1	A0A0H3BJR8	0	1856.95	High	0.002059	0.08209	2.49
	High	YLYEDASR		0.102809	0.00211224	1	1	1	A0A0H3BJR8	0	1016.47	High	0.001416	0.04601	1.54
High	Master Protein	A0A0H3BK63	Chromosome partitioning protein OS=Treponema pallidum subsp. pallidum (strain SS14) OX=455434 GN=parB PE=3 SV=1	0	25.136	31	7	7	7	324	35.4	7.33	22.78	7	1
	Confidence	Sequence	Modifications	Qvality PEP	Qvality q-value	# Protein Groups	# Proteins	# PSMs	Master Protein Accessions	# Missed Cleavages	Theo. MH+ [Da]	Confidence (by Search Engine): Sequest HT	Percolator q-Value (by Search Engine): Sequest HT	Percolator PEP (by Search Engine): Sequest HT	XCorr (by Search Engine): Sequest HT
	High	AAEECVACLNR	2xCarbamidomethyl [C5; C8]	0.000533511	0.000898167	1	1	1	A0A0H3BK63	0	1292.57	High	0.0007037	7.783e-05	2.86
	High	AAILAGLNR		0.0269912	0.000898167	1	1	1	A0A0H3BK63	0	898.547	High	0.0007897	0.009055	2.19
	High	AHTAASSPSPGGSATDITR		0.0193845	0.000898167	1	1	1	A0A0H3BK63	0	1783.86	High	0.0007897	0.006049	3.18
	High	GRIEITYFSQAELER		0.00591133	0.000898167	1	1	1	A0A0H3BK63	1	1811.93	High	0.0007037	0.001445	3.47
	High	LPPSSPSTDAQLDAR		0.125392	0.00211224	1	1	1	A0A0H3BK63	0	1554.78	High	0.001416	0.05876	2.07
	High	NADIADIEQQLLEQLGTK		8.09288e-07	0.000898167	1	1	1	A0A0H3BK63	0	1999.03	High	0.0007037	2.83e-08	4.89
	High	TFAQESLEELAASIR		7.53808e-05	0.000898167	1	1	1	A0A0H3BK63	0	1664.85	High	0.0007037	7.14e-06	4.12
High	Master Protein	A0A0H3BJP9	ATP-dependent 6-phosphofructokinase OS=Treponema pallidum subsp. pallidum (strain SS14) OX=455434 GN=pfk PE=3 SV=1	0	24.96	34	9	10	9	461	50.1	8.16	31.45	9	1
	Confidence	Sequence	Modifications	Qvality PEP	Qvality q-value	# Protein Groups	# Proteins	# PSMs	Master Protein Accessions	# Missed Cleavages	Theo. MH+ [Da]	Confidence (by Search Engine): Sequest HT	Percolator q-Value (by Search Engine): Sequest HT	Percolator PEP (by Search Engine): Sequest HT	XCorr (by Search Engine): Sequest HT
	High	ATEAVAAAHMEAR	1xOxidation [M10]	0.000628314	0.000898167	1	1	1	A0A0H3BJP9	0	1343.64	High	0.0007037	9.464e-05	3.71
	High	EYDFSIESLGESK		0.00351797	0.000898167	1	1	1	A0A0H3BJP9	0	1503.68	High	0.0007037	0.0007723	3.14
	High	GLLPDYNFDILPLTPEVIDNCHK	1xCarbamidomethyl [C21]	0.134272	0.00211224	1	1	1	A0A0H3BJP9	0	2683.34	High	0.001416	0.0639	2.87
	High	HAVLVVAEGAGQDLMVNADGVPSGDSQGGSLR	1xOxidation [M15]	0.00164682	0.000898167	1	1	1	A0A0H3BJP9	0	3122.52	High	0.0007037	0.0003069	3.91
	High	IPSPIYLSHTLGDFIPNYVSDNEYISHELSAR		0.000379195	0.000898167	1	1	1	A0A0H3BJP9	0	3647.8	High	0.0007037	5.116e-05	4.89
	High	ISIIGIPK		0.0809217	0.00129836	1	1	2	A0A0H3BJP9	0	840.555	High	0.0009874	0.03428	2.47
	High	SAVAAPIDSIYCER	1xCarbamidomethyl [C12]	0.160028	0.00293144	1	1	1	A0A0H3BJP9	0	1551.75	High	0.001852	0.07926	3.08
	High	SFGFDTAIVK		0.0126877	0.000898167	1	1	1	A0A0H3BJP9	0	1084.57	High	0.0007897	0.003647	1.97
	High	TVDNDISFVQK		0.000919013	0.000898167	1	1	1	A0A0H3BJP9	0	1265.64	High	0.0007037	0.000151	3.17
High	Master Protein	A0A0H3BJI7	Transcription termination/antitermination protein NusA OS=Treponema pallidum subsp. pallidum (strain SS14) OX=455434 GN=nusA PE=3 SV=1	0	24.914	24	9	12	9	485	54.6	4.58	28.99	9	1
	Confidence	Sequence	Modifications	Qvality PEP	Qvality q-value	# Protein Groups	# Proteins	# PSMs	Master Protein Accessions	# Missed Cleavages	Theo. MH+ [Da]	Confidence (by Search Engine): Sequest HT	Percolator q-Value (by Search Engine): Sequest HT	Percolator PEP (by Search Engine): Sequest HT	XCorr (by Search Engine): Sequest HT
	High	ARNEHIYVDLGK		0.0309269	0.000898167	1	1	1	A0A0H3BJI7	1	1414.74	High	0.0007897	0.01063	2.59
	High	ELLAVEVPEIYDGIVEVAK		0.000551781	0.000898167	1	1	1	A0A0H3BJI7	0	2086.13	High	0.0007037	8.109e-05	4.52
	High	GLDEDFAFK		0.043211	0.000898167	1	1	1	A0A0H3BJI7	0	1041.49	High	0.0007897	0.01602	2.3
	High	MFGVSNDDIR	1xOxidation [M1]	0.0216822	0.000898167	1	1	2	A0A0H3BJI7	0	1169.53	High	0.0007897	0.006941	1.8
	High	NALSPAEVLNVVVLDEEKR		0.0248486	0.000898167	1	1	1	A0A0H3BJI7	1	2095.14	High	0.0007897	0.008205	3.53
	High	SHQLPQDDYR		0.0460117	0.000898167	1	1	2	A0A0H3BJI7	0	1258.58	High	0.0007897	0.01724	2.38
	High	SKEGEIIVGYYQR		0.0300383	0.000898167	1	1	2	A0A0H3BJI7	1	1541.8	High	0.0007897	0.01028	2.97
	High	SSVVQLILSR		0.000973693	0.000898167	1	1	1	A0A0H3BJI7	0	1101.66	High	0.0007037	0.0001621	2.69
	High	TESQFEEMDVYTDTR	1xOxidation [M8]	0.00208642	0.000898167	1	1	1	A0A0H3BJI7	0	1866.77	High	0.0007037	0.0004093	1.85
High	Master Protein	A0A0H3BKE7	Uncharacterized protein OS=Treponema pallidum subsp. pallidum (strain SS14) OX=455434 GN=TPASS_0376 PE=4 SV=1	0	24.81	36	8	9	8	301	33.7	9	25.03	8	1
	Confidence	Sequence	Modifications	Qvality PEP	Qvality q-value	# Protein Groups	# Proteins	# PSMs	Master Protein Accessions	# Missed Cleavages	Theo. MH+ [Da]	Confidence (by Search Engine): Sequest HT	Percolator q-Value (by Search Engine): Sequest HT	Percolator PEP (by Search Engine): Sequest HT	XCorr (by Search Engine): Sequest HT
	High	AIAIDAFLK		0.0174144	0.000898167	1	1	1	A0A0H3BKE7	0	961.572	High	0.0007897	0.005318	1.71
	High	DLAQSPFLSASQK		0.00549606	0.000898167	1	1	2	A0A0H3BKE7	0	1391.72	High	0.0007037	0.001319	2.97
	High	EALQADHENVSGLHGDYMFHLAR	1xOxidation [M18]	0.0729066	0.00129836	1	1	1	A0A0H3BKE7	0	2626.21	High	0.0009874	0.03022	2.67
	High	FIKQENLVAAGNAYK		0.02946	0.000898167	1	1	1	A0A0H3BKE7	1	1665.9	High	0.0007897	0.01007	3.11
	High	IHSTLSSEQELWALIR		0.00232045	0.000898167	1	1	1	A0A0H3BKE7	0	1883	High	0.0007037	0.0004649	3.74
	High	QEAWYLTAYTYALSEK		7.08133e-05	0.000898167	1	1	1	A0A0H3BKE7	0	1936.93	High	0.0007037	6.598e-06	4.28
	High	QENLVAAGNAYK		0.0174144	0.000898167	1	1	1	A0A0H3BKE7	0	1277.65	High	0.0007897	0.005328	2.45
	High	VEAPHSAYTLSPEAR		5.10645e-05	0.000898167	1	1	1	A0A0H3BKE7	0	1627.81	High	0.0007037	4.438e-06	4.24
High	Master Protein	B2S4C3	Polyribonucleotide nucleotidyltransferase OS=Treponema pallidum subsp. pallidum (strain SS14) OX=455434 GN=pnp PE=3 SV=1	0	24.507	16	8	9	8	702	76.3	6.62	18.61	8	1
	Confidence	Sequence	Modifications	Qvality PEP	Qvality q-value	# Protein Groups	# Proteins	# PSMs	Master Protein Accessions	# Missed Cleavages	Theo. MH+ [Da]	Confidence (by Search Engine): Sequest HT	Percolator q-Value (by Search Engine): Sequest HT	Percolator PEP (by Search Engine): Sequest HT	XCorr (by Search Engine): Sequest HT
	High	LAQALYAQGK		0.000973693	0.000898167	1	1	1	B2S4C3	0	1062.59	High	0.0007037	0.0001615	3.13
	High	LHILSVMNQTISAPSVHISR	1xOxidation [M7]	0.00123896	0.000898167	1	1	1	B2S4C3	0	2219.2	High	0.0007037	0.0002171	2.24
	High	QGITMVEGGAR	1xOxidation [M5]	0.000850867	0.000898167	1	1	2	B2S4C3	0	1134.56	High	0.0007037	0.0001374	2.4
	High	VAGTCDGITGFQMDVK	1xCarbamidomethyl [C5]; 1xOxidation [M13]	0.000659284	0.000898167	1	1	1	B2S4C3	0	1714.78	High	0.0007037	0.0001008	3.5
	High	VAVVGLTEDPR		0.0104421	0.000898167	1	1	1	B2S4C3	0	1155.64	High	0.0007037	0.002868	2.44
	High	VEAVSASLMK	1xOxidation [M9]	0.0226535	0.000898167	1	1	1	B2S4C3	0	1050.55	High	0.0007897	0.007336	2.13
	High	VTINTDSDGTVTVSGR		0.0514073	0.000898167	1	1	1	B2S4C3	0	1621.8	High	0.0007897	0.01976	2.5
	High	YAILSDILGEEDHLGDMDFK	1xOxidation [M17]	0.00623577	0.000898167	1	1	1	B2S4C3	0	2297.06	High	0.0007037	0.001541	1.99
High	Master Protein	B2S370	Glucose-6-phosphate isomerase OS=Treponema pallidum subsp. pallidum (strain SS14) OX=455434 GN=pgi PE=3 SV=1	0	24.469	19	7	7	7	535	58.4	7.06	21.84	7	1
	Confidence	Sequence	Modifications	Qvality PEP	Qvality q-value	# Protein Groups	# Proteins	# PSMs	Master Protein Accessions	# Missed Cleavages	Theo. MH+ [Da]	Confidence (by Search Engine): Sequest HT	Percolator q-Value (by Search Engine): Sequest HT	Percolator PEP (by Search Engine): Sequest HT	XCorr (by Search Engine): Sequest HT
	High	AYADLFDLAHAPTC	1xCarbamidomethyl [C14]	0.00433309	0.000898167	1	1	1	B2S370	0	1564.71	High	0.0007037	0.0009902	2.68
	High	FGIPITYK		0.025337	0.000898167	1	1	1	B2S370	0	938.535	High	0.0007897	0.008368	2.14
	High	LGVQGSSLASLPCEVR	1xCarbamidomethyl [C13]	0.00245905	0.000898167	1	1	1	B2S370	0	1672.87	High	0.0007037	0.0004984	3.48
	High	SGTTLETLSNELFVAHVLR		5.43583e-05	0.000898167	1	1	1	B2S370	0	2087.11	High	0.0007037	4.802e-06	4.38
	High	TLAQHILAGEVEGVLR		6.84696e-05	0.000898167	1	1	1	B2S370	0	1705.96	High	0.0007037	6.335e-06	3.75
	High	TILGYEHTAVLPYSQALAR		0.000173184	0.000898167	1	1	1	B2S370	0	2103.12	High	0.0007037	1.965e-05	3.31
	High	TVLCGPEGIER	1xCarbamidomethyl [C4]	0.248023	0.00653113	1	1	1	B2S370	0	1230.61	High	0.003763	0.1377	2.1
High	Master Protein	A0A0H3BJA7	TPR_REGION domain-containing protein OS=Treponema pallidum subsp. pallidum (strain SS14) OX=455434 GN=TPASS_0496 PE=4 SV=1	0	24.281	33	8	9	8	329	37.7	9.19	24.55	8	1
	Confidence	Sequence	Modifications	Qvality PEP	Qvality q-value	# Protein Groups	# Proteins	# PSMs	Master Protein Accessions	# Missed Cleavages	Theo. MH+ [Da]	Confidence (by Search Engine): Sequest HT	Percolator q-Value (by Search Engine): Sequest HT	Percolator PEP (by Search Engine): Sequest HT	XCorr (by Search Engine): Sequest HT
	High	AADLAEFR		0.0409722	0.000898167	1	1	1	A0A0H3BJA7	0	892.452	High	0.0007897	0.01502	2.45
	High	ALHVVRPAEVPNVSYVLGK		0.00238874	0.000898167	1	1	2	A0A0H3BJA7	0	2048.17	High	0.0007037	0.0004813	3.32
	High	AVESFTQALAAQPSDLVLYALAECYEK	1xCarbamidomethyl [C24]	0.00265687	0.000898167	1	1	1	A0A0H3BJA7	0	2987.47	High	0.0007037	0.0005465	3.37
	High	GVLYEMGSDLVR	1xOxidation [M6]	0.00204649	0.000898167	1	1	1	A0A0H3BJA7	0	1354.67	High	0.0007037	0.0003995	2.76
	High	GYYYADLAVK		0.0201548	0.000898167	1	1	1	A0A0H3BJA7	0	1162.58	High	0.0007897	0.006356	2.22
	High	LYLYDTIGK		0.0238997	0.000898167	1	1	1	A0A0H3BJA7	0	1085.59	High	0.0007897	0.007806	1.76
	High	RSGHQSFFPGR		0.0117938	0.000898167	1	1	1	A0A0H3BJA7	1	1275.63	High	0.0007897	0.003334	3.01
	High	YLDLAYNAGFR		0.00880658	0.000898167	1	1	1	A0A0H3BJA7	0	1302.65	High	0.0007037	0.002339	2.29
High	Master Protein	A0A0H3BIA8	Cell division protein FtsZ OS=Treponema pallidum subsp. pallidum (strain SS14) OX=455434 GN=ftsZ PE=3 SV=1	0	24.018	31	7	9	7	418	43.8	5.52	29.44	7	1
	Confidence	Sequence	Modifications	Qvality PEP	Qvality q-value	# Protein Groups	# Proteins	# PSMs	Master Protein Accessions	# Missed Cleavages	Theo. MH+ [Da]	Confidence (by Search Engine): Sequest HT	Percolator q-Value (by Search Engine): Sequest HT	Percolator PEP (by Search Engine): Sequest HT	XCorr (by Search Engine): Sequest HT
	High	AVDAATAAINNPLLEETR		0.000205911	0.000898167	1	1	2	A0A0H3BIA8	0	1868.97	High	0.0007037	2.429e-05	3.51
	High	ETYLVADDLLR		0.0711934	0.00129836	1	1	1	A0A0H3BIA8	0	1307.68	High	0.0009874	0.02931	2.2
	High	GLGAGGDPEIGEK		0.0999738	0.00211224	1	1	1	A0A0H3BIA8	0	1199.59	High	0.001416	0.04439	2.28
	High	GSENLSMGEVDGVMSVVAK	2xOxidation [M7; M14]	0.00333546	0.000898167	1	1	2	A0A0H3BIA8	0	1940.89	High	0.0007037	0.0007233	3.64
	High	KSVQSISDLITLPGEVNLDFMDVK	1xOxidation [M21]	0.0281988	0.000898167	1	1	1	A0A0H3BIA8	1	2664.38	High	0.0007897	0.009521	4.12
	High	NTMEGQGYALIGVGEGEGENR	1xOxidation [M3]	0.000941412	0.000898167	1	1	1	A0A0H3BIA8	0	2196.98	High	0.0007037	0.0001551	3.49
	High	VTVIATGVPQASISIAGDTHSSQK		0.00222168	0.000898167	1	1	1	A0A0H3BIA8	0	2367.25	High	0.0007037	0.0004397	3.55
High	Master Protein	A0A0H3BJJ2	Protein TprK OS=Treponema pallidum subsp. pallidum (strain SS14) OX=455434 GN=tprK PE=4 SV=1	0	23.964	17	7	10	7	505	56.2	8.9	28.55	7	1
	Confidence	Sequence	Modifications	Qvality PEP	Qvality q-value	# Protein Groups	# Proteins	# PSMs	Master Protein Accessions	# Missed Cleavages	Theo. MH+ [Da]	Confidence (by Search Engine): Sequest HT	Percolator q-Value (by Search Engine): Sequest HT	Percolator PEP (by Search Engine): Sequest HT	XCorr (by Search Engine): Sequest HT
	High	GDKPVYEPGFEGAGGK		0.0012153	0.000898167	1	1	2	A0A0H3BJJ2	0	1607.77	High	0.0007037	0.0002117	3.19
	High	GEGNVYAEINVK		0.0729066	0.00129836	1	1	1	A0A0H3BJJ2	0	1292.65	High	0.0009874	0.03021	2.56
	High	GSDPDTSFLEGLDLGVDVR		0.00216864	0.000898167	1	1	1	A0A0H3BJJ2	0	1991.96	High	0.0007037	0.0004275	3.63
	High	QTDIAGTGLTFDIAFK		3.52639e-05	0.000898167	1	1	2	A0A0H3BJJ2	0	1697.87	High	0.0007037	2.829e-06	4.26
	High	SKGDKPVYEPGFEGAGGK		0.00251922	0.000898167	1	1	2	A0A0H3BJJ2	1	1822.9	High	0.0007037	0.0005126	3.14
	High	TIEATLHCYGAYLTIGK	1xCarbamidomethyl [C8]	0.00951966	0.000898167	1	1	1	A0A0H3BJJ2	0	1910.97	High	0.0007037	0.002567	2.56
	High	YRGEGNVYAEINVK		0.215145	0.00576294	1	1	1	A0A0H3BJJ2	1	1611.81	High	0.003356	0.1151	2.2
High	Master Protein	A0A0H3BI36	LysM domain-containing protein OS=Treponema pallidum subsp. pallidum (strain SS14) OX=455434 GN=TPASS_0042 PE=4 SV=1	0	23.784	38	6	7	6	310	33.2	5.34	24.84	6	1
	Confidence	Sequence	Modifications	Qvality PEP	Qvality q-value	# Protein Groups	# Proteins	# PSMs	Master Protein Accessions	# Missed Cleavages	Theo. MH+ [Da]	Confidence (by Search Engine): Sequest HT	Percolator q-Value (by Search Engine): Sequest HT	Percolator PEP (by Search Engine): Sequest HT	XCorr (by Search Engine): Sequest HT
	High	ATDVGSGAFQETSFSVLER		1.1062e-06	0.000898167	1	1	1	A0A0H3BI36	0	2000.96	High	0.0007037	4.137e-08	5.25
	High	LADGSFFPLFTAEGAQR		0.00167084	0.000898167	1	1	2	A0A0H3BI36	0	1826.91	High	0.0007037	0.0003123	3.3
	High	LKNPDHIVAGTSIEIPSR		0.000959724	0.000898167	1	1	1	A0A0H3BI36	1	1947.07	High	0.0007037	0.0001586	3.61
	High	SSGDATPDEQPAAQIEHVSSFPEDEGGDGSTLTR		0.139234	0.00252023	1	1	1	A0A0H3BI36	0	3487.54	High	0.00163	0.06669	2.62
	High	TTLELVTANDQQSR		0.00104162	0.000898167	1	1	1	A0A0H3BI36	0	1575.8	High	0.0007037	0.0001758	3.32
	High	VVDLPSETALPETHK		0.000479945	0.000898167	1	1	1	A0A0H3BI36	0	1635.86	High	0.0007037	6.84e-05	3.23
High	Master Protein	A0A0H3BIG5	TPR_REGION domain-containing protein OS=Treponema pallidum subsp. pallidum (strain SS14) OX=455434 GN=TPASS_0470 PE=4 SV=1	0	23.772	29	6	8	6	313	36.5	8.54	24.67	6	1
	Confidence	Sequence	Modifications	Qvality PEP	Qvality q-value	# Protein Groups	# Proteins	# PSMs	Master Protein Accessions	# Missed Cleavages	Theo. MH+ [Da]	Confidence (by Search Engine): Sequest HT	Percolator q-Value (by Search Engine): Sequest HT	Percolator PEP (by Search Engine): Sequest HT	XCorr (by Search Engine): Sequest HT
	High	AALYLGMAYLQTGR	1xOxidation [M7]	0.00433309	0.000898167	1	1	1	A0A0H3BIG5	0	1543.79	High	0.0007037	0.000993	2.89
	High	LLSLQQAQQAIGPLHK		0.000171527	0.000898167	1	1	2	A0A0H3BIG5	0	1745.01	High	0.0007037	1.944e-05	3.1
	High	MIAALEQWLQR	1xOxidation [M1]	0.000573428	0.000898167	1	1	1	A0A0H3BIG5	0	1374.72	High	0.0007037	8.467e-05	3.25
	High	TLSTGSEDTVPYQEEHNLE		0.00115811	0.000898167	1	1	1	A0A0H3BIG5	0	2148.96	High	0.0007037	0.0001992	2.82
	High	YEEAQHAYEQALALK		0.000140162	0.000898167	1	1	1	A0A0H3BIG5	0	1763.86	High	0.0007037	1.519e-05	3.5
	High	YVSQNPTASQHYEVQR		0.001805	0.000898167	1	1	2	A0A0H3BIG5	0	1906.9	High	0.0007037	0.0003417	2.67
High	Master Protein	A0A0H3BIE3	Aminopeptidase OS=Treponema pallidum subsp. pallidum (strain SS14) OX=455434 GN=pepC PE=3 SV=1	0	23.556	30	9	10	9	450	51.2	6.3	27.98	9	1
	Confidence	Sequence	Modifications	Qvality PEP	Qvality q-value	# Protein Groups	# Proteins	# PSMs	Master Protein Accessions	# Missed Cleavages	Theo. MH+ [Da]	Confidence (by Search Engine): Sequest HT	Percolator q-Value (by Search Engine): Sequest HT	Percolator PEP (by Search Engine): Sequest HT	XCorr (by Search Engine): Sequest HT
	High	AGEPVWFGCDVGQMMTR	1xCarbamidomethyl [C9]; 2xOxidation [M14; M15]	0.190788	0.00415881	1	1	1	A0A0H3BIE3	0	1972.84	High	0.00228	0.09907	2.02
	High	EAPCICYVNTPIEVLK	2xCarbamidomethyl [C4; C6]	0.0588099	0.000898167	1	1	1	A0A0H3BIE3	0	1905.94	High	0.0007897	0.02321	2.66
	High	ELLDTFAHEVAADPIHK		0.00236575	0.000898167	1	1	1	A0A0H3BIE3	0	1905.97	High	0.0007037	0.0004773	2.8
	High	FDFVYK		0.0471355	0.000898167	1	1	1	A0A0H3BIE3	0	818.408	High	0.0007897	0.01774	1.68
	High	FFCDFVGWDLK	1xCarbamidomethyl [C3]	0.000799246	0.000898167	1	1	1	A0A0H3BIE3	0	1433.66	High	0.0007037	0.0001273	2.74
	High	LMAHLLANPVQDGGQWDMFSGLLEK	2xOxidation [M2; M18]	6.58859e-05	0.000898167	1	1	2	A0A0H3BIE3	0	2802.36	High	0.0007037	6.045e-06	5.61
	High	SAHEEGVALHTLR		0.247003	0.00653113	1	1	1	A0A0H3BIE3	0	1419.73	High	0.003763	0.1369	1.7
	High	VGLEEAALNTEVAR		0.000927908	0.000898167	1	1	1	A0A0H3BIE3	0	1471.78	High	0.0007037	0.0001523	3.62
	High	VSLIHAPTADKPFGR		0.0266002	0.000898167	1	1	1	A0A0H3BIE3	0	1608.89	High	0.0007897	0.008894	2.38
High	Master Protein	A0A0H3BK41	Uncharacterized protein OS=Treponema pallidum subsp. pallidum (strain SS14) OX=455434 GN=TPASS_0977 PE=3 SV=1	0	23.287	40	7	7	7	286	30.9	7.21	22.07	7	1
	Confidence	Sequence	Modifications	Qvality PEP	Qvality q-value	# Protein Groups	# Proteins	# PSMs	Master Protein Accessions	# Missed Cleavages	Theo. MH+ [Da]	Confidence (by Search Engine): Sequest HT	Percolator q-Value (by Search Engine): Sequest HT	Percolator PEP (by Search Engine): Sequest HT	XCorr (by Search Engine): Sequest HT
	High	DTGIETLFLDIPTGM	1xOxidation [M15]	0.000854973	0.000898167	1	1	1	A0A0H3BK41	0	1638.79	High	0.0007037	0.000138	3.83
	High	ELDAYFR		0.0682061	0.00129836	1	1	1	A0A0H3BK41	0	913.441	High	0.0009874	0.02777	2.07
	High	GTAVGLWGTVAENTTPSQEAMQQHAACTAPDTHR	1xCarbamidomethyl [C27]; 1xOxidation [M21]	0.0146129	0.000898167	1	1	1	A0A0H3BK41	0	3609.64	High	0.0007897	0.00432	3.26
	High	IEPLTGMQYR	1xOxidation [M7]	0.103289	0.00211224	1	1	1	A0A0H3BK41	0	1223.61	High	0.001416	0.04621	2.19
	High	LFPAEEQPVR		0.023325	0.000898167	1	1	1	A0A0H3BK41	0	1185.63	High	0.0007897	0.007597	2.56
	High	VAFAVDACAQSIDAAAR	1xCarbamidomethyl [C8]	6.93874e-07	0.000898167	1	1	1	A0A0H3BK41	0	1735.84	High	0.0007037	2.346e-08	5.52
	High	VTHANAISPSAGLSLQQVVHR		0.000296737	0.000898167	1	1	1	A0A0H3BK41	0	2185.18	High	0.0007037	3.785e-05	2.63
High	Master Protein	A0A0H3BJQ3	Protein HflK OS=Treponema pallidum subsp. pallidum (strain SS14) OX=455434 GN=hflK PE=3 SV=1	0	22.804	22	7	9	7	328	36.9	8.91	25.21	7	1
	Confidence	Sequence	Modifications	Qvality PEP	Qvality q-value	# Protein Groups	# Proteins	# PSMs	Master Protein Accessions	# Missed Cleavages	Theo. MH+ [Da]	Confidence (by Search Engine): Sequest HT	Percolator q-Value (by Search Engine): Sequest HT	Percolator PEP (by Search Engine): Sequest HT	XCorr (by Search Engine): Sequest HT
	High	AWVFNVESQER		0.0949635	0.00211224	1	1	1	A0A0H3BJQ3	0	1364.66	High	0.001416	0.04174	2.46
	High	FDSIYAEYVK		0.00526111	0.000898167	1	1	1	A0A0H3BJQ3	0	1234.6	High	0.0007037	0.001258	2.5
	High	GDADKLIQEAMGYANER	1xOxidation [M11]	0.00496346	0.000898167	1	1	1	A0A0H3BJQ3	1	1896.88	High	0.0007037	0.001172	2.71
	High	LIQEAMGYANER	1xOxidation [M6]	7.21884e-05	0.000898167	1	1	2	A0A0H3BJQ3	0	1410.67	High	0.0007037	6.777e-06	3.59
	High	IISPTDNGVVTR		0.000394065	0.000898167	1	1	1	A0A0H3BJQ3	0	1271.7	High	0.0007037	5.373e-05	3.38
	High	LYLEGLGAILEK		0.000662464	0.000898167	1	1	1	A0A0H3BJQ3	0	1318.76	High	0.0007037	0.000101	3.02
	High	TENVLLIDK		0.0216822	0.000898167	1	1	2	A0A0H3BJQ3	0	1044.59	High	0.0007897	0.006946	2.05
High	Master Protein	A0A0H3BK19	Uncharacterized protein OS=Treponema pallidum subsp. pallidum (strain SS14) OX=455434 GN=TPASS_0956 PE=4 SV=1	0	22.174	31	6	6	6	323	36	6.3	19.76	6	1
[truncated: 1,155 more rows]

## Sheet: Processing
================================================================================
Processing Step A: Workflow
================================================================================
Result name: FU031521_032921_LG_SS14_WT
Result file: D:\furselli\2021\032921\FU031521_032921_PD2_4\FU031521_032921_LG_SS14_WT.msf
Description: Basic processing workflow with score threshold validation to be used for searches of low complexity samples or employing a small FASTA database. Specify the FASTA database and any additional modifications.
Workflow based on template: PWF_Tribrid_Basic_SequestHT_Percolator
Creation date: 3/30/2021 4:59:24 PM
Created with Discoverer version: 2.4.0.305
------------------------------------------------------------------
The workflow tree:
------------------------------------------------------------------
|-(6) Spectrum Files RC
|-(1) Spectrum Selector
|-(2) Sequest HT
|-(5) Percolator
------------------------------------------------------------------
Processing node 6: Spectrum Files RC
------------------------------------------------------------------
1. Search Settings:
#NAME?
- Protein Database:
	cRAP_012915_NP.fasta
	PMC_FU_2039.fasta
	UP000001202_TrepPalldiumSS14_012320.fasta
#NAME?
- Precursor Mass Tolerance: 20 ppm
- Fragment Mass Tolerance: 0.5 Da
- 1. Dynamic Modification: Oxidation / +15.995 Da (M)
- 1. Static Modification: Carbamidomethyl / +57.021 Da (C)
2. Regression Settings:
#NAME?
#NAME?
------------------------------------------------------------------
Processing node 1: Spectrum Selector
------------------------------------------------------------------
1. General Settings:
#NAME?
- Use Isotope Pattern in Precursor Reevaluation: True
#NAME?
2. Spectrum Properties Filter:
- Lower RT Limit: 0
- Upper RT Limit: 0
- First Scan: 0
- Last Scan: 0
- Lowest Charge State: 0
- Highest Charge State: 0
- Min. Precursor Mass: 350 Da
- Max. Precursor Mass: 5000 Da
- Total Intensity Threshold: 0
- Minimum Peak Count: 1
3. Scan Event Filters:
#NAME?
- Min. Collision Energy: 0
- Max. Collision Energy: 1000
#NAME?
4. Peak Filters:
- S/N Threshold (FT-only): 1.5
5. Replacements for Unrecognized Properties:
#NAME?
#NAME?
#NAME?
#NAME?
- Unrecognized Polarity Replacements: +
- Unrecognized MS Resolution@200 Replacements: 60000
- Unrecognized MSn Resolution@200 Replacements: 30000
6. Precursor Pattern Extraction:
- Precursor Clipping Range Before: 2.5 Da
- Precursor Clipping Range After: 5.5 Da
------------------------------------------------------------------
Processing node 2: Sequest HT
------------------------------------------------------------------
1. Input Data:
- Protein Database:
	cRAP_012915_NP.fasta
	PMC_FU_2039.fasta
	UP000001202_TrepPalldiumSS14_012320.fasta
#NAME?
- Max. Missed Cleavage Sites: 2
- Min. Peptide Length: 6
- Max. Peptide Length: 144
- Max. Number of Peptides Reported: 10
2. Tolerances:
- Precursor Mass Tolerance: 10 ppm
- Fragment Mass Tolerance: 0.6 Da
- Use Average Precursor Mass: False
- Use Average Fragment Mass: False
3. Spectrum Matching:
- Use Neutral Loss a Ions: True
- Use Neutral Loss b Ions: True
- Use Neutral Loss y Ions: True
- Use Flanking Ions: True
- Weight of a Ions: 0
- Weight of b Ions: 1
- Weight of c Ions: 0
- Weight of x Ions: 0
- Weight of y Ions: 1
- Weight of z Ions: 0
4. Dynamic Modifications:
- Max. Equal Modifications Per Peptide: 3
- Max. Dynamic Modifications Per Peptide: 4
- 1. Dynamic Modification: Oxidation / +15.995 Da (M)
6. Dynamic Modifications (protein terminus):
- 1. N-Terminal Modification: Acetyl / +42.011 Da (N-Terminus)
- 2. N-Terminal Modification: Met-loss / -131.040 Da (M)
- 3. N-Terminal Modification: Met-loss+Acetyl / -89.030 Da (M)
7. Static Modifications:
- 1. Static Modification: Carbamidomethyl / +57.021 Da (C)
------------------------------------------------------------------
Processing node 5: Percolator
------------------------------------------------------------------
1. Target/Decoy Strategy:
#NAME?
#NAME?
2. Input Data:
- Maximum Delta Cn: 0.05
- Maximum Rank: 0
3. FDR Targets:
- Target FDR (Strict): 0.01
- Target FDR (Relaxed): 0.05
------------------------------------------------------------------
Workflow messages:
------------------------------------------------------------------
2021-03-30 16:59:00	Job Execution:	Processing D:\furselli\2021\032921\FU031521_032921_PD2_4\FU031521_032921_LG_SS14_WT.msf
2021-03-30 16:59:00	(6): Spectrum Files RC:	Start processing file F2: FU031521_032921_LG_SS14_WT.raw...
2021-03-30 17:01:00	(6): Spectrum Files RC:	Retrieving 63492 spectra took 1 min 34 s
2021-03-30 17:01:00	(6): Spectrum Files RC:	There is already an adequate target FASTA index for cRAP_012915_NP(9515c0ed-e4f6-45b0-ac86-1af1d9c156b9).fasta.
2021-03-30 17:01:00	(6): Spectrum Files RC:	There is already an adequate target FASTA index for PMC_FU_2039(03b773e0-c344-4021-9191-7c037a7e625c).fasta.
2021-03-30 17:01:00	(6): Spectrum Files RC:	There is already an adequate target FASTA index for UP000001202_TrepPalldiumSS14_012320(1082ccdd-3961-4322-94fd-25ab17018c5e).fasta.
2021-03-30 17:01:00	(6): Spectrum Files RC:	Start searching spectra (HCD (High Energy Collision Dissociation))...
2021-03-30 17:01:00	(6): Spectrum Files RC:	ISE (1.1.0.189, x64) started at 3/30/2021 5:01:04 PM on DESKTOP-2MISEU1 (x64) [36 CPUs] running Microsoft Windows NT 6.2.9200.0 (64bit) [.NET: 4.0.30319.42000]
2021-03-30 17:01:00	(6): Spectrum Files RC:	Workload level: #parallel tasks: 10
2021-03-30 17:01:00	(6): Spectrum Files RC:	Workload level: #spectra loaded and processed at once: 10000
2021-03-30 17:01:00	(6): Spectrum Files RC:	On-Disk search is performed
2021-03-30 17:02:00	(6): Spectrum Files RC:	Average search time per spectrum was 1.5 ms.
2021-03-30 17:02:00	(6): Spectrum Files RC:	Start reading spectrum results...
2021-03-30 17:02:00	(6): Spectrum Files RC:	Start calculating calibration...
2021-03-30 17:02:00	(6): Spectrum Files RC:	Processing file F2 took 3 min 17 s.
2021-03-30 17:02:00	(6): Spectrum Files RC:	-- Total execution of Spectrum Files RC (6) took 3 min 17 s --
2021-03-30 17:02:00	(1): Spectrum Selector:	Profile spectra are not sent.
2021-03-30 17:02:00	(1): Spectrum Selector:	Reading from file 1 of 1 F2: D:\furselli\2021\032921\FU031521_032921_LG_SS14_WT.raw (76531 spectra total)
2021-03-30 17:02:00	(2): Sequest HT:	Sequence Database: cRAP_012915_NP.fasta
2021-03-30 17:02:00	(2): Sequest HT:	Sequence Database: PMC_FU_2039.fasta
2021-03-30 17:02:00	(2): Sequest HT:	Sequence Database: UP000001202_TrepPalldiumSS14_012320.fasta
2021-03-30 17:06:00	(1): Spectrum Selector:	There were 2 invalid spectra in the file F2: D:\furselli\2021\032921\FU031521_032921_LG_SS14_WT.raw.
2021-03-30 17:06:00	(1): Spectrum Selector:	Sent 62612 spectra from file F2.
2021-03-30 17:06:00	(1): Spectrum Selector:	Sent 62612 spectra from 1 files (processing time: 53.4 s).
2021-03-30 17:06:00	(1): Spectrum Selector:	-- Total execution of Spectrum Selector (1) took 3 min 58 s --
2021-03-30 17:06:00	(2): Sequest HT:	Storing spectra took 3 min 0 s.
2021-03-30 17:06:00	(2): Sequest HT:	There is already an adequate target FASTA index for cRAP_012915_NP(9515c0ed-e4f6-45b0-ac86-1af1d9c156b9).fasta.
2021-03-30 17:06:00	(2): Sequest HT:	There is already an adequate target FASTA index for PMC_FU_2039(03b773e0-c344-4021-9191-7c037a7e625c).fasta.
2021-03-30 17:06:00	(2): Sequest HT:	There is already an adequate target FASTA index for UP000001202_TrepPalldiumSS14_012320(1082ccdd-3961-4322-94fd-25ab17018c5e).fasta.
2021-03-30 17:06:00	(2): Sequest HT:	Start Sequest HT target search for 62612 spectra (62612 precursors)...
2021-03-30 17:06:00	(2): Sequest HT:	ISE (1.1.0.189, x64) started at 3/30/2021 5:06:45 PM on DESKTOP-2MISEU1 (x64) [36 CPUs] running Microsoft Windows NT 6.2.9200.0 (64bit) [.NET: 4.0.30319.42000]
2021-03-30 17:06:00	(2): Sequest HT:	Workload level: #parallel tasks: 10
2021-03-30 17:06:00	(2): Sequest HT:	Workload level: #spectra loaded and processed at once: 10000
2021-03-30 17:06:00	(2): Sequest HT:	On-Disk search is performed
2021-03-30 17:08:00	(2): Sequest HT:	Average search time per spectrum was 1.6 ms.
2021-03-30 17:08:00	(2): Sequest HT:	Performing target search took 1 min 40 s.
2021-03-30 17:08:00	(2): Sequest HT:	Stored 60237 PSMs for 62612 spectra
2021-03-30 17:08:00	(2): Sequest HT:	Discarded 200885 peptide(s) that did not match the conditions for protein terminal modifications.
2021-03-30 17:08:00	(2): Sequest HT:	Reading search results took 5.3 s.
2021-03-30 17:08:00	(2): Sequest HT:	Saving results took 4.5 s.
2021-03-30 17:08:00	(2): Sequest HT:	Saving proteins took 432.5 ms.
2021-03-30 17:08:00	(2): Sequest HT:	Reading results took 11.9 s.
2021-03-30 17:08:00	(2): Sequest HT:	There is already an adequate decoy FASTA index for cRAP_012915_NP(9515c0ed-e4f6-45b0-ac86-1af1d9c156b9)_reversed.fasta.
2021-03-30 17:08:00	(2): Sequest HT:	There is already an adequate decoy FASTA index for PMC_FU_2039(03b773e0-c344-4021-9191-7c037a7e625c)_reversed.fasta.
2021-03-30 17:08:00	(2): Sequest HT:	There is already an adequate decoy FASTA index for UP000001202_TrepPalldiumSS14_012320(1082ccdd-3961-4322-94fd-25ab17018c5e)_reversed.fasta.
2021-03-30 17:08:00	(2): Sequest HT:	Start Sequest HT decoy search for 62612 spectra (62612 precursors)...
2021-03-30 17:08:00	(2): Sequest HT:	ISE (1.1.0.189, x64) started at 3/30/2021 5:08:37 PM on DESKTOP-2MISEU1 (x64) [36 CPUs] running Microsoft Windows NT 6.2.9200.0 (64bit) [.NET: 4.0.30319.42000]
2021-03-30 17:08:00	(2): Sequest HT:	Workload level: #parallel tasks: 10
2021-03-30 17:08:00	(2): Sequest HT:	Workload level: #spectra loaded and processed at once: 10000
2021-03-30 17:08:00	(2): Sequest HT:	On-Disk search is performed
2021-03-30 17:10:00	(2): Sequest HT:	Average search time per spectrum was 1.6 ms.
2021-03-30 17:10:00	(2): Sequest HT:	Performing decoy search took 1 min 43 s.
2021-03-30 17:10:00	(2): Sequest HT:	Stored 120467 decoy PSMs for 62612 spectra
2021-03-30 17:10:00	(2): Sequest HT:	Discarded 209142 peptide(s) that did not match the conditions for protein terminal modifications.
2021-03-30 17:10:00	(2): Sequest HT:	Reading search results took 6.2 s.
2021-03-30 17:10:00	(2): Sequest HT:	Saving results took 4.7 s.
2021-03-30 17:10:00	(2): Sequest HT:	Saving proteins took 410.9 ms.
2021-03-30 17:10:00	(2): Sequest HT:	Reading results took 11.6 s.
2021-03-30 17:10:00	(2): Sequest HT:	Finalizing search results...
2021-03-30 17:11:00	(2): Sequest HT:	-- Total search time was 3 min 53 s --
2021-03-30 17:13:00	(5): Percolator:	Creating input file for Sequest HT (2) took 2 min 30 s.
2021-03-30 17:13:00	(5): Percolator:	The input file contains 30628 PSMs, 24435 decoy PSMs and 32 features.
2021-03-30 17:13:00	(5): Percolator:	Generated percolator input for concatenated mode
2021-03-30 17:13:00	(5): Percolator:	Percolator version 3.02.1, Build Date Aug 14 2018 00:44:01
2021-03-30 17:13:00	(5): Percolator:	Copyright (c) 2006-9 University of Washington. All rights reserved.
2021-03-30 17:13:00	(5): Percolator:	Written by Lukas K├ñll (lukall@u.washington.edu) in the
2021-03-30 17:13:00	(5): Percolator:	Department of Genome Sciences at the University of Washington.
2021-03-30 17:13:00	(5): Percolator:	Issued command:
2021-03-30 17:13:00	(5): Percolator:	C:\Program Files\Thermo\Proteome Discoverer 2.4\Tools\Percolator\percolator.exe -s -X C:\ProgramData\Thermo\Proteome Discoverer 2.4\Scratch\Job3149\Percol(5)\output2.xml -Z -I auto -k C:\ProgramData\Thermo\Proteome Discoverer 2.4\Scratch\Job3149\Percol(5)\input2.xml
2021-03-30 17:13:00	(5): Percolator:	Started Tue Mar 30 17:13:31 2021
2021-03-30 17:13:00	(5): Percolator:	Hyperparameters: selectionFdr=0.01, Cpos=0, Cneg=0, maxNiter=10
2021-03-30 17:13:00	(5): Percolator:	Reading pin-xml input from datafile C:\ProgramData\Thermo\Proteome Discoverer 2.4\Scratch\Job3149\Percol(5)\input2.xml
2021-03-30 17:13:00	(5): Percolator:	enzyme=Trypsin
2021-03-30 17:13:00	(5): Percolator:	Features:
2021-03-30 17:13:00	(5): Percolator:	XCorr Delta Cn From Second PSM Binomial Score Isolation Interference [%] MH+ [Da] Delta Mass [Da] Delta Mass [ppm] Absolute Delta Mass [Da] Absolute Delta Mass [ppm] Peptide Length Is z=1 Is z=2 Is z=3 Is z=4 Is z=5 Is z>5 # Missed Cleavages Log Peptides Matched Log Total Intensity Fraction Matched Intensity [%] Fragment Coverage Series A, B, C [%] Fragment Coverage Series X, Y, Z [%] Log Matched…
2021-03-30 17:13:00	(5): Percolator:	Concatenated search input detected, skipping both target-decoy competition and mix-max.
2021-03-30 17:13:00	(5): Percolator:	Train/test set contains 30628 positives and 24435 negatives, size ratio=1.25345 and pi0=1
2021-03-30 17:13:00	(5): Percolator:	Selecting Cpos by cross-validation.
2021-03-30 17:13:00	(5): Percolator:	Selecting Cneg by cross-validation.
2021-03-30 17:13:00	(5): Percolator:	Split 1:	Selected feature 26 as initial direction. Could separate 2214 training set positives with q<0.01 in that direction.
2021-03-30 17:13:00	(5): Percolator:	Split 2:	Selected feature 26 as initial direction. Could separate 2204 training set positives with q<0.01 in that direction.
2021-03-30 17:13:00	(5): Percolator:	Split 3:	Selected feature 26 as initial direction. Could separate 2174 training set positives with q<0.01 in that direction.
2021-03-30 17:13:00	(5): Percolator:	Found 3296 test set positives with q<0.01 in initial direction
2021-03-30 17:13:00	(5): Percolator:	Reading in data and feature calculation took 6.881 cpu seconds or 7 seconds wall clock time.
2021-03-30 17:13:00	(5): Percolator:	---Training with Cpos selected by cross validation, Cneg selected by cross validation, initial_fdr=0.01, fdr=0.01
2021-03-30 17:13:00	(5): Percolator:	Iteration 1:	Estimated 4546 PSMs with q<0.01
2021-03-30 17:13:00	(5): Percolator:	Iteration 2:	Estimated 4720 PSMs with q<0.01
2021-03-30 17:13:00	(5): Percolator:	Iteration 3:	Estimated 4749 PSMs with q<0.01
2021-03-30 17:13:00	(5): Percolator:	Iteration 4:	Estimated 4761 PSMs with q<0.01
2021-03-30 17:13:00	(5): Percolator:	Iteration 5:	Estimated 4764 PSMs with q<0.01
2021-03-30 17:13:00	(5): Percolator:	Iteration 6:	Estimated 4770 PSMs with q<0.01
2021-03-30 17:13:00	(5): Percolator:	Iteration 7:	Estimated 4775 PSMs with q<0.01
2021-03-30 17:13:00	(5): Percolator:	Iteration 8:	Estimated 4773 PSMs with q<0.01
2021-03-30 17:13:00	(5): Percolator:	Iteration 9:	Estimated 4775 PSMs with q<0.01
2021-03-30 17:13:00	(5): Percolator:	Iteration 10:	Estimated 4772 PSMs with q<0.01
2021-03-30 17:13:00	(5): Percolator:	Learned normalized SVM weights for the 3 cross-validation splits:
2021-03-30 17:13:00	(5): Percolator:	Split1	Split2	Split3	FeatureName
2021-03-30 17:13:00	(5): Percolator:	0.6664	0.5325	1.2105	XCorr
2021-03-30 17:13:00	(5): Percolator:	0.099	-0.03	-0.1454	Delta Cn From Second PSM
2021-03-30 17:13:00	(5): Percolator:	1.2526	0.6803	2.0736	Binomial Score
2021-03-30 17:13:00	(5): Percolator:	-0.0509	0.0337	0.1855	Isolation Interference [%]
2021-03-30 17:13:00	(5): Percolator:	1.9263	0.4351	-0.7242	MH+ [Da]
2021-03-30 17:13:00	(5): Percolator:	0.4199	-0.0765	0.1779	Delta Mass [Da]
2021-03-30 17:13:00	(5): Percolator:	-0.1482	0.1944	-0.3601	Delta Mass [ppm]
2021-03-30 17:13:00	(5): Percolator:	0.3545	-0.0284	-0.7824	Absolute Delta Mass [Da]
2021-03-30 17:13:00	(5): Percolator:	-1.1018	-0.4711	-0.4516	Absolute Delta Mass [ppm]
2021-03-30 17:13:00	(5): Percolator:	-1.9787	-0.4021	1.1039	Peptide Length
2021-03-30 17:13:00	(5): Percolator:	0	0	0	Is z=1
2021-03-30 17:13:00	(5): Percolator:	-0.1409	-0.0545	0.5232	Is z=2
2021-03-30 17:13:00	(5): Percolator:	0.1185	0.0424	-0.1085	Is z=3
2021-03-30 17:13:00	(5): Percolator:	0.0846	0.0451	-0.6054	Is z=4
2021-03-30 17:13:00	(5): Percolator:	-0.0992	-0.0435	-0.3956	Is z=5
2021-03-30 17:13:00	(5): Percolator:	0.0024	-0.0322	-0.1598	Is z>5
2021-03-30 17:13:00	(5): Percolator:	-0.5504	-0.2789	-0.8932	# Missed Cleavages
2021-03-30 17:13:00	(5): Percolator:	0.0262	-0.0218	-0.1167	Log Peptides Matched
2021-03-30 17:13:00	(5): Percolator:	-0.5884	-0.4424	-1.6033	Log Total Intensity
2021-03-30 17:13:00	(5): Percolator:	0.1283	0.1345	0.339	Fraction Matched Intensity [%]
2021-03-30 17:13:00	(5): Percolator:	-0.273	-0.1797	-0.4995	Fragment Coverage Series A, B, C [%]
2021-03-30 17:13:00	(5): Percolator:	0.3036	0.3341	0.462	Fragment Coverage Series X, Y, Z [%]
2021-03-30 17:13:00	(5): Percolator:	-0.5667	-0.1551	-0.4567	Log Matched Fragment Series Intensities A, B, C
2021-03-30 17:13:00	(5): Percolator:	0.6771	0.1839	1.2667	Log Matched Fragment Series Intensities X, Y, Z
2021-03-30 17:13:00	(5): Percolator:	0.2481	0.1675	0.3104	Longest Sequence Series A, B, C
2021-03-30 17:13:00	(5): Percolator:	0.5667	0.4081	1.274	Longest Sequence Series X, Y, Z
2021-03-30 17:13:00	(5): Percolator:	-0.227	0.0059	-0.8086	IQR Fragment Delta Mass [Da]
2021-03-30 17:13:00	(5): Percolator:	0.4423	-0.0092	0.9285	IQR Fragment Delta Mass [ppm]
2021-03-30 17:13:00	(5): Percolator:	-0.1117	-0.1695	-0.2991	Mean Fragment Delta Mass [Da]
2021-03-30 17:13:00	(5): Percolator:	-0.1654	0.0819	0.039	Mean Fragment Delta Mass [ppm]
2021-03-30 17:13:00	(5): Percolator:	-0.8109	-0.4703	-0.8506	Mean Absolute Fragment Delta Mass [Da]
2021-03-30 17:13:00	(5): Percolator:	-0.2619	-0.0218	-0.4995	Mean Absolute Fragment Delta Mass [ppm]
2021-03-30 17:13:00	(5): Percolator:	-4.1412	-2.7207	-6.6421	m0
2021-03-30 17:13:00	(5): Percolator:	Found 4672 test set PSMs with q<0.01.
2021-03-30 17:13:00	(5): Percolator:	Tossing out "redundant" PSMs keeping only the best scoring PSM for each unique peptide.
2021-03-30 17:13:00	(5): Percolator:	Calculating q values.
2021-03-30 17:13:00	(5): Percolator:	Final list yields 2383 target peptides with q<0.01.
2021-03-30 17:13:00	(5): Percolator:	Calculating posterior error probabilities (PEPs).
2021-03-30 17:13:00	(5): Percolator:	Processing took 14.05 cpu seconds or 14 seconds wall clock time.
2021-03-30 17:13:00	(5): Percolator:	PSMId	score	q-value	posterior_error_prob	peptide	proteinIds
2021-03-30 17:13:00	(5): Percolator:	4677/45 high confident target/decoy peptides were found for Sequest HT (2).
2021-03-30 17:13:00	(5): Percolator:	415/208 medium confident target/decoy peptides were found for Sequest HT (2).
2021-03-30 17:13:00	(5): Percolator:	-- Total execution of Percolator (64Bit) for Sequest HT (2) took 2 min 54 s --
2021-03-30 17:13:00	Job Execution:	Finished D:\furselli\2021\032921\FU031521_032921_PD2_4\FU031521_032921_LG_SS14_WT.msf
2021-03-30 17:13:00	Job Execution:	----- Total Job execution took: 14 min 31 s. -----

## Sheet: Consensus
================================================================================
Consensus Step Workflow
================================================================================
Result name: FU031521_032921_LG_SS14_WT
Result file: D:\furselli\2021\032921\FU031521_032921_PD2_4\FU031521_032921_LG_SS14_WT.pdResult
Description: Result filtered for high confident peptides.
Workflow based on template: CWF_Basic
Creation date: 3/30/2021 4:59:25 PM
Created with Discoverer version: 2.4.0.305
------------------------------------------------------------------
The workflow tree:
------------------------------------------------------------------
|-(0) MSF Files
|-(1) PSM Grouper
|-(2) Peptide Validator
|-(3) Peptide and Protein Filter
|-(4) Protein Scorer
|-(5) Protein Grouping
|-(6) Protein FDR Validator
Post-processing nodes:
--------------------------------
|-(7) Display Settings
------------------------------------------------------------------
Processing node 0: MSF Files
------------------------------------------------------------------
1. Storage Settings:
#NAME?
#NAME?
2. Merging of Identified Peptide and Proteins:
#NAME?
3. FASTA Title Line Display:
#NAME?
#NAME?
4. PSM Filters:
- Maximum Delta Cn: 0.05
- Maximum Rank: 0
- Maximum Delta Mass: 0 ppm
Hidden Parameters:
#NAME?
------------------------------------------------------------------
Processing node 1: PSM Grouper
------------------------------------------------------------------
1. Peptide Group Modifications:
- Site Probability Threshold: 75
------------------------------------------------------------------
Processing node 2: Peptide Validator
------------------------------------------------------------------
1. General Validation Settings:
#NAME?
- Target FDR (Strict) for PSMs: 0.01
- Target FDR (Relaxed) for PSMs: 0.05
- Target FDR (Strict) for Peptides: 0.01
- Target FDR (Relaxed) for Peptides: 0.05
2. Specific Validation Settings:
#NAME?
#NAME?
- Reset Confidences for Nodes without Decoy Search (Fixed score thresholds): False
------------------------------------------------------------------
Processing node 3: Peptide and Protein Filter
------------------------------------------------------------------
1. Peptide Filters:
#NAME?
- Keep Lower Confident PSMs: False
- Minimum Peptide Length: 6
- Remove Peptides Without Protein Reference: False
2. Protein Filters:
- Minimum Number of Peptide Sequences: 1
- Count Only Rank 1 Peptides: False
- Count Peptides Only for Top Scored Protein: False
------------------------------------------------------------------
Processing node 4: Protein Scorer
------------------------------------------------------------------
No parameters
------------------------------------------------------------------
Processing node 5: Protein Grouping
------------------------------------------------------------------
1. Protein Grouping:
- Apply strict parsimony principle: True
------------------------------------------------------------------
Processing node 6: Protein FDR Validator
------------------------------------------------------------------
1. Confidence Thresholds:
- Target FDR (Strict): 0.01
- Target FDR (Relaxed): 0.05
------------------------------------------------------------------
Processing node 7: Display Settings
------------------------------------------------------------------
1. General:
- Filter Set:
	### Filter Set MasterProteinFilter.filterset contains the following filters:
	### Row Filter for TargetProtein:
	### Master is equal to Master
	###
	'magellan filter set' 1 'MasterProteinFilter.filterset' FiltersetProperties 1 'LastFileName' 'C:\Users\frank.berg\Desktop\MasterProteinFilter.filterset' Filter 'TargetProtein' 1 NARY_AND 1 = FilterConditionProperties 1 'NamedComparableFilterCondition/DisplayPropertyHint' 'Master' property 'Thermo.PD.EntityDataFramework.MasterProteinAssessment, Thermo.Magellan.EntityDataFramework' 'IsMasterProtein…
------------------------------------------------------------------
Workflow messages:
------------------------------------------------------------------
2021-03-30 17:13:00	Job Execution:	Processing D:\furselli\2021\032921\FU031521_032921_PD2_4\FU031521_032921_LG_SS14_WT.pdResult
2021-03-30 17:13:00	(0): MSF Files:	D:\furselli\2021\032921\FU031521_032921_PD2_4\FU031521_032921_LG_SS14_WT.msf
2021-03-30 17:13:00	(0): MSF Files:	All 1 files are ready for processing.
2021-03-30 17:13:00	(0): MSF Files:	Warnings reported in at least one input processing workflow (check processing summary).
2021-03-30 17:13:00	(0): MSF Files:	Start transferring results of 1 msf files...
2021-03-30 17:14:00	(0): MSF Files:	Transferred 1136 Proteins to result file in 1.6 s.
2021-03-30 17:14:00	(0): MSF Files:	Transferred 1137 Decoy Proteins to result file in 1.5 s.
2021-03-30 17:14:00	(0): MSF Files:	Added 55063 Mass Spectra to result file.
2021-03-30 17:14:00	(0): MSF Files:	Added 2 traces to result file.
2021-03-30 17:14:00	(0): MSF Files:	Added 1 Input Files to result file.
2021-03-30 17:14:00	(0): MSF Files:	Added 30628 PSMs to result file.
2021-03-30 17:14:00	(0): MSF Files:	Added 24435 Decoy PSMs to result file.
2021-03-30 17:14:00	(0): MSF Files:	Added 62612 MS/MS Spectrum Info to result file.
2021-03-30 17:14:00	(0): MSF Files:	Added 62612 Precursors to result file.
2021-03-30 17:14:00	(0): MSF Files:	Added 1 Mass Recalibrations to result file.
2021-03-30 17:14:00	(0): MSF Files:	Added 4066 Correction Landmarks to result file.
2021-03-30 17:14:00	(0): MSF Files:	Added 2 Specialized Traces to result file.
2021-03-30 17:14:00	(0): MSF Files:	Copying data took 21.8 s.
2021-03-30 17:14:00	(0): MSF Files:	Finding unique sequences took 1.6 s.
2021-03-30 17:14:00	(0): MSF Files:	Filtering proteins took 142.6 ms.
2021-03-30 17:14:00	(0): MSF Files:	-- Total execution of MSF Files (0) took 32.2 s --
2021-03-30 17:14:00	(1): PSM Grouper:	Grouping 'PSMs'
2021-03-30 17:14:00	(1): PSM Grouper:	Found 20410 Peptide Groups.
2021-03-30 17:14:00	(1): PSM Grouper:	Grouping 'Decoy PSMs'
2021-03-30 17:14:00	(1): PSM Grouper:	Found 17746 Decoy Peptide Groups.
2021-03-30 17:14:00	(1): PSM Grouper:	-- Total execution of PSM Grouper (1) took 21.6 s --
2021-03-30 17:14:00	(2): Peptide Validator:	Start PSM and Peptide validation in 'Automatic (Control peptide level error rate if possible)' mode...
2021-03-30 17:14:00	(2): Peptide Validator:	Updated PSM confidences in 533.4 ms.
2021-03-30 17:14:00	(2): Peptide Validator:	Use svm score for 'peptide' qvality run.
2021-03-30 17:15:00	(2): Peptide Validator:	Updated peptide confidences using qvality in 7.5 s.
2021-03-30 17:15:00	(2): Peptide Validator:	Calculating Mascot thresholds.
2021-03-30 17:15:00	(2): Peptide Validator:	-- Total execution of Peptide Validator (2) took 8.2 s --
2021-03-30 17:15:00	(3): Peptide and Protein Filter:	Filter Peptide Groups
2021-03-30 17:15:00	(3): Peptide and Protein Filter:	Filter 2451/20410 Peptide Groups (17959 excluded) and 4619/30628 PSMs (26009 excluded) took 891.3 ms
2021-03-30 17:15:00	(3): Peptide and Protein Filter:	Filtering Proteins
2021-03-30 17:15:00	(3): Peptide and Protein Filter:	Filter 358/1136 Proteins (778 excluded) took 140.8 ms
2021-03-30 17:15:00	(3): Peptide and Protein Filter:	Filter Decoy Peptide Groups
2021-03-30 17:15:00	(3): Peptide and Protein Filter:	Filter 23/17746 Decoy Peptide Groups (17723 excluded) and 24/24435 Decoy PSMs (24411 excluded) took 704.9 ms
2021-03-30 17:15:00	(3): Peptide and Protein Filter:	Filtering Decoy Proteins
2021-03-30 17:15:00	(3): Peptide and Protein Filter:	Filter 21/1137 Decoy Proteins (1116 excluded) took 106.6 ms
2021-03-30 17:15:00	(3): Peptide and Protein Filter:	Updating counts took 4.7 s.
2021-03-30 17:15:00	(3): Peptide and Protein Filter:	-- Total execution of Peptide and Protein Filter (3) took 6.9 s --
2021-03-30 17:15:00	(4): Protein Scorer:	Calculating Coverage and Counts
2021-03-30 17:15:00	(4): Protein Scorer:	Calculated counts and coverages in 188.5 ms.
2021-03-30 17:15:00	(4): Protein Scorer:	Scoring target proteins
2021-03-30 17:15:00	(4): Protein Scorer:	Scored 358 proteins in 330.1 ms.
2021-03-30 17:15:00	(4): Protein Scorer:	Scoring decoy proteins
2021-03-30 17:15:00	(4): Protein Scorer:	Scored 21 decoy proteins in 67.3 ms.
2021-03-30 17:15:00	(4): Protein Scorer:	-- Total execution of Protein Scorer (4) took 657.9 ms --
2021-03-30 17:15:00	(5): Protein Grouping:	Retrieving 347 protein groups took 6.5 ms.
2021-03-30 17:15:00	(5): Protein Grouping:	Storing, updating and connecting protein groups, PSMs and peptides took 2.2 s.
2021-03-30 17:15:00	(5): Protein Grouping:	Check 347 protein groups.
2021-03-30 17:15:00	(5): Protein Grouping:	Applying strict parsimony took 673.3 ms.
2021-03-30 17:15:00	(5): Protein Grouping:	Found 347 protein groups.
2021-03-30 17:15:00	(5): Protein Grouping:	Retrieving 21 decoy protein groups took 0.9 ms.
2021-03-30 17:15:00	(5): Protein Grouping:	Storing, updating and connecting protein groups, PSMs and peptides took 1.1 s.
2021-03-30 17:15:00	(5): Protein Grouping:	Found 21 decoy protein groups.
2021-03-30 17:15:00	(5): Protein Grouping:	-- Total execution of Protein Grouping (5) took 4.6 s --
2021-03-30 17:15:00	(6): Protein FDR Validator:	Apply confidences based on protein scores of 358 proteins.
2021-03-30 17:15:00	(6): Protein FDR Validator:	Calculating Sum PEP Score for Proteins
2021-03-30 17:15:00	(6): Protein FDR Validator:	Calculating Sum PEP Score for Decoy Proteins
2021-03-30 17:15:00	(6): Protein FDR Validator:	-- Total execution of Protein FDR Validator (6) took 498.8 ms --
2021-03-30 17:15:00	(7): Display Settings:	Applying display filter and layout
2021-03-30 17:15:00	(7): Display Settings:	-- Total execution of Display Settings (7) took 30.2 ms --
2021-03-30 17:15:00	Job Execution:	Finalizing file took 4.4 s.
2021-03-30 17:15:00	Job Execution:	Finished D:\furselli\2021\032921\FU031521_032921_PD2_4\FU031521_032921_LG_SS14_WT.pdResult
2021-03-30 17:15:00	Job Execution:	----- Total Job execution took: 1 min 19 s. -----
